# Supplementary material for: Analysis of the genome of the New Zealand giant collembolan (Holacanthella duospinosa) sheds light on hexapod evolution
Source: BMC Genomics. 2017 Oct 17;18:795. doi: 10.1186/s12864-017-4197-1 (PMC5644144; doi:10.1186/s12864-017-4197-1)
Supplement: Supplementary file 1 — BLAST results from gene models. (XLSX 1068 kb) [file 12864_2017_4197_MOESM1_ESM.xlsx]

## Sheet: Sheet1
Protein ID	Length (aa)	Acession No.	Description	Evalue	Alignment length (aa)
maker-scaffold639size106622-augustus-gene-0.0-mRNA-1	193	ODM90476	Glutathione S-transferase [Orchesella cincta]	3.2164e-42	162
maker-scaffold36size1013817-augustus-gene-7.3-mRNA-1	676	XP_018902972	PREDICTED: ubiquitin carboxyl-terminal hydrolase 3-like isoform X2 [Bemisia tabaci]	2.3075e-89	433
maker-scaffold228size313446-augustus-gene-2.6-mRNA-1	330	ODM89277	Brain-specific homeobox protein [Orchesella cincta]	1.92405e-69	261
maker-scaffold281size259073-augustus-gene-1.10-mRNA-1	965	KZS14260	VWFA and cache domain-containing protein 1 [Daphnia magna]	3.12131e-55	652
maker-scaffold284size253718-augustus-gene-1.8-mRNA-1	106	KYB29723	Filamin-A-like Protein [Tribolium castaneum]	2.1766e-15	99
maker-scaffold34size991984-augustus-gene-3.12-mRNA-1	4341	ODN00332	Membrane-associated tyrosine- and threonine-specific cdc2-inhibitory kinase [Orchesella cincta]	4.47759e-139	404
maker-scaffold14size1670589-augustus-gene-4.2-mRNA-1	297	ODN02086	RNA exonuclease 4 [Orchesella cincta]	6.85585e-61	167
maker-scaffold66size1200099-augustus-gene-4.1-mRNA-1	478	EFX83810	hypothetical protein DAPPUDRAFT_301637 [Daphnia pulex]	5.97304e-91	457
maker-scaffold414size149583-augustus-gene-0.4-mRNA-1	195	ODN06387	hypothetical protein Ocin01_00262 [Orchesella cincta]	5.52331e-07	52
maker-scaffold22size1201825-augustus-gene-10.0-mRNA-1	182	ODN06651	Malignant T-cell-amplified sequence 1 [Orchesella cincta]	4.73846e-105	182
maker-scaffold39size909063-augustus-gene-7.0-mRNA-1	539	BAJ78748	DNA polymerase delta catalytic subunit [Euconocephalus varius]	3.82437e-38	498
maker-scaffold5size1727520-augustus-gene-8.4-mRNA-1	268	XP_019525077	PREDICTED: blood vessel epicardial substance-like isoform X2 [Aedes albopictus]	9.08317e-17	266
maker-scaffold43size857109-augustus-gene-5.3-mRNA-1	201	ODN04959	Glutaredoxin-related protein 5, mitochondrial [Orchesella cincta]	2.34696e-56	140
maker-scaffold4094size4020-augustus-gene-0.1-mRNA-1	420	XP_015252712	PREDICTED: zinc finger protein OZF-like isoform X1 [Cyprinodon variegatus]	9.1204e-13	174
maker-scaffold70size694644-augustus-gene-5.8-mRNA-1	349	XP_015710717	PREDICTED: metallophosphoesterase 1 isoform X2 [Coturnix japonica]	9.12266e-79	301
maker-scaffold522size99678-augustus-gene-0.8-mRNA-1	170	XP_015187926	PREDICTED: FUN14 domain-containing protein 1 isoform X2 [Polistes dominula]	1.1381e-39	178
maker-scaffold11size1424826-augustus-gene-7.5-mRNA-1	1630	ODM93025	Sodium/calcium exchanger 2, partial [Orchesella cincta]	0	935
maker-scaffold4311size10044-augustus-gene-0.2-mRNA-1	403	JAN35969	Low choriolytic enzyme [Daphnia magna]	2.45481e-111	373
maker-scaffold587size81631-augustus-gene-0.0-mRNA-1	1684	WP_081819904	non-ribosomal peptide synthetase [Paenibacillus sp. UNC217MF]	1.56214e-177	1493
maker-scaffold24size1136029-augustus-gene-1.2-mRNA-1	1380	ODM91327	Transmembrane protein [Orchesella cincta]	0	479
augustus-scaffold2959size7617-abinit-gene-0.1-mRNA-1	366	ODM96096	Methionine--tRNA ligase, cytoplasmic, partial [Orchesella cincta]	0	387
augustus-scaffold1229size23714-abinit-gene-0.2-mRNA-1	249	XP_014057034	PREDICTED: uncharacterized protein LOC106605670 [Salmo salar]	3.12669e-39	267
augustus-scaffold2066size11992-abinit-gene-0.0-mRNA-1	280	ESA00490	hypothetical protein GLOINDRAFT_8460 [Rhizophagus irregularis DAOM 181602]	4.24818e-49	263
augustus-scaffold1192size24751-abinit-gene-0.0-mRNA-1	1098	XP_018295084	ornithine decarboxylase [Phycomyces blakesleeanus NRRL 1555(-)]	1.08167e-78	364
augustus-scaffold7670size1638-abinit-gene-0.0-mRNA-1	409	-	-	-	-
augustus-scaffold3877size4669-abinit-gene-0.0-mRNA-1	826	WP_008277631	type I polyketide synthase, partial [Cyanothece sp. CCY0110]	4.45425e-65	657
augustus-scaffold2439size9647-abinit-gene-0.0-mRNA-1	478	XP_018902498	PREDICTED: 40S ribosomal protein S15 [Bemisia tabaci]	8.09737e-50	106
augustus-scaffold24size1136029-abinit-gene-10.8-mRNA-1	941	ODM91758	Sterile alpha motif domain-containing protein 15 [Orchesella cincta]	4.05414e-51	458
augustus-scaffold1499size18524-processed-gene-0.0-mRNA-1	595	ABU70073	hypothetical protein VIBHAR_01080 [Vibrio campbellii ATCC BAA-1116]	4.84824e-20	92
augustus-scaffold134size449309-processed-gene-0.3-mRNA-1	428	-	-	-	-
augustus-scaffold1415size23522-processed-gene-0.1-mRNA-1	376	-	-	-	-
augustus-scaffold3511size14493-processed-gene-0.0-mRNA-1	502	-	-	-	-
maker-scaffold6429size2692-augustus-gene-0.0-mRNA-1	452	ODN06330	DNA damage-binding protein 2 [Orchesella cincta]	4.81756e-86	434
maker-scaffold36size1013817-augustus-gene-7.5-mRNA-1	1109	ODN01503	Glucose-fructose oxidoreductase domain-containing protein 2 [Orchesella cincta]	6.47164e-180	428
maker-scaffold228size313446-augustus-gene-2.12-mRNA-1	442	XP_020897165	WD repeat-containing protein WRAP73-like [Exaiptasia pallida]	2.57466e-62	453
maker-scaffold281size259073-augustus-gene-1.11-mRNA-1	3490	ODM96718	Protein SZT2 [Orchesella cincta]	0	1456
maker-scaffold284size253718-augustus-gene-1.6-mRNA-1	341	KRT86091	Actin binding protein [Oryctes borbonicus]	1.54211e-155	311
maker-scaffold34size991984-augustus-gene-4.0-mRNA-1	910	XP_011347660	PREDICTED: ER membrane protein complex subunit 1 isoform X2 [Cerapachys biroi]	9.5614e-156	963
maker-scaffold14size1670589-augustus-gene-5.0-mRNA-1	371	ODN02802	Non-structural maintenance of chromosomes element 4 A [Orchesella cincta]	8.29041e-15	258
maker-scaffold66size1200099-augustus-gene-4.0-mRNA-1	152	ODN02168	hypothetical protein Ocin01_04506 [Orchesella cincta]	7.32299e-22	121
maker-scaffold414size149583-augustus-gene-0.5-mRNA-1	169	OQR73495	hypothetical protein BIW11_03570 [Tropilaelaps mercedesae]	1.19447e-40	118
maker-scaffold22size1201825-augustus-gene-10.2-mRNA-1	324	KXJ79467	hypothetical protein RP20_CCG000876 [Aedes albopictus]	3.79645e-31	312
maker-scaffold39size909063-augustus-gene-8.1-mRNA-1	597	ODM91341	Choline O-acetyltransferase, partial [Orchesella cincta]	0	645
maker-scaffold5size1727520-augustus-gene-8.1-mRNA-1	410	-	-	-	-
maker-scaffold43size857109-augustus-gene-6.1-mRNA-1	778	ODM95176	N-alpha-acetyltransferase 35, NatC auxiliary subunit [Orchesella cincta]	0	704
maker-scaffold1669size16154-augustus-gene-0.0-mRNA-1	670	CCG82907	Kinesin family protein [Taphrina deformans PYCC 5710]	2.42406e-13	59
maker-scaffold70size694644-augustus-gene-5.4-mRNA-1	349	-	-	-	-
maker-scaffold522size99678-augustus-gene-0.2-mRNA-1	900	ODN00167	S-adenosylmethionine mitochondrial carrier protein [Orchesella cincta]	1.94483e-85	261
maker-scaffold11size1424826-augustus-gene-7.7-mRNA-1	845	XP_011312519	PREDICTED: rRNA 2&apos;-O-methyltransferase fibrillarin isoform X2 [Fopius arisanus]	1.22315e-150	236
augustus-scaffold5370size7515-processed-gene-0.0-mRNA-1	418	JAS20287	hypothetical protein g.38858, partial [Clastoptera arizonana]	2.68983e-105	416
maker-scaffold587size81631-augustus-gene-0.1-mRNA-1	422	JAS53234	hypothetical protein g.10383 [Cuerna arida]	2.24324e-154	373
maker-scaffold24size1136029-augustus-gene-1.3-mRNA-1	1550	WP_080419141	hypothetical protein [Burkholderia ubonensis]	9.51078e-08	553
augustus-scaffold136size447168-abinit-gene-0.0-mRNA-1	4725	XP_013190691	PREDICTED: SNF-related serine/threonine-protein kinase-like, partial [Amyelois transitella]	3.43109e-135	339
maker-scaffold1774size14988-augustus-gene-0.0-mRNA-1	1364	KXN71838	H(+)-ATPase [Conidiobolus coronatus NRRL 28638]	0	882
maker-scaffold36size1013817-augustus-gene-7.6-mRNA-1	1450	XP_002426859	hypothetical protein Phum_PHUM281890 [Pediculus humanus corporis]	4.77136e-52	416
maker-scaffold228size313446-augustus-gene-2.9-mRNA-1	1098	ODM98235	Transient receptor potential channel pyrexia [Orchesella cincta]	4.13585e-23	268
maker-scaffold281size259073-augustus-gene-1.7-mRNA-1	811	ODM97637	Mushroom body large-type Kenyon cell-specific protein 1 [Orchesella cincta]	5.70415e-28	292
maker-scaffold284size253718-augustus-gene-1.17-mRNA-1	184	KRT85939	hypothetical protein AMK59_127 [Oryctes borbonicus]	2.25593e-48	188
maker-scaffold34size991984-augustus-gene-4.2-mRNA-1	553	ODM94376	Glycosaminoglycan xylosylkinase [Orchesella cincta]	5.30237e-96	264
maker-scaffold14size1670589-augustus-gene-5.2-mRNA-1	544	KDR16293	CDC45-related protein [Zootermopsis nevadensis]	3.58483e-125	574
maker-scaffold66size1200099-augustus-gene-4.2-mRNA-1	544	ODM90060	hypothetical protein Ocin01_16619 [Orchesella cincta]	2.24216e-94	605
maker-scaffold414size149583-augustus-gene-0.8-mRNA-1	203	XP_011859119	PREDICTED: uncharacterized protein LOC105556635 [Vollenhovia emeryi]	1.32285e-41	215
maker-scaffold22size1201825-augustus-gene-10.1-mRNA-1	249	ODM95804	PBAN-type neuropeptide [Orchesella cincta]	9.1768e-48	247
maker-scaffold39size909063-augustus-gene-8.3-mRNA-1	291	ODN02460	Carbonic anhydrase 2 [Orchesella cincta]	9.02721e-33	278
maker-scaffold5size1727520-augustus-gene-8.9-mRNA-1	104	ODN05967	Transient receptor potential cation channel trpm [Orchesella cincta]	4.56131e-17	78
maker-scaffold43size857109-augustus-gene-6.0-mRNA-1	384	ODN06233	hypothetical protein Ocin01_00486, partial [Orchesella cincta]	5.41415e-82	281
maker-scaffold9796size7423-augustus-gene-0.0-mRNA-1	524	XP_019766624	PREDICTED: nesprin-1-like [Dendroctonus ponderosae]	4.40545e-40	540
maker-scaffold70size694644-augustus-gene-5.3-mRNA-1	461	XP_018318848	PREDICTED: protein scarlet-like isoform X6 [Agrilus planipennis]	3.63663e-91	495
maker-scaffold522size99678-augustus-gene-0.1-mRNA-1	941	ODM92108	Twinfilin-1 [Orchesella cincta]	5.706e-159	344
maker-scaffold11size1424826-augustus-gene-7.4-mRNA-1	325	XP_018013946	PREDICTED: sodium/calcium exchanger 1-like, partial [Hyalella azteca]	1.02381e-86	325
maker-scaffold2467size15980-augustus-gene-0.1-mRNA-1	380	ODM92779	putative 4-coumarate--CoA ligase 3 [Orchesella cincta]	4.52134e-103	417
maker-scaffold5434size7673-augustus-gene-0.0-mRNA-1	503	ODM96476	39S ribosomal protein L19, mitochondrial [Orchesella cincta]	6.13352e-85	262
maker-scaffold24size1136029-augustus-gene-1.0-mRNA-1	359	ODM89692	m7GpppX diphosphatase, partial [Orchesella cincta]	8.62255e-83	282
augustus-scaffold136size447168-abinit-gene-3.0-mRNA-1	13285	ODM93265	Patched domain-containing protein 3 [Orchesella cincta]	0	1009
augustus-scaffold2726size8380-abinit-gene-0.0-mRNA-1	1143	ORX87354	hypothetical protein K493DRAFT_359914 [Basidiobolus meristosporus CBS 931.73]	3.60312e-162	992
augustus-scaffold1977size12873-abinit-gene-0.0-mRNA-1	847	WP_035128408	TonB-dependent receptor [Flavobacterium aquatile]	0	842
augustus-scaffold4515size7480-abinit-gene-0.0-mRNA-1	130	ODM95427	Trans-1,2-dihydrobenzene-1,2-diol dehydrogenase [Orchesella cincta]	1.33028e-49	122
augustus-scaffold568size85143-abinit-gene-0.3-mRNA-1	709	XP_020631469	structural maintenance of chromosomes protein 2-like [Orbicella faveolata]	2.34542e-24	78
augustus-scaffold3092size6985-abinit-gene-0.0-mRNA-1	90	-	-	-	-
augustus-scaffold4397size3555-abinit-gene-0.0-mRNA-1	241	-	-	-	-
augustus-scaffold3752size9436-abinit-gene-0.0-mRNA-1	362	ODN00425	UDP-glucuronosyltransferase 2C1 [Orchesella cincta]	3.94312e-116	352
augustus-scaffold5815size2870-processed-gene-0.0-mRNA-1	95	-	-	-	-
augustus-scaffold3468size12415-processed-gene-0.2-mRNA-1	229	ODN04042	Protein lethal(2)essential for life [Orchesella cincta]	5.98264e-29	165
augustus-scaffold21787size7303-processed-gene-0.0-mRNA-1	213	XP_013199763	PREDICTED: uncharacterized protein LOC106142519 [Amyelois transitella]	6.43547e-44	185
augustus-scaffold5730size2896-processed-gene-0.0-mRNA-1	155	ODN05964	Leucine-rich repeat-containing protein C10orf11 [Orchesella cincta]	7.43288e-26	153
maker-scaffold2387size9820-augustus-gene-0.0-mRNA-1	128	XP_011882997	PREDICTED: DNA ligase 1 isoform X4 [Vollenhovia emeryi]	2.9862e-23	187
maker-scaffold36size1013817-augustus-gene-7.4-mRNA-1	775	XP_012282937	PREDICTED: eukaryotic translation initiation factor 3 subunit B isoform X1 [Orussus abietinus]	0	758
maker-scaffold228size313446-augustus-gene-2.13-mRNA-1	335	ODM91983	Ubiquitin-associated domain-containing protein 1 [Orchesella cincta]	3.9942e-73	322
maker-scaffold281size259073-augustus-gene-1.13-mRNA-1	261	ODM96717	DnaJ subfamily C member 25 [Orchesella cincta]	3.9688e-15	61
maker-scaffold284size253718-augustus-gene-1.11-mRNA-1	379	ODN03420	Protein SSUH2 [Orchesella cincta]	2.42683e-174	351
maker-scaffold34size991984-augustus-gene-4.4-mRNA-1	291	ODM95548	1-acyl-sn-glycerol-3-phosphate acyltransferase alpha [Orchesella cincta]	1.83793e-66	221
maker-scaffold14size1670589-augustus-gene-5.4-mRNA-1	415	XP_015930414	nucleoredoxin-like [Parasteatoda tepidariorum]	4.88131e-18	142
maker-scaffold66size1200099-augustus-gene-4.3-mRNA-1	67	ODM95999	Organic cation transporter protein [Orchesella cincta]	3.43951e-07	88
maker-scaffold414size149583-augustus-gene-0.7-mRNA-1	114	ODN01234	Dynein light chain roadblock-type 2 [Orchesella cincta]	4.39928e-19	103
maker-scaffold22size1201825-augustus-gene-10.3-mRNA-1	167	XP_013771913	PREDICTED: prothoracicostatic peptide-like [Limulus polyphemus]	6.53279e-17	149
maker-scaffold39size909063-augustus-gene-8.4-mRNA-1	100	-	-	-	-
maker-scaffold5size1727520-augustus-gene-8.2-mRNA-1	1139	ODM93220	hypothetical protein Ocin01_13471, partial [Orchesella cincta]	8.25297e-10	77
maker-scaffold43size857109-augustus-gene-6.3-mRNA-1	369	ODN02177	Programmed cell death protein 2 [Orchesella cincta]	4.96322e-130	363
maker-scaffold497size148748-augustus-gene-0.0-mRNA-1	555	XP_015257321	PREDICTED: gastrula zinc finger protein XlCGF57.1-like [Cyprinodon variegatus]	6.57187e-22	231
maker-scaffold70size694644-augustus-gene-5.6-mRNA-1	597	ODN03883	putative protein-activating enzyme E1 regulatory subunit [Orchesella cincta]	0	578
maker-scaffold522size99678-augustus-gene-0.6-mRNA-1	195	ODM96960	Methionine-R-sulfoxide reductase B1, partial [Orchesella cincta]	2.07157e-64	140
maker-scaffold11size1424826-augustus-gene-8.0-mRNA-1	882	JAT26945	hypothetical protein g.15591, partial [Graphocephala atropunctata]	4.17593e-177	414
maker-scaffold2467size15980-augustus-gene-0.2-mRNA-1	138	ODM92779	putative 4-coumarate--CoA ligase 3 [Orchesella cincta]	1.98303e-49	139
maker-scaffold1168size25805-augustus-gene-0.0-mRNA-1	980	ODN02889	Protein unc-45 B [Orchesella cincta]	0	976
maker-scaffold24size1136029-augustus-gene-2.0-mRNA-1	641	KDR10051	hypothetical protein L798_00313, partial [Zootermopsis nevadensis]	2.22986e-111	355
augustus-scaffold20700size7259-abinit-gene-0.0-mRNA-1	197	XP_012269563	ABC transporter G family member 20 isoform X2 [Athalia rosae]	4.98959e-33	176
augustus-scaffold1670size16153-abinit-gene-0.0-mRNA-1	785	KXN70433	trypsin-like serine protease [Conidiobolus coronatus NRRL 28638]	6.72827e-28	226
augustus-scaffold1977size12873-abinit-gene-0.1-mRNA-1	690	WP_014681442	hypothetical protein [Solitalea canadensis]	0	449
augustus-scaffold4515size7480-abinit-gene-0.1-mRNA-1	682	-	-	-	-
augustus-scaffold3550size5388-abinit-gene-0.0-mRNA-1	475	ORY03601	AFG1-like ATPase [Basidiobolus meristosporus CBS 931.73]	1.64694e-43	181
augustus-scaffold2685size8543-abinit-gene-0.1-mRNA-1	500	KMU73396	mitotic control protein dis3 [Coccidioides immitis RMSCC 3703]	6.67325e-19	184
augustus-scaffold1272size22688-abinit-gene-0.0-mRNA-1	2822	EYB94711	hypothetical protein Y032_0168g186 [Ancylostoma ceylanicum]	2.86762e-07	859
augustus-scaffold5616size2934-abinit-gene-0.0-mRNA-1	503	ERI63334	hypothetical protein HMPREF1551_01302, partial [Capnocytophaga sp. oral taxon 863 str. F0517]	1.4106e-36	222
augustus-scaffold1452size19425-processed-gene-0.0-mRNA-1	973	KXN71188	carbohydrate-binding module family 43 protein [Conidiobolus coronatus NRRL 28638]	5.95157e-152	457
augustus-scaffold2742size8318-processed-gene-0.0-mRNA-1	884	KMQ86334	gag-pol protein, partial [Lasius niger]	5.86652e-137	684
augustus-scaffold4634size8368-processed-gene-0.0-mRNA-1	162	ODM89850	putative thiopurine S-methyltransferase [Orchesella cincta]	2.9909e-43	150
augustus-scaffold613size77686-processed-gene-0.1-mRNA-1	391	-	-	-	-
augustus-scaffold2078size11918-processed-gene-0.0-mRNA-1	368	XP_014566762	hypothetical protein L969DRAFT_18392 [Mixia osmundae IAM 14324]	5.6241e-93	178
maker-scaffold36size1013817-augustus-gene-7.0-mRNA-1	162	JAG25218	Protein bric-a-brac 2, partial [Lygus hesperus]	8.08319e-26	128
maker-scaffold228size313446-augustus-gene-2.8-mRNA-1	698	ODM90820	Nicastrin [Orchesella cincta]	1.602e-163	695
maker-scaffold281size259073-augustus-gene-1.12-mRNA-1	100	-	-	-	-
maker-scaffold284size253718-augustus-gene-1.15-mRNA-1	404	JAT22245	hypothetical protein g.31893, partial [Graphocephala atropunctata]	0	404
maker-scaffold34size991984-augustus-gene-4.1-mRNA-1	198	CEL54251	Peptide-N(4)-(N-acetyl-beta-glucosaminyl)asparagine amidase OS=Caenorhabditis elegans GN=png-1 PE=1 SV=1 [Rhizoctonia solani AG-1 IB]	8.0611e-32	124
maker-scaffold14size1670589-augustus-gene-5.3-mRNA-1	222	XP_014227588	PREDICTED: V-type proton ATPase subunit G [Trichogramma pretiosum]	2.38677e-38	112
maker-scaffold66size1200099-augustus-gene-5.1-mRNA-1	438	ODM91952	Beta,beta-carotene 15,15&apos;-monooxygenase [Orchesella cincta]	8.10549e-130	424
maker-scaffold414size149583-augustus-gene-0.6-mRNA-1	814	EXX68593	hypothetical protein RirG_103750 [Rhizophagus irregularis DAOM 197198w]	9.61282e-133	597
maker-scaffold22size1201825-augustus-gene-11.4-mRNA-1	326	ODN03267	Circadian locomoter output cycles protein kaput, partial [Orchesella cincta]	2.04154e-123	338
maker-scaffold39size909063-augustus-gene-8.2-mRNA-1	448	XP_011254202	PREDICTED: FMRFamide receptor [Camponotus floridanus]	1.02837e-42	373
maker-scaffold5size1727520-augustus-gene-8.0-mRNA-1	158	ODM95365	Synapse-associated protein of 47 kDa [Orchesella cincta]	1.8439e-69	170
maker-scaffold43size857109-augustus-gene-6.2-mRNA-1	1138	XP_014259925	PREDICTED: EH domain-binding protein 1-like isoform X4 [Cimex lectularius]	2.53913e-36	166
maker-scaffold1364size20936-augustus-gene-0.0-mRNA-1	1712	WP_035634254	leucine--tRNA ligase [Flavobacterium gilvum]	0	939
maker-scaffold70size694644-augustus-gene-5.7-mRNA-1	398	ODN03912	Nuclear transcription factor Y subunit gamma [Orchesella cincta]	1.91137e-98	293
maker-scaffold522size99678-augustus-gene-0.5-mRNA-1	2502	ODN06126	Mitogen-activated protein kinase-binding protein 1, partial [Orchesella cincta]	6.83204e-24	167
maker-scaffold11size1424826-augustus-gene-8.4-mRNA-1	349	ODM93956	NF-kappa-B-repressing factor [Orchesella cincta]	2.28773e-44	361
maker-scaffold3910size8281-augustus-gene-0.0-mRNA-1	289	-	-	-	-
maker-scaffold1168size25805-augustus-gene-0.2-mRNA-1	183	-	-	-	-
maker-scaffold24size1136029-augustus-gene-3.0-mRNA-1	410	ODN02702	28S ribosomal protein S5, mitochondrial [Orchesella cincta]	4.21868e-175	380
augustus-scaffold5597size2938-abinit-gene-0.0-mRNA-1	77	-	-	-	-
augustus-scaffold287size250618-abinit-gene-0.2-mRNA-1	158	-	-	-	-
augustus-scaffold7589size7897-abinit-gene-0.0-mRNA-1	331	ODM96144	8-oxo-dGDP phosphatase NUDT18 [Orchesella cincta]	2.32164e-173	338
augustus-scaffold19363size7448-abinit-gene-0.0-mRNA-1	179	JAN57855	Short-chain dehydrogenase/reductase family 42E member [Daphnia magna]	3.09471e-59	183
augustus-scaffold4548size3425-abinit-gene-0.0-mRNA-1	72	-	-	-	-
augustus-scaffold3605size9757-abinit-gene-0.1-mRNA-1	519	XP_017487370	PREDICTED: probable arginine--tRNA ligase, mitochondrial [Rhagoletis zephyria]	5.98041e-80	363
augustus-scaffold241size304314-abinit-gene-2.4-mRNA-1	5389	ODM99347	Fatty acid synthase [Orchesella cincta]	0	2386
augustus-scaffold1035size31412-abinit-gene-0.0-mRNA-1	656	-	-	-	-
augustus-scaffold1799size14718-processed-gene-0.0-mRNA-1	550	SDK49948	transketolase [Flavobacterium noncentrifugens]	0	291
augustus-scaffold5621size2931-processed-gene-0.0-mRNA-1	169	ODM99053	Phosphatase and actin regulator 2 [Orchesella cincta]	9.85443e-45	178
augustus-scaffold9869size1051-processed-gene-0.0-mRNA-1	54	-	-	-	-
augustus-scaffold4025size4170-processed-gene-0.0-mRNA-1	195	SBT00896	RAD protein (Pv-fam-e) [Plasmodium ovale curtisi]	5.5252e-08	131
maker-scaffold4881size10831-augustus-gene-0.0-mRNA-1	369	XP_014095976	PREDICTED: glutamate receptor ionotropic, kainate 2 [Bactrocera oleae]	2.26566e-55	311
maker-scaffold36size1013817-augustus-gene-8.0-mRNA-1	313	ODM95209	Non-structural maintenance of chromosomes element 1 [Orchesella cincta]	1.03504e-56	328
maker-scaffold228size313446-augustus-gene-2.11-mRNA-1	752	ODM90299	Kanadaptin [Orchesella cincta]	1.3058e-135	433
augustus-scaffold1840size14228-processed-gene-0.0-mRNA-1	442	ORX93250	hypothetical protein K493DRAFT_284908 [Basidiobolus meristosporus CBS 931.73]	4.96249e-160	457
maker-scaffold284size253718-augustus-gene-1.16-mRNA-1	1047	KQK75353	hypothetical protein AAES_147298 [Amazona aestiva]	0	938
maker-scaffold34size991984-augustus-gene-4.3-mRNA-1	149	CDG15333	Extradenticle, partial [Thermobia domestica]	6.82313e-82	148
maker-scaffold14size1670589-augustus-gene-5.5-mRNA-1	254	EFX71471	hypothetical protein DAPPUDRAFT_327123 [Daphnia pulex]	1.50796e-35	293
maker-scaffold66size1200099-augustus-gene-5.2-mRNA-1	197	ODM97792	Farnesoate epoxidase [Orchesella cincta]	3.11648e-41	198
augustus-scaffold3259size6169-processed-gene-0.1-mRNA-1	196	WP_007810612	superoxide dismutase [Flavobacterium sp. CF136]	1.28614e-119	195
maker-scaffold22size1201825-augustus-gene-11.1-mRNA-1	98	XP_019873505	PREDICTED: diuretic hormone class 2 [Aethina tumida]	1.10341e-15	44
augustus-scaffold2505size9353-processed-gene-0.0-mRNA-1	495	ORX49793	AAA-domain-containing protein [Hesseltinella vesiculosa]	3.37701e-140	532
maker-scaffold5size1727520-augustus-gene-8.12-mRNA-1	297	XP_014291164	PREDICTED: vacuolar protein sorting-associated protein VTA1 homolog [Halyomorpha halys]	7.20807e-96	293
maker-scaffold43size857109-augustus-gene-7.1-mRNA-1	631	XP_017756318	PREDICTED: oxysterol-binding protein-related protein 9 [Eufriesea mexicana]	5.4392e-159	667
augustus-scaffold1364size20936-processed-gene-0.2-mRNA-1	1803	WP_056072018	DNA polymerase III subunit alpha [Flavobacterium sp. Leaf359]	0	1476
maker-scaffold70size694644-augustus-gene-5.1-mRNA-1	248	ODN01061	Serine protease snake [Orchesella cincta]	2.44339e-31	142
maker-scaffold522size99678-augustus-gene-0.3-mRNA-1	628	ODN06094	Phosphofurin acidic cluster sorting protein 2 [Orchesella cincta]	0	606
maker-scaffold11size1424826-augustus-gene-8.1-mRNA-1	257	KZS19647	Thioredoxin-related transmembrane protein 1 [Daphnia magna]	3.32997e-81	186
maker-scaffold5277size8151-augustus-gene-0.1-mRNA-1	874	XP_011145169	PREDICTED: V-type proton ATPase 116 kDa subunit a isoform X1 [Harpegnathos saltator]	0	879
maker-scaffold1168size25805-augustus-gene-0.1-mRNA-1	393	KDR23169	Urocanate hydratase [Zootermopsis nevadensis]	1.05534e-173	394
maker-scaffold24size1136029-augustus-gene-3.14-mRNA-1	161	ODN02119	S-phase kinase-associated protein 1 [Orchesella cincta]	5.03903e-95	162
augustus-scaffold3872size4674-abinit-gene-0.0-mRNA-1	583	-	-	-	-
augustus-scaffold5264size7840-abinit-gene-0.2-mRNA-1	199	-	-	-	-
augustus-scaffold2847size20338-abinit-gene-0.0-mRNA-1	222	XP_012754903	hypothetical protein SAMD00019534_049780 [Acytostelium subglobosum LB1]	3.90919e-07	194
augustus-scaffold1766size15073-abinit-gene-0.1-mRNA-1	1863	ORX97539	hypothetical protein K493DRAFT_329452 [Basidiobolus meristosporus CBS 931.73]	0	666
augustus-scaffold1951size13136-abinit-gene-0.0-mRNA-1	822	ODM97004	Prolyl 3-hydroxylase OGFOD1 [Orchesella cincta]	1.79462e-39	375
augustus-scaffold3605size9757-abinit-gene-0.2-mRNA-1	122	ODM87807	Serine/threonine-protein phosphatase PP1-beta catalytic subunit, partial [Orchesella cincta]	1.68389e-76	140
augustus-scaffold1614size16846-abinit-gene-0.1-mRNA-1	900	KXN69232	putative beta-adaptin [Conidiobolus coronatus NRRL 28638]	7.50368e-147	391
augustus-scaffold1035size31412-abinit-gene-0.1-mRNA-1	353	-	-	-	-
augustus-scaffold1912size13454-processed-gene-0.0-mRNA-1	946	ORX89286	hypothetical protein K493DRAFT_199113, partial [Basidiobolus meristosporus CBS 931.73]	0	886
augustus-scaffold567size85429-processed-gene-0.0-mRNA-1	2156	KXN68009	glycoside hydrolase family 5 protein, partial [Conidiobolus coronatus NRRL 28638]	1.0976e-86	287
augustus-scaffold3915size4540-processed-gene-0.0-mRNA-1	1363	CDH61157	hypothetical protein RO3G_17398 [Lichtheimia corymbifera JMRC:FSU:9682]	0	1342
augustus-scaffold3643size12287-processed-gene-0.0-mRNA-1	367	ODN05612	Signal-induced proliferation-associated 1-like protein 1 [Orchesella cincta]	6.92154e-41	381
augustus-scaffold728size53531-processed-gene-0.1-mRNA-1	1550	ORX89838	hypothetical protein K493DRAFT_64679 [Basidiobolus meristosporus CBS 931.73]	6.8116e-08	244
maker-scaffold36size1013817-augustus-gene-8.4-mRNA-1	1499	XP_012274988	PREDICTED: guanylate cyclase 32E-like isoform X1 [Orussus abietinus]	0	1162
maker-scaffold228size313446-augustus-gene-2.7-mRNA-1	669	ODM91751	Leucine-rich repeats and immunoglobulin-like domains protein 2 [Orchesella cincta]	5.27642e-101	503
maker-scaffold179size376323-augustus-gene-0.0-mRNA-1	393	ODM90918	Vitelline membrane outer layer protein 1 [Orchesella cincta]	1.01049e-31	367
maker-scaffold284size253718-augustus-gene-1.14-mRNA-1	554	ODN06152	Protein white [Orchesella cincta]	4.78237e-75	567
maker-scaffold34size991984-augustus-gene-5.0-mRNA-1	334	ODN04369	Casein kinase I isoform epsilon [Orchesella cincta]	0	326
maker-scaffold14size1670589-augustus-gene-5.1-mRNA-1	208	ODM99950	GTPase Era, mitochondrial, partial [Orchesella cincta]	2.10309e-37	155
maker-scaffold66size1200099-augustus-gene-5.0-mRNA-1	517	ODM91952	Beta,beta-carotene 15,15&apos;-monooxygenase [Orchesella cincta]	7.45359e-147	517
maker-scaffold473size122456-augustus-gene-0.0-mRNA-1	123	-	-	-	-
maker-scaffold22size1201825-augustus-gene-11.2-mRNA-1	436	ODN03253	Lysosomal aspartic protease [Orchesella cincta]	6.62961e-156	339
maker-scaffold350size203295-augustus-gene-0.0-mRNA-1	805	ODM95117	hypothetical protein Ocin01_11564 [Orchesella cincta]	7.22808e-150	437
maker-scaffold5size1727520-augustus-gene-8.11-mRNA-1	806	XP_011644530	PREDICTED: LOW QUALITY PROTEIN: probable serine/threonine-protein kinase DDB_G0282963 [Pogonomyrmex barbatus]	1.34157e-63	400
maker-scaffold43size857109-augustus-gene-7.0-mRNA-1	202	-	-	-	-
augustus-scaffold4581size3396-processed-gene-0.0-mRNA-1	209	KMK58538	hypothetical protein Y699_07765 [Aspergillus fumigatus Z5]	6.18166e-29	203
maker-scaffold70size694644-augustus-gene-5.11-mRNA-1	3429	ODN03900	hypothetical protein Ocin01_02796, partial [Orchesella cincta]	1.36024e-19	614
maker-scaffold522size99678-augustus-gene-0.11-mRNA-1	996	XP_002423748	hypothetical protein Phum_PHUM083230 [Pediculus humanus corporis]	3.83912e-75	294
maker-scaffold11size1424826-augustus-gene-8.5-mRNA-1	484	ODM95068	putative aarF domain-containing protein kinase 1 [Orchesella cincta]	0	443
maker-scaffold3469size5549-augustus-gene-0.0-mRNA-1	563	-	-	-	-
maker-scaffold957size35725-augustus-gene-0.0-mRNA-1	1760	XP_007259747	PREDICTED: lethal(3)malignant brain tumor-like protein 3 [Astyanax mexicanus]	3.39001e-09	95
maker-scaffold24size1136029-augustus-gene-3.11-mRNA-1	145	ODN02723	Ecdysteroid-regulated 16 kDa protein [Orchesella cincta]	4.16285e-65	142
augustus-scaffold48544size7168-abinit-gene-0.0-mRNA-1	349	ODN01451	1-phosphatidylinositol 4,5-bisphosphate phosphodiesterase epsilon-1 [Orchesella cincta]	1.88015e-121	376
augustus-scaffold5264size7840-abinit-gene-0.3-mRNA-1	495	ODM95509	Protein sidekick [Orchesella cincta]	7.45093e-21	457
augustus-scaffold1087size29301-abinit-gene-0.0-mRNA-1	1126	KIL65254	hypothetical protein M378DRAFT_10893 [Amanita muscaria Koide BX008]	2.30431e-30	181
augustus-scaffold594size79231-abinit-gene-0.0-mRNA-1	3171	ORX89669	hypothetical protein K493DRAFT_232753 [Basidiobolus meristosporus CBS 931.73]	1.01463e-130	513
augustus-scaffold5019size3141-abinit-gene-0.0-mRNA-1	499	ODM94728	Protein tipE [Orchesella cincta]	8.25712e-160	437
augustus-scaffold1393size20343-abinit-gene-0.0-mRNA-1	432	OON09013	40S ribosomal protein [Batrachochytrium salamandrivorans]	5.98669e-70	216
augustus-scaffold1175size25539-abinit-gene-0.0-mRNA-1	401	KXN68957	alpha/beta-hydrolase [Conidiobolus coronatus NRRL 28638]	7.3474e-131	383
augustus-scaffold3815size4840-abinit-gene-0.0-mRNA-1	138	-	-	-	-
augustus-scaffold5648size2922-processed-gene-0.0-mRNA-1	141	-	-	-	-
augustus-scaffold7624size8006-processed-gene-0.0-mRNA-1	448	ODM88300	Retrovirus-related Pol polyprotein from transposon TNT 1-94 [Orchesella cincta]	7.81422e-37	235
augustus-scaffold898size38998-processed-gene-0.0-mRNA-1	1363	KXN71542	glycine hydroxymethyltransferase [Conidiobolus coronatus NRRL 28638]	0	411
augustus-scaffold1397size20221-processed-gene-0.0-mRNA-1	1513	ORY05210	Di-copper centre-containing protein, partial [Basidiobolus meristosporus CBS 931.73]	6.0083e-18	115
maker-scaffold728size53531-augustus-gene-0.0-mRNA-1	89	ORX62002	P-loop containing nucleoside triphosphate hydrolase protein [Hesseltinella vesiculosa]	9.86017e-13	77
maker-scaffold36size1013817-augustus-gene-8.3-mRNA-1	501	KRX56513	Atrial natriuretic peptide receptor 1, partial [Trichinella sp. T9]	9.08818e-74	511
maker-scaffold228size313446-augustus-gene-2.10-mRNA-1	333	XP_001607827	PREDICTED: mitochondrial import receptor subunit TOM40 homolog 1 [Nasonia vitripennis]	1.47276e-58	317
maker-scaffold179size376323-augustus-gene-1.0-mRNA-1	401	ODM94352	Vitelline membrane outer layer protein 1 [Orchesella cincta]	2.06159e-21	338
maker-scaffold284size253718-augustus-gene-1.9-mRNA-1	413	ODN03419	Pyruvate dehydrogenase protein X component, mitochondrial [Orchesella cincta]	3.7518e-142	430
maker-scaffold34size991984-augustus-gene-5.1-mRNA-1	664	ODN01605	La-related protein 1 [Orchesella cincta]	9.10287e-11	161
maker-scaffold14size1670589-augustus-gene-6.2-mRNA-1	341	ODN06215	hypothetical protein Ocin01_00453 [Orchesella cincta]	8.80974e-18	350
maker-scaffold66size1200099-augustus-gene-6.0-mRNA-1	297	ODM91952	Beta,beta-carotene 15,15&apos;-monooxygenase [Orchesella cincta]	6.72115e-25	76
maker-scaffold5917size2839-augustus-gene-0.0-mRNA-1	142	ODM94029	Latrophilin-3 [Orchesella cincta]	3.11717e-20	133
maker-scaffold22size1201825-augustus-gene-11.5-mRNA-1	1337	JAS31801	hypothetical protein g.34079 [Clastoptera arizonana]	1.93611e-65	178
maker-scaffold350size203295-augustus-gene-1.3-mRNA-1	669	KDR23169	Urocanate hydratase [Zootermopsis nevadensis]	0	662
maker-scaffold5size1727520-augustus-gene-8.14-mRNA-1	2448	KDR23504	Spectrin alpha chain [Zootermopsis nevadensis]	0	2421
maker-scaffold1805size17636-augustus-gene-0.0-mRNA-1	315	ODN03245	Glutamyl-tRNA(Gln) amidotransferase subunit B, mitochondrial [Orchesella cincta]	2.3452e-95	354
maker-scaffold205size344292-augustus-gene-0.0-mRNA-1	1354	XP_014256598	PREDICTED: uncharacterized protein LOC106670617 isoform X2 [Cimex lectularius]	6.95418e-109	286
maker-scaffold70size694644-augustus-gene-5.12-mRNA-1	237	ODN03894	Vesicle-associated membrane protein-associated protein A [Orchesella cincta]	1.65869e-63	289
maker-scaffold522size99678-augustus-gene-0.10-mRNA-1	400	ODM97220	Target of rapamycin complex subunit lst8 [Orchesella cincta]	1.12442e-114	375
maker-scaffold11size1424826-augustus-gene-8.3-mRNA-1	29	-	-	-	-
maker-scaffold272size266709-augustus-gene-0.1-mRNA-1	1458	-	-	-	-
maker-scaffold957size35725-augustus-gene-0.1-mRNA-1	357	ODN02704	putative methyltransferase-like protein 15 [Orchesella cincta]	8.41467e-164	329
maker-scaffold24size1136029-augustus-gene-3.7-mRNA-1	173	ODM91328	Ras-related protein ORAB-1 [Orchesella cincta]	1.07379e-100	205
augustus-scaffold6870size2441-abinit-gene-0.0-mRNA-1	262	XP_012557766	PREDICTED: uncharacterized protein LOC105845029 [Hydra vulgaris]	1.12848e-62	261
augustus-scaffold1136size27262-abinit-gene-0.0-mRNA-1	1069	SDJ39950	seryl-tRNA synthetase [Flavobacterium noncentrifugens]	0	409
augustus-scaffold1087size29301-abinit-gene-0.1-mRNA-1	692	-	-	-	-
augustus-scaffold1000size33131-abinit-gene-0.0-mRNA-1	2513	WP_042564742	transcription-repair coupling factor [Flavobacterium sp. MEB061]	0	990
augustus-scaffold630size68765-abinit-gene-0.0-mRNA-1	1598	KXN68348	long-chain-fatty-acid-CoA-ligase [Conidiobolus coronatus NRRL 28638]	3.78673e-157	681
augustus-scaffold1727size15532-abinit-gene-0.0-mRNA-1	883	WP_026705516	phosphoserine transaminase [Flavobacterium soli]	0	338
augustus-scaffold492size112218-abinit-gene-0.0-mRNA-1	1112	KXN73036	glycosyltransferase family 2 protein, partial [Conidiobolus coronatus NRRL 28638]	0	1011
augustus-scaffold629size81683-abinit-gene-0.3-mRNA-1	6994	WP_075900458	hypothetical protein [Moorea bouillonii]	9.26978e-91	670
augustus-scaffold3775size4939-processed-gene-0.0-mRNA-1	482	WP_009594095	hybrid sensor histidine kinase/response regulator [Paenibacillus sp. HGF5]	3.58598e-69	389
augustus-scaffold6858size2459-processed-gene-0.0-mRNA-1	254	XP_015376875	PREDICTED: uncharacterized protein LOC107171154 [Diuraphis noxia]	1.33883e-32	294
augustus-scaffold1893size13725-processed-gene-0.0-mRNA-1	299	KXN69268	FabD/lysophospholipase-like protein [Conidiobolus coronatus NRRL 28638]	4.42916e-46	330
augustus-scaffold5790size2877-processed-gene-0.0-mRNA-1	214	ODM89917	Heterogeneous nuclear ribonucleoprotein A1, A2/B1 [Orchesella cincta]	8.58761e-100	179
maker-scaffold5122size7529-augustus-gene-0.0-mRNA-1	455	ODM92648	Protein gooseberry-neuro [Orchesella cincta]	7.19935e-127	285
maker-scaffold36size1013817-augustus-gene-8.2-mRNA-1	215	XP_002408672	guanylate cyclase, putative [Ixodes scapularis]	1.70922e-35	208
maker-scaffold4257size7812-augustus-gene-0.0-mRNA-1	826	ODN01384	Dolichyl-diphosphooligosaccharide--protein glycosyltransferase subunit STT3B [Orchesella cincta]	0	745
maker-scaffold179size376323-augustus-gene-1.1-mRNA-1	181	ODN05058	T-related protein [Orchesella cincta]	5.40941e-89	183
maker-scaffold284size253718-augustus-gene-1.12-mRNA-1	598	ODM97267	hypothetical protein Ocin01_09414 [Orchesella cincta]	2.91957e-24	91
maker-scaffold34size991984-augustus-gene-5.2-mRNA-1	300	XP_001120105	PREDICTED: paired mesoderm homeobox protein 2-like isoform X2 [Apis mellifera]	2.85684e-27	112
maker-scaffold14size1670589-augustus-gene-6.1-mRNA-1	126	KFM75096	Nucleolar protein 16, partial [Stegodyphus mimosarum]	2.18973e-15	119
maker-scaffold66size1200099-augustus-gene-6.1-mRNA-1	273	WP_038352043	septum formation inhibitor Maf [Eubacterium limosum]	2.84516e-37	175
maker-scaffold724size53780-augustus-gene-0.2-mRNA-1	1615	KXN65827	P-loop containing nucleoside triphosphate hydrolase protein [Conidiobolus coronatus NRRL 28638]	0	1068
maker-scaffold22size1201825-augustus-gene-11.3-mRNA-1	571	JAN54765	Tumor susceptibility gene 101 protein [Daphnia magna]	2.16039e-94	364
maker-scaffold350size203295-augustus-gene-1.5-mRNA-1	294	ODN02898	RNA pseudouridylate synthase domain-containing protein 1 [Orchesella cincta]	1.11649e-104	277
maker-scaffold5size1727520-augustus-gene-8.13-mRNA-1	179	ODM94489	Trafficking protein particle complex subunit 3 [Orchesella cincta]	2.99323e-94	182
maker-scaffold1805size17636-augustus-gene-0.2-mRNA-1	807	-	-	-	-
maker-scaffold205size344292-augustus-gene-1.1-mRNA-1	573	ODM92909	Angiotensin-converting enzyme [Orchesella cincta]	4.69981e-140	421
maker-scaffold70size694644-augustus-gene-5.14-mRNA-1	428	ODN03913	Prolactin regulatory element-binding protein [Orchesella cincta]	0	427
maker-scaffold522size99678-augustus-gene-0.12-mRNA-1	1871	XP_008476250	PREDICTED: LOW QUALITY PROTEIN: disheveled-associated activator of morphogenesis 1 [Diaphorina citri]	0	1026
maker-scaffold11size1424826-augustus-gene-8.7-mRNA-1	420	ODM99485	Mitochondrial import inner membrane translocase subunit TIM44 [Orchesella cincta]	0	393
maker-scaffold272size266709-augustus-gene-0.0-mRNA-1	2498	ODM98691	Multiple epidermal growth factor-like domains protein 8 [Orchesella cincta]	5.78817e-13	554
maker-scaffold872size41054-augustus-gene-0.3-mRNA-1	250	XP_013793107	PREDICTED: LOW QUALITY PROTEIN: probable ATP-dependent RNA helicase DDX10, partial [Limulus polyphemus]	1.05079e-49	204
maker-scaffold24size1136029-augustus-gene-3.13-mRNA-1	1050	ODN02741	5&apos;-3&apos; exoribonuclease 2 [Orchesella cincta]	0	1096
augustus-scaffold1542size17767-abinit-gene-0.0-mRNA-1	2326	ORX98893	Sec63-domain-containing protein [Basidiobolus meristosporus CBS 931.73]	0	2169
augustus-scaffold1136size27262-abinit-gene-0.1-mRNA-1	3776	ALM50738	2-oxoglutarate dehydrogenase [Flavobacterium psychrophilum]	0	909
augustus-scaffold1489size18786-abinit-gene-0.0-mRNA-1	707	EEQ47362	hypothetical protein CAWG_05935 [Candida albicans WO-1]	8.80896e-36	89
augustus-scaffold1000size33131-abinit-gene-0.1-mRNA-1	4151	WP_023573464	cell division protein [Flavobacterium enshiense]	0	632
augustus-scaffold5337size3022-abinit-gene-0.0-mRNA-1	169	ODM94072	Calcitonin-like peptide type 1 receptor [Orchesella cincta]	2.69111e-35	142
augustus-scaffold1727size15532-abinit-gene-0.1-mRNA-1	1110	SDK52015	UDP-N-acetylglucosamine diphosphorylase/glucosamine-1-phosphate N-acetyltransferase [Flavobacterium noncentrifugens]	0	371
augustus-scaffold3577size5339-abinit-gene-0.0-mRNA-1	1110	ODS78875	serine protease [Chryseobacterium sp. SCN 40-13]	8.8886e-178	501
augustus-scaffold629size81683-abinit-gene-0.4-mRNA-1	6512	WP_075900458	hypothetical protein [Moorea bouillonii]	1.1276e-67	396
augustus-scaffold6074size2791-processed-gene-0.0-mRNA-1	261	-	-	-	-
augustus-scaffold1645size16445-processed-gene-0.0-mRNA-1	2128	ODS84410	cation transporter [Chryseobacterium sp. SCN 40-13]	0	991
augustus-scaffold8226size1410-processed-gene-0.0-mRNA-1	161	-	-	-	-
augustus-scaffold1428size19736-processed-gene-0.0-mRNA-1	936	KXN65636	phosphoglycerate mutase-like protein, partial [Conidiobolus coronatus NRRL 28638]	2.33709e-33	221
maker-scaffold1041size31313-augustus-gene-0.1-mRNA-1	2347	KXN73751	acetyl-CoA carboxylase [Conidiobolus coronatus NRRL 28638]	0	2187
maker-scaffold36size1013817-augustus-gene-8.5-mRNA-1	452	ODN00449	COP9 signalosome complex subunit 1 [Orchesella cincta]	0	486
maker-scaffold4768size15329-augustus-gene-0.1-mRNA-1	263	CEL54251	Peptide-N(4)-(N-acetyl-beta-glucosaminyl)asparagine amidase OS=Caenorhabditis elegans GN=png-1 PE=1 SV=1 [Rhizoctonia solani AG-1 IB]	3.03932e-31	124
maker-scaffold179size376323-augustus-gene-1.2-mRNA-1	161	-	-	-	-
maker-scaffold284size253718-augustus-gene-1.13-mRNA-1	165	XP_012264216	probable small nuclear ribonucleoprotein Sm D2 [Athalia rosae]	1.08442e-42	112
maker-scaffold34size991984-augustus-gene-5.3-mRNA-1	510	JAS24544	hypothetical protein g.13885 [Clastoptera arizonana]	8.32717e-177	394
maker-scaffold14size1670589-augustus-gene-6.3-mRNA-1	1365	ODN06170	STE20-like serine/threonine-protein kinase [Orchesella cincta]	0	448
maker-scaffold66size1200099-augustus-gene-7.3-mRNA-1	1528	XP_014783006	PREDICTED: zinc finger protein 726-like [Octopus bimaculoides]	8.61156e-07	370
maker-scaffold254size288410-augustus-gene-0.2-mRNA-1	1487	-	-	-	-
maker-scaffold22size1201825-augustus-gene-11.7-mRNA-1	392	ODN03265	USP6 N-terminal-like protein [Orchesella cincta]	2.25273e-169	386
maker-scaffold350size203295-augustus-gene-1.2-mRNA-1	190	KPM04066	Cheerio / Filamin-A/C -like protein [Sarcoptes scabiei]	3.62193e-51	185
maker-scaffold5size1727520-augustus-gene-8.10-mRNA-1	546	ODM94127	putative ribonuclease ZC3H12C [Orchesella cincta]	8.91654e-161	461
maker-scaffold1805size17636-augustus-gene-0.1-mRNA-1	80	JAT38889	hypothetical protein g.54578, partial [Graphocephala atropunctata]	3.05683e-18	71
maker-scaffold205size344292-augustus-gene-1.0-mRNA-1	168	-	-	-	-
maker-scaffold70size694644-augustus-gene-5.13-mRNA-1	611	ODN03909	Phosphatidylinositide phosphatase SAC1 [Orchesella cincta]	0	617
maker-scaffold522size99678-augustus-gene-0.13-mRNA-1	1176	ODM96961	Spindle assembly abnormal protein 6 [Orchesella cincta]	3.02142e-104	561
maker-scaffold11size1424826-augustus-gene-8.9-mRNA-1	207	ODM96732	Ras-related protein Rab-7a [Orchesella cincta]	3.282e-139	207
maker-scaffold272size266709-augustus-gene-1.2-mRNA-1	320	ODM91459	VIP36-like protein [Orchesella cincta]	3.65872e-140	303
maker-scaffold872size41054-augustus-gene-0.2-mRNA-1	587	KXN70145	DNA polymerase delta catalytic subunit [Conidiobolus coronatus NRRL 28638]	0	490
maker-scaffold24size1136029-augustus-gene-3.9-mRNA-1	114	JAG59600	hypothetical protein, partial [Lygus hesperus]	1.66038e-19	104
augustus-scaffold2524size9268-abinit-gene-0.1-mRNA-1	834	ONM23826	Regulator of nonsense transcripts 1-like protein [Zea mays]	0	689
augustus-scaffold5522size2963-abinit-gene-0.0-mRNA-1	161	ODN02224	Hippocampus abundant transcript 1 protein [Orchesella cincta]	5.85635e-59	181
augustus-scaffold5214size3056-abinit-gene-0.0-mRNA-1	98	ODN05481	L-sorbosone dehydrogenase [Orchesella cincta]	1.2118e-23	99
augustus-scaffold8283size1394-abinit-gene-0.0-mRNA-1	154	ODN02096	Apoptosis-resistant E3 ubiquitin protein ligase 1, partial [Orchesella cincta]	1.898e-50	154
augustus-scaffold1707size15748-abinit-gene-0.0-mRNA-1	328	ACE79730	coiled-coil Y protein [Drosophila virilis]	4.73342e-08	318
augustus-scaffold1260size22970-abinit-gene-0.0-mRNA-1	642	KXN71163	DUF580-domain-containing protein [Conidiobolus coronatus NRRL 28638]	1.07057e-142	574
augustus-scaffold4481size16825-abinit-gene-0.0-mRNA-1	479	ODM94726	Biotin--protein ligase [Orchesella cincta]	6.80499e-149	513
augustus-scaffold1443size19522-abinit-gene-0.1-mRNA-1	647	ORY05439	calcium ATPase [Basidiobolus meristosporus CBS 931.73]	1.73752e-21	129
augustus-scaffold2245size10569-processed-gene-0.0-mRNA-1	437	ORX94021	MATE efflux family protein [Basidiobolus meristosporus CBS 931.73]	1.45389e-82	433
augustus-scaffold1645size16445-processed-gene-0.1-mRNA-1	1400	SFM66490	Putative heme degradation protein [Algoriella xinjiangensis]	0	572
augustus-scaffold22766size7200-processed-gene-0.0-mRNA-1	213	XP_016825466	PREDICTED: keratin-associated protein 16-1-like [Cricetulus griseus]	2.15606e-09	192
augustus-scaffold5237size3048-processed-gene-0.0-mRNA-1	49	-	-	-	-
maker-scaffold8972size7592-augustus-gene-0.1-mRNA-1	714	ODN03475	hypothetical protein Ocin01_03205, partial [Orchesella cincta]	1.40489e-146	732
maker-scaffold36size1013817-augustus-gene-8.1-mRNA-1	170	XP_016659510	PREDICTED: guanylate cyclase 32E [Acyrthosiphon pisum]	1.09748e-33	153
maker-scaffold4768size15329-augustus-gene-0.0-mRNA-1	271	XP_002070396	uncharacterized protein Dwil_GK11051 [Drosophila willistoni]	3.89062e-59	279
maker-scaffold179size376323-augustus-gene-2.1-mRNA-1	267	EFX79124	hypothetical protein DAPPUDRAFT_319730 [Daphnia pulex]	6.19489e-22	234
maker-scaffold284size253718-augustus-gene-1.10-mRNA-1	444	ODN00073	Integrin alpha-PS1 [Orchesella cincta]	5.69682e-137	456
maker-scaffold34size991984-augustus-gene-6.1-mRNA-1	336	-	-	-	-
maker-scaffold14size1670589-augustus-gene-6.0-mRNA-1	191	XP_011662355	PREDICTED: mutS protein homolog 4 [Strongylocentrotus purpuratus]	6.5945e-44	191
maker-scaffold66size1200099-augustus-gene-7.1-mRNA-1	531	ODM91952	Beta,beta-carotene 15,15&apos;-monooxygenase [Orchesella cincta]	1.27648e-169	526
maker-scaffold254size288410-augustus-gene-0.0-mRNA-1	1233	ODN05081	Transmembrane channel-like protein 3 [Orchesella cincta]	2.44519e-08	82
maker-scaffold22size1201825-augustus-gene-11.8-mRNA-1	1011	XP_020291442	potassium voltage-gated channel protein Shaker isoform X3 [Pseudomyrmex gracilis]	0	567
maker-scaffold350size203295-augustus-gene-1.0-mRNA-1	3389	XP_014271948	PREDICTED: mucin-2-like isoform X6 [Halyomorpha halys]	8.44148e-48	900
maker-scaffold5size1727520-augustus-gene-8.15-mRNA-1	601	ODN01550	[Pyruvate dehydrogenase (acetyl-transferring)]	0	377
maker-scaffold37846size7215-augustus-gene-0.1-mRNA-1	332	ODM97264	DNA polymerase eta [Orchesella cincta]	2.09927e-152	326
maker-scaffold205size344292-augustus-gene-2.0-mRNA-1	813	XP_012420817	PREDICTED: multidrug resistance-associated protein 4 isoform X2 [Odobenus rosmarus divergens]	2.71863e-11	210
maker-scaffold70size694644-augustus-gene-5.9-mRNA-1	1521	ODM98345	DNA replication licensing factor mcm2, partial [Orchesella cincta]	0	990
maker-scaffold522size99678-augustus-gene-0.9-mRNA-1	209	-	-	-	-
maker-scaffold11size1424826-augustus-gene-8.6-mRNA-1	620	ODM97394	hypothetical protein Ocin01_09287 [Orchesella cincta]	0	574
maker-scaffold272size266709-augustus-gene-1.1-mRNA-1	268	JAA99334	putative basigin [Anopheles aquasalis]	6.40213e-08	211
maker-scaffold872size41054-augustus-gene-0.4-mRNA-1	339	ORX68016	P-loop containing nucleoside triphosphate hydrolase protein [Linderina pennispora]	1.24991e-17	135
maker-scaffold24size1136029-augustus-gene-3.5-mRNA-1	390	ODM97706	NAD-dependent protein deacetylase Sirt6 [Orchesella cincta]	1.95517e-119	366
augustus-scaffold3315size5948-abinit-gene-0.0-mRNA-1	386	KZV49595	hypothetical protein F511_15455 [Dorcoceras hygrometricum]	1.25061e-19	322
augustus-scaffold180size376838-abinit-gene-1.0-mRNA-1	4559	JAS06995	hypothetical protein g.22785 [Clastoptera arizonana]	0	717
maker-scaffold8972size7592-augustus-gene-0.0-mRNA-1	251	EGI57423	Titin [Acromyrmex echinatior]	2.70806e-08	300
maker-scaffold36size1013817-augustus-gene-9.1-mRNA-1	448	ODM96822	putative allantoinase 1 [Orchesella cincta]	0	451
maker-scaffold4768size15329-augustus-gene-0.2-mRNA-1	240	ODM95548	1-acyl-sn-glycerol-3-phosphate acyltransferase alpha [Orchesella cincta]	2.97461e-69	197
maker-scaffold179size376323-augustus-gene-2.2-mRNA-1	279	-	-	-	-
maker-scaffold6103size2784-augustus-gene-0.1-mRNA-1	301	XP_013385945	PREDICTED: uncharacterized protein LOC106155596 [Lingula anatina]	2.37942e-11	133
maker-scaffold34size991984-augustus-gene-6.0-mRNA-1	208	-	-	-	-
maker-scaffold14size1670589-augustus-gene-6.4-mRNA-1	932	AFW04603	giwi protein [Gampsocleis gratiosa]	0	933
maker-scaffold66size1200099-augustus-gene-7.0-mRNA-1	526	ODM91952	Beta,beta-carotene 15,15&apos;-monooxygenase [Orchesella cincta]	1.27548e-172	525
maker-scaffold254size288410-augustus-gene-0.3-mRNA-1	1297	ODN02729	Nucleolar transcription factor 1-A [Orchesella cincta]	4.78734e-84	854
maker-scaffold22size1201825-augustus-gene-11.6-mRNA-1	639	ODN00086	Acylglycerol kinase, mitochondrial [Orchesella cincta]	5.72576e-109	514
maker-scaffold350size203295-augustus-gene-1.4-mRNA-1	259	ODN02890	Thioredoxin-like protein 1 [Orchesella cincta]	1.15374e-121	280
maker-scaffold5size1727520-augustus-gene-8.16-mRNA-1	222	ODM97359	hypothetical protein Ocin01_09318 [Orchesella cincta]	7.00397e-31	155
maker-scaffold18size2240851-augustus-gene-0.3-mRNA-1	408	JAI17454	putative ubiquinone oxidoreductase ndufa10/42kda subunit [Tabanus bromius]	4.73828e-110	386
maker-scaffold205size344292-augustus-gene-2.1-mRNA-1	108	XP_010787770	PREDICTED: multidrug resistance-associated protein 4-like [Notothenia coriiceps]	4.24464e-07	103
maker-scaffold70size694644-augustus-gene-5.10-mRNA-1	812	-	-	-	-
maker-scaffold9827size7729-augustus-gene-0.0-mRNA-1	436	KXS21844	ATP-NAD kinase [Gonapodya prolifera JEL478]	5.92992e-30	402
maker-scaffold11size1424826-augustus-gene-8.8-mRNA-1	353	ODM87441	Paired box protein Pax-1 [Orchesella cincta]	6.69723e-99	363
maker-scaffold272size266709-augustus-gene-1.7-mRNA-1	1468	JAN65828	CD109 antigen [Daphnia magna]	0	1471
maker-scaffold238size302402-augustus-gene-0.0-mRNA-1	575	-	-	-	-
maker-scaffold24size1136029-augustus-gene-3.8-mRNA-1	436	ODM99241	Hemicentin-1 [Orchesella cincta]	4.18508e-106	212
augustus-scaffold10169size1011-abinit-gene-0.0-mRNA-1	109	-	-	-	-
augustus-scaffold1876size13884-abinit-gene-0.0-mRNA-1	1490	ORY92075	heat shock protein 90-1 [Syncephalastrum racemosum]	0	665
augustus-scaffold5947size2829-abinit-gene-0.1-mRNA-1	222	XP_007947811	PREDICTED: glutathione S-transferase Mu 1-like isoform X1 [Orycteropus afer afer]	3.481e-51	217
augustus-scaffold7002size2215-abinit-gene-0.0-mRNA-1	377	XP_009047398	hypothetical protein LOTGIDRAFT_225027 [Lottia gigantea]	1.50039e-17	112
augustus-scaffold1610size16866-abinit-gene-0.0-mRNA-1	932	KXN66057	hypothetical protein CONCODRAFT_44112 [Conidiobolus coronatus NRRL 28638]	0	893
augustus-scaffold5151size3081-abinit-gene-0.1-mRNA-1	204	AAO15385	DAP3 [Drosophila melanogaster]	2.09547e-24	93
augustus-scaffold811size45847-abinit-gene-0.0-mRNA-1	1476	XP_956567	glucose-regulated protein [Neurospora crassa OR74A]	0	573
augustus-scaffold77size662763-abinit-gene-5.30-mRNA-1	4324	ODM90842	Hermansky-Pudlak syndrome 4 protein [Orchesella cincta]	5.91315e-174	950
augustus-scaffold3989size4269-processed-gene-0.0-mRNA-1	394	KXN66667	anthranilate synthase component I [Conidiobolus coronatus NRRL 28638]	2.7198e-165	394
augustus-scaffold4515size7480-processed-gene-0.0-mRNA-1	130	ODM95427	Trans-1,2-dihydrobenzene-1,2-diol dehydrogenase [Orchesella cincta]	1.33028e-49	122
augustus-scaffold6587size2651-processed-gene-0.0-mRNA-1	184	XP_002596911	hypothetical protein BRAFLDRAFT_215871 [Branchiostoma floridae]	6.50943e-09	26
augustus-scaffold5417size2996-processed-gene-0.0-mRNA-1	441	XP_012232385	PREDICTED: uncharacterized protein LOC105678007 isoform X2 [Linepithema humile]	1.88208e-76	389
augustus-scaffold1573size17298-processed-gene-0.0-mRNA-1	1606	ORX94956	glycoside hydrolase [Basidiobolus meristosporus CBS 931.73]	3.39544e-112	573
maker-scaffold36size1013817-augustus-gene-9.0-mRNA-1	487	ODN05484	Cyclin-L1 [Orchesella cincta]	4.05098e-162	413
augustus-scaffold3421size5638-processed-gene-0.0-mRNA-1	174	ORX59496	chord-domain-containing protein [Hesseltinella vesiculosa]	1.22041e-13	75
maker-scaffold179size376323-augustus-gene-2.3-mRNA-1	465	ODM98419	Laccase-2 [Orchesella cincta]	2.07819e-68	510
maker-scaffold12756size7454-augustus-gene-0.0-mRNA-1	545	ODM98192	T-complex protein 1 subunit epsilon [Orchesella cincta]	0	542
maker-scaffold34size991984-augustus-gene-6.2-mRNA-1	884	ODM95332	Endochitinase [Orchesella cincta]	2.2346e-144	275
maker-scaffold14size1670589-augustus-gene-6.6-mRNA-1	458	ODM96812	Transmembrane protein [Orchesella cincta]	4.62488e-178	465
maker-scaffold66size1200099-augustus-gene-7.2-mRNA-1	75	ODM91952	Beta,beta-carotene 15,15&apos;-monooxygenase [Orchesella cincta]	2.76833e-20	59
maker-scaffold254size288410-augustus-gene-0.1-mRNA-1	261	ODM96030	Epidermal retinol dehydrogenase 2 [Orchesella cincta]	5.95755e-99	259
maker-scaffold22size1201825-augustus-gene-11.9-mRNA-1	445	ODN00651	39S ribosomal protein L28, mitochondrial [Orchesella cincta]	2.30051e-83	240
maker-scaffold350size203295-augustus-gene-1.1-mRNA-1	500	ODM93090	Arrestin domain-containing protein 3 [Orchesella cincta]	2.73516e-33	349
maker-scaffold5size1727520-augustus-gene-9.0-mRNA-1	599	XP_010732918	PREDICTED: coiled-coil domain-containing protein 151 [Larimichthys crocea]	6.64398e-14	432
maker-scaffold18size2240851-augustus-gene-0.0-mRNA-1	1352	ODN00733	Inactive rhomboid protein 1 [Orchesella cincta]	0	831
maker-scaffold411size152019-augustus-gene-0.4-mRNA-1	1107	JAP03393	putative abc transporter c family member, partial [Triatoma dimidiata]	0	1210
maker-scaffold2706size21402-augustus-gene-0.0-mRNA-1	394	XP_013137531	PREDICTED: probable palmitoyltransferase ZDHHC16 [Papilio polytes]	2.13844e-94	365
maker-scaffold1627size23166-augustus-gene-0.1-mRNA-1	439	ODN03474	Fatty acid desaturase 2 [Orchesella cincta]	0	411
maker-scaffold11size1424826-augustus-gene-8.2-mRNA-1	727	ODM91164	TFIIH basal transcription factor complex helicase XPD subunit [Orchesella cincta]	0	821
maker-scaffold272size266709-augustus-gene-1.6-mRNA-1	836	ODM99113	Sodium/potassium-transporting ATPase subunit alpha-B [Orchesella cincta]	0	827
maker-scaffold238size302402-augustus-gene-0.3-mRNA-1	493	ODN01743	Splicing factor U2AF 50 kDa subunit [Orchesella cincta]	0	410
maker-scaffold24size1136029-augustus-gene-3.12-mRNA-1	2017	XP_015837411	PREDICTED: putative epidermal cell surface receptor isoform X1 [Tribolium castaneum]	7.3605e-08	179
augustus-scaffold5617size8439-abinit-gene-0.1-mRNA-1	601	ODN02817	Gamma-aminobutyric acid type B receptor subunit 1 [Orchesella cincta]	0	607
augustus-scaffold3776size4935-abinit-gene-0.0-mRNA-1	1442	XP_017945114	PREDICTED: retrotransposon-derived protein PEG10 [Xenopus tropicalis]	0	1429
augustus-scaffold716size54469-abinit-gene-0.0-mRNA-1	320	-	-	-	-
augustus-scaffold6368size2709-abinit-gene-0.0-mRNA-1	185	ODN04900	hypothetical protein Ocin01_01790 [Orchesella cincta]	1.49793e-19	142
augustus-scaffold5116size3093-abinit-gene-0.0-mRNA-1	388	ODM91746	Serine/threonine-protein kinase STK11 [Orchesella cincta]	3.80507e-138	380
augustus-scaffold6435size10106-abinit-gene-0.0-mRNA-1	461	ODM94550	WD repeat-containing protein 18 [Orchesella cincta]	5.45773e-169	413
augustus-scaffold6260size2738-abinit-gene-0.0-mRNA-1	247	ODM99313	La-related protein 6 [Orchesella cincta]	2.43397e-39	112
augustus-scaffold1419size19873-abinit-gene-0.0-mRNA-1	736	ORY37466	P-loop containing nucleoside triphosphate hydrolase protein [Rhizoclosmatium globosum]	9.82428e-127	465
augustus-scaffold5960size2824-processed-gene-0.0-mRNA-1	202	ORX95594	FAD-binding domain-containing protein [Basidiobolus meristosporus CBS 931.73]	1.09705e-15	176
augustus-scaffold19363size7448-processed-gene-0.0-mRNA-1	179	JAN57855	Short-chain dehydrogenase/reductase family 42E member [Daphnia magna]	3.09471e-59	183
augustus-scaffold2216size10809-processed-gene-0.0-mRNA-1	167	JAV46766	putative pol polyprotein, partial [Aedes albopictus]	1.12003e-15	130
augustus-scaffold5197size3061-processed-gene-0.0-mRNA-1	224	JAQ09749	hypothetical protein g.53668, partial [Lygus hesperus]	1.90455e-18	191
maker-scaffold28459size7171-augustus-gene-0.0-mRNA-1	480	XP_018407010	PREDICTED: transmembrane protease serine 9-like [Cyphomyrmex costatus]	8.68256e-12	132
maker-scaffold36size1013817-augustus-gene-9.3-mRNA-1	987	ODM96834	Kinesin-like protein KIF19 [Orchesella cincta]	0	845
maker-scaffold792size48009-augustus-gene-0.0-mRNA-1	174	ORY01021	hypothetical protein K493DRAFT_328835 [Basidiobolus meristosporus CBS 931.73]	7.25452e-54	186
maker-scaffold179size376323-augustus-gene-2.4-mRNA-1	115	ODN00014	L-ascorbate oxidase [Orchesella cincta]	1.66663e-28	117
maker-scaffold2288size13423-augustus-gene-0.0-mRNA-1	496	JAC16349	protein serine/threonine kinase [Triatoma infestans]	0	571
maker-scaffold34size991984-augustus-gene-6.5-mRNA-1	937	XP_014259626	PREDICTED: calpain-A isoform X4 [Cimex lectularius]	0	797
maker-scaffold14size1670589-augustus-gene-6.5-mRNA-1	647	ODM91861	TATA box-binding protein-associated factor RNA polymerase I subunit B [Orchesella cincta]	1.01227e-10	128
maker-scaffold66size1200099-augustus-gene-10.0-mRNA-1	744	XP_011629635	PREDICTED: calpain-A isoform X4 [Pogonomyrmex barbatus]	8.34173e-57	367
maker-scaffold254size288410-augustus-gene-1.5-mRNA-1	187	ODN01084	Zinc finger protein-like, C3H1 type-like 3 [Orchesella cincta]	5.87986e-17	182
maker-scaffold785size48402-augustus-gene-0.0-mRNA-1	323	ODN01097	Integrator complex subunit 9 [Orchesella cincta]	9.6128e-22	177
maker-scaffold350size203295-augustus-gene-1.6-mRNA-1	1844	ODN02078	hypothetical protein Ocin01_04570 [Orchesella cincta]	5.0461e-119	584
maker-scaffold5size1727520-augustus-gene-9.2-mRNA-1	84	ODM94909	40S ribosomal protein S27 [Orchesella cincta]	7.76363e-49	83
maker-scaffold18size2240851-augustus-gene-0.1-mRNA-1	361	ODN00736	Corepressor interacting with RBPJ 1 [Orchesella cincta]	6.41478e-121	202
maker-scaffold411size152019-augustus-gene-0.3-mRNA-1	1507	ODM87279	hypothetical protein Ocin01_19405 [Orchesella cincta]	0	840
maker-scaffold1001size33129-augustus-gene-0.0-mRNA-1	42	-	-	-	-
maker-scaffold2495size17002-augustus-gene-0.1-mRNA-1	279	ODN00424	UDP-glucuronosyltransferase 2B23 [Orchesella cincta]	1.0779e-96	265
maker-scaffold11size1424826-augustus-gene-9.0-mRNA-1	333	ODN05373	Protein kinase C zeta type, partial [Orchesella cincta]	2.10161e-55	179
maker-scaffold272size266709-augustus-gene-1.3-mRNA-1	3647	ODN02737	Vacuolar protein sorting-associated protein 13A [Orchesella cincta]	8.85142e-24	190
maker-scaffold238size302402-augustus-gene-0.1-mRNA-1	392	XP_008552526	PREDICTED: density-regulated protein homolog [Microplitis demolitor]	4.01544e-74	170
maker-scaffold24size1136029-augustus-gene-3.3-mRNA-1	321	ODM89693	Protein arginine N-methyltransferase 1 [Orchesella cincta]	9.08254e-173	351
augustus-scaffold6039size2801-abinit-gene-0.0-mRNA-1	226	JAS30771	hypothetical protein g.19726, partial [Clastoptera arizonana]	1.61588e-98	212
augustus-scaffold3210size13013-abinit-gene-0.2-mRNA-1	1274	ODN04230	Protein phosphatase PHLPP-like protein [Orchesella cincta]	0	862
augustus-scaffold1595size17048-abinit-gene-0.0-mRNA-1	878	KXN66133	DUF726-domain-containing protein [Conidiobolus coronatus NRRL 28638]	2.20327e-177	625
augustus-scaffold5283size9900-abinit-gene-0.1-mRNA-1	1143	ODN01171	Protein disks lost [Orchesella cincta]	2.03969e-131	954
augustus-scaffold1638size16583-abinit-gene-0.1-mRNA-1	1069	EXX59831	Dhh1p [Rhizophagus irregularis DAOM 197198w]	0	1082
augustus-scaffold6435size10106-abinit-gene-0.1-mRNA-1	371	-	-	-	-
augustus-scaffold2379size14007-abinit-gene-0.0-mRNA-1	531	-	-	-	-
augustus-scaffold6032size2803-abinit-gene-0.0-mRNA-1	323	ORY05949	MFS general substrate transporter [Basidiobolus meristosporus CBS 931.73]	5.88095e-11	127
augustus-scaffold2278size10386-processed-gene-0.0-mRNA-1	491	XP_018228945	hypothetical protein T551_02460 [Pneumocystis jirovecii RU7]	3.97056e-47	235
augustus-scaffold1000size33131-processed-gene-0.1-mRNA-1	4151	WP_023573464	cell division protein [Flavobacterium enshiense]	0	632
augustus-scaffold5794size2876-processed-gene-0.0-mRNA-1	287	ODN04225	Multiple inositol polyphosphate phosphatase 1 [Orchesella cincta]	1.7063e-88	283
augustus-scaffold35865size7109-processed-gene-0.0-mRNA-1	243	ODN01524	Protein hunchback [Orchesella cincta]	1.45842e-27	191
maker-scaffold5539size20576-augustus-gene-0.0-mRNA-1	410	ODN05211	Phospholipase ABHD3 [Orchesella cincta]	8.79708e-130	406
maker-scaffold36size1013817-augustus-gene-9.2-mRNA-1	584	XP_015790519	PREDICTED: methylenetetrahydrofolate dehydrogenase [NAD(+)]	1.9505e-118	304
augustus-scaffold2193size10980-processed-gene-0.0-mRNA-1	366	EXX60103	Bcy1p [Rhizophagus irregularis DAOM 197198w]	3.77398e-142	340
augustus-scaffold803size46518-processed-gene-0.2-mRNA-1	874	KXN69899	NADPH-dependent cytochrome P450 oxidoreductase [Conidiobolus coronatus NRRL 28638]	5.83745e-174	679
maker-scaffold2288size13423-augustus-gene-0.1-mRNA-1	608	ODN04600	TBC1 domain family member 24 [Orchesella cincta]	6.28763e-177	586
maker-scaffold34size991984-augustus-gene-6.4-mRNA-1	257	ODM94077	Vacuolar protein sorting-associated protein 13A [Orchesella cincta]	6.14483e-24	120
maker-scaffold14size1670589-augustus-gene-7.0-mRNA-1	554	ODN03947	Myosin light chain kinase, smooth muscle [Orchesella cincta]	3.49084e-149	268
maker-scaffold66size1200099-augustus-gene-11.0-mRNA-1	1301	XP_011699221	PREDICTED: multidrug resistance-associated protein 1 isoform X9 [Wasmannia auropunctata]	2.69025e-07	209
maker-scaffold254size288410-augustus-gene-1.1-mRNA-1	313	ODM94643	Two pore potassium channel protein sup-9, partial [Orchesella cincta]	2.02961e-121	281
maker-scaffold785size48402-augustus-gene-0.1-mRNA-1	800	ODM93473	Fatty acid amide hydrolase 1 [Orchesella cincta]	1.77474e-89	295
maker-scaffold350size203295-augustus-gene-1.7-mRNA-1	980	ODN02889	Protein unc-45 B [Orchesella cincta]	0	976
maker-scaffold5size1727520-augustus-gene-9.1-mRNA-1	1500	ODM94907	39S ribosomal protein L9, mitochondrial [Orchesella cincta]	2.04313e-89	257
maker-scaffold18size2240851-augustus-gene-0.2-mRNA-1	733	ODN01348	Ubiquitin conjugation factor E4 B [Orchesella cincta]	0	792
maker-scaffold411size152019-augustus-gene-0.1-mRNA-1	701	ODM93357	Tyrosine--tRNA ligase, cytoplasmic [Orchesella cincta]	0	374
maker-scaffold1631size16650-augustus-gene-0.1-mRNA-1	225	ODM88857	SEC14-like protein 4 [Orchesella cincta]	3.18169e-36	212
maker-scaffold2495size17002-augustus-gene-0.0-mRNA-1	763	ODN00424	UDP-glucuronosyltransferase 2B23 [Orchesella cincta]	3.9677e-88	269
maker-scaffold11size1424826-augustus-gene-9.2-mRNA-1	146	ODM97370	Histone deacetylase complex subunit SAP18 [Orchesella cincta]	8.23763e-68	148
maker-scaffold272size266709-augustus-gene-1.4-mRNA-1	444	OQR79458	vacuolar protein sorting-associated protein 13A-like [Tropilaelaps mercedesae]	2.26939e-27	556
maker-scaffold238size302402-augustus-gene-0.2-mRNA-1	144	KPP59966	intraflagellar transport protein 88-like, partial [Scleropages formosus]	6.18162e-33	143
maker-scaffold24size1136029-augustus-gene-3.6-mRNA-1	516	ODM89772	Molybdenum cofactor biosynthesis protein 1 [Orchesella cincta]	0	530
augustus-scaffold141size440309-abinit-gene-1.4-mRNA-1	3437	ODN03759	Prolyl 4-hydroxylase subunit alpha-2 [Orchesella cincta]	4.40649e-137	528
augustus-scaffold4559size9381-abinit-gene-0.0-mRNA-1	264	JAS20133	hypothetical protein g.6621 [Clastoptera arizonana]	2.80929e-88	212
augustus-scaffold718size54151-abinit-gene-0.0-mRNA-1	2617	KXN70701	Pkinase-domain-containing protein [Conidiobolus coronatus NRRL 28638]	2.50157e-163	519
augustus-scaffold307size231700-abinit-gene-0.0-mRNA-1	1188	ODM91728	hypothetical protein Ocin01_14956 [Orchesella cincta]	6.27855e-81	411
augustus-scaffold1639size22994-abinit-gene-0.3-mRNA-1	1190	XP_968492	PREDICTED: probable aminopeptidase NPEPL1 [Tribolium castaneum]	0	494
augustus-scaffold1369size20768-abinit-gene-0.0-mRNA-1	3100	WP_073016882	hypothetical protein [Flavobacterium micromati]	0	1483
augustus-scaffold882size39882-abinit-gene-0.2-mRNA-1	1706	KXN72269	ATP-dependent protease La [Conidiobolus coronatus NRRL 28638]	0	962
augustus-scaffold7512size1749-abinit-gene-0.0-mRNA-1	91	ODM87100	Cytochrome P450 2J5 [Orchesella cincta]	1.82444e-11	123
augustus-scaffold4106size18512-processed-gene-0.0-mRNA-1	285	XP_018910564	PREDICTED: hemicentin-1 [Bemisia tabaci]	6.85117e-23	209
augustus-scaffold8283size1394-processed-gene-0.0-mRNA-1	154	ODN02096	Apoptosis-resistant E3 ubiquitin protein ligase 1, partial [Orchesella cincta]	1.898e-50	154
augustus-scaffold8114size1440-processed-gene-0.0-mRNA-1	280	WP_050710624	hypothetical protein [Dysgonomonas sp. HGC4]	2.0255e-81	244
augustus-scaffold3931size4481-processed-gene-0.0-mRNA-1	161	ODN02236	Nucleoside diphosphate-linked moiety X motif 13 [Orchesella cincta]	5.58234e-30	138
maker-scaffold1879size21166-augustus-gene-0.2-mRNA-1	324	ODN04979	Surfeit locus protein 1 [Orchesella cincta]	5.34966e-67	254
maker-scaffold36size1013817-augustus-gene-9.6-mRNA-1	1459	ODN05514	Tyrosine-protein kinase PR2 [Orchesella cincta]	0	841
maker-scaffold351size203122-augustus-gene-0.1-mRNA-1	497	ODN04682	E3 ubiquitin-protein ligase parkin [Orchesella cincta]	0	514
maker-scaffold2680size8566-augustus-gene-0.0-mRNA-1	159	-	-	-	-
augustus-scaffold1273size22681-processed-gene-0.0-mRNA-1	1084	KYP44533	Retrovirus-related Pol polyprotein from transposon TNT 1-94 [Cajanus cajan]	6.89095e-87	455
maker-scaffold34size991984-augustus-gene-6.3-mRNA-1	684	ODM96954	Collagen alpha-1(XXVII) chain B [Orchesella cincta]	3.24038e-116	438
maker-scaffold14size1670589-augustus-gene-7.2-mRNA-1	593	ODN03936	Transcription initiation protein SPT3 [Orchesella cincta]	1.07988e-51	348
maker-scaffold66size1200099-augustus-gene-11.1-mRNA-1	332	ODM99104	3-ketodihydrosphingosine reductase [Orchesella cincta]	1.58393e-104	213
maker-scaffold254size288410-augustus-gene-1.2-mRNA-1	1268	ODN01529	Cullin-associated hypothetical protein-dissociated protein 1 [Orchesella cincta]	0	1261
maker-scaffold785size48402-augustus-gene-0.2-mRNA-1	604	XP_003043541	hypothetical protein NECHADRAFT_8754 [Nectria haematococca mpVI 77-13-4]	3.46441e-08	129
maker-scaffold350size203295-augustus-gene-1.10-mRNA-1	279	ODN02891	CUB and sushi domain-containing protein 2 [Orchesella cincta]	1.50855e-16	156
maker-scaffold5size1727520-augustus-gene-9.3-mRNA-1	2253	XP_018021693	PREDICTED: structural maintenance of chromosomes protein 4-like [Hyalella azteca]	0	1245
maker-scaffold18size2240851-augustus-gene-1.0-mRNA-1	1583	ODN01338	Arginine-glutamic acid dipeptide repeats protein [Orchesella cincta]	1.90558e-140	474
maker-scaffold411size152019-augustus-gene-0.6-mRNA-1	569	ODN03767	Moesin/ezrin/radixin 1 [Orchesella cincta]	0	559
augustus-scaffold1381size20543-processed-gene-0.1-mRNA-1	1399	WP_056073684	acetyl-CoA acetyltransferase [Flavobacterium sp. Leaf359]	0	364
maker-scaffold1252size23155-augustus-gene-0.0-mRNA-1	896	XP_016353214	PREDICTED: DNA repair protein RAD51 homolog A-like [Sinocyclocheilus anshuiensis]	2.13881e-50	176
maker-scaffold11size1424826-augustus-gene-9.3-mRNA-1	845	KDR18321	Nuclear cap-binding protein subunit 1 [Zootermopsis nevadensis]	0	799
maker-scaffold272size266709-augustus-gene-1.5-mRNA-1	135	JAV26652	putative vacuolar protein [Culex tarsalis]	1.10474e-09	116
maker-scaffold238size302402-augustus-gene-0.4-mRNA-1	85	ODN03779	Sulfotransferase family cytosolic 1B member 1 [Orchesella cincta]	5.73779e-16	83
maker-scaffold24size1136029-augustus-gene-3.4-mRNA-1	872	KDR12601	WD repeat and HMG-box DNA-binding protein 1 [Zootermopsis nevadensis]	2.64733e-138	956
augustus-scaffold317size223545-abinit-gene-0.1-mRNA-1	1626	XP_002196887	PREDICTED: multidrug resistance-associated protein 4 [Taeniopygia guttata]	2.01699e-09	130
augustus-scaffold4559size9381-abinit-gene-0.1-mRNA-1	677	ODM96401	Serine/threonine-protein kinase WNK1 [Orchesella cincta]	0	424
augustus-scaffold3266size6121-abinit-gene-0.0-mRNA-1	309	EXX54856	Utp13p [Rhizophagus irregularis DAOM 197198w]	8.63313e-26	322
augustus-scaffold307size231700-abinit-gene-1.4-mRNA-1	688	ODM90616	Luciferin 4-monooxygenase [Orchesella cincta]	6.62734e-104	396
augustus-scaffold5845size2862-abinit-gene-0.1-mRNA-1	180	-	-	-	-
augustus-scaffold748size51603-abinit-gene-0.0-mRNA-1	748	KXN70554	alpha-ketoacid dehydrogenase kinase [Conidiobolus coronatus NRRL 28638]	9.5627e-96	315
augustus-scaffold1186size25070-abinit-gene-0.0-mRNA-1	3447	ORX65666	Rho GTPase activation protein [Linderina pennispora]	2.7905e-141	952
augustus-scaffold2636size14662-abinit-gene-0.0-mRNA-1	725	JAS20271	hypothetical protein g.15265 [Clastoptera arizonana]	0	523
augustus-scaffold3937size4452-processed-gene-0.0-mRNA-1	627	KXN72722	cytochrome P450 [Conidiobolus coronatus NRRL 28638]	1.00161e-13	163
augustus-scaffold2247size10807-processed-gene-0.0-mRNA-1	348	KPI94976	Cubilin [Papilio xuthus]	8.44121e-08	235
augustus-scaffold2669size8597-processed-gene-0.0-mRNA-1	373	KPP65520	fumarylacetoacetase-like [Scleropages formosus]	3.17785e-85	274
augustus-scaffold1959size13009-processed-gene-0.0-mRNA-1	2340	WP_050709859	hypothetical protein [Dysgonomonas sp. HGC4]	0	740
maker-scaffold1879size21166-augustus-gene-0.1-mRNA-1	306	KFM77690	Glutamine synthetase 2 cytoplasmic, partial [Stegodyphus mimosarum]	6.32677e-163	309
maker-scaffold36size1013817-augustus-gene-9.12-mRNA-1	562	XP_002613397	hypothetical protein BRAFLDRAFT_118764 [Branchiostoma floridae]	2.62627e-90	585
maker-scaffold351size203122-augustus-gene-0.3-mRNA-1	132	ODM88865	Structural maintenance of chromosomes protein 6 [Orchesella cincta]	5.79322e-15	66
maker-scaffold15907size7919-augustus-gene-0.0-mRNA-1	1645	ODM99347	Fatty acid synthase [Orchesella cincta]	0	1667
maker-scaffold891size39489-augustus-gene-0.0-mRNA-1	902	EPB88154	hypothetical protein HMPREF1544_04986 [Mucor circinelloides f. circinelloides 1006PhL]	1.41949e-07	92
maker-scaffold34size991984-augustus-gene-7.2-mRNA-1	500	ODM97819	DBH-like monooxygenase protein 2 [Orchesella cincta]	8.45662e-28	115
maker-scaffold14size1670589-augustus-gene-7.1-mRNA-1	429	KZS15570	Uncharacterized protein APZ42_018754 [Daphnia magna]	1.84354e-45	195
maker-scaffold622size70707-augustus-gene-0.2-mRNA-1	126	KHJ93951	SNF7 family protein [Oesophagostomum dentatum]	1.30753e-44	132
maker-scaffold254size288410-augustus-gene-1.4-mRNA-1	381	-	-	-	-
maker-scaffold820size45298-augustus-gene-0.1-mRNA-1	2091	ODM98078	Phenolphthiocerol synthesis polyketide synthase type I Pks15/1 [Orchesella cincta]	0	2171
maker-scaffold350size203295-augustus-gene-1.8-mRNA-1	950	ODN02897	Transducin beta-like protein 3 [Orchesella cincta]	0	824
maker-scaffold5size1727520-augustus-gene-9.5-mRNA-1	1660	APA33958	seminal fluid protein [Nilaparvata lugens]	0	699
maker-scaffold18size2240851-augustus-gene-2.1-mRNA-1	671	ODM92649	hypothetical protein Ocin01_14035 [Orchesella cincta]	4.41551e-22	255
maker-scaffold411size152019-augustus-gene-0.0-mRNA-1	246	-	-	-	-
maker-scaffold1284size22469-augustus-gene-0.1-mRNA-1	150	KFX53465	TBC1 domain family member 22B [Talaromyces marneffei PM1]	2.12105e-36	179
maker-scaffold11801size7806-augustus-gene-0.1-mRNA-1	208	XP_013783672	PREDICTED: rab9 effector protein with kelch motifs-like [Limulus polyphemus]	3.60966e-32	205
maker-scaffold11size1424826-augustus-gene-9.1-mRNA-1	465	JAA77243	putative actin filament-coating protein tropomyosin, partial [Rhodnius prolixus]	1.13578e-125	269
augustus-scaffold654size63491-processed-gene-0.0-mRNA-1	1201	EXX70583	m-AAA protease subunit YTA12 [Rhizophagus irregularis DAOM 197198w]	0	731
maker-scaffold238size302402-augustus-gene-1.2-mRNA-1	348	ODN05478	28S ribosomal protein S22, mitochondrial [Orchesella cincta]	4.43778e-126	334
maker-scaffold24size1136029-augustus-gene-3.2-mRNA-1	280	ODM98549	Acetyl-coenzyme A synthetase 2-like, mitochondrial [Orchesella cincta]	1.49043e-125	322
augustus-scaffold58size769326-abinit-gene-6.0-mRNA-1	1280	OCL03742	cyclopentanone 1,2-monooxygenase [Glonium stellatum]	1.0462e-115	392
augustus-scaffold2130size11509-abinit-gene-0.1-mRNA-1	464	XP_006713131	PREDICTED: glycerol-3-phosphate dehydrogenase 1-like protein isoform X1 [Homo sapiens]	3.66353e-61	232
augustus-scaffold10size1426409-abinit-gene-2.0-mRNA-1	5051	ODN02682	putative cation-transporting ATPase 13A3 [Orchesella cincta]	0	1016
augustus-scaffold1844size14754-abinit-gene-0.0-mRNA-1	826	XP_013094888	PREDICTED: LOW QUALITY PROTEIN: perivitellin-2 67 kDa subunit-like [Biomphalaria glabrata]	6.43419e-21	125
augustus-scaffold1563size17409-abinit-gene-0.2-mRNA-1	1777	ODQ76767	hypothetical protein LIPSTDRAFT_670 [Lipomyces starkeyi NRRL Y-11557]	1.89298e-29	120
augustus-scaffold1105size28644-abinit-gene-0.0-mRNA-1	1431	CEG67296	hypothetical protein RMATCC62417_03746 [Rhizopus microsporus]	1.91945e-91	630
augustus-scaffold6510size2673-abinit-gene-0.0-mRNA-1	178	-	-	-	-
augustus-scaffold995size33530-abinit-gene-0.0-mRNA-1	343	KXN71800	t-SNARE [Conidiobolus coronatus NRRL 28638]	3.08319e-67	285
augustus-scaffold18212size7325-processed-gene-0.0-mRNA-1	810	ODM97521	Transient receptor potential cation channel trpm [Orchesella cincta]	0	764
augustus-scaffold7002size2215-processed-gene-0.0-mRNA-1	377	XP_009047398	hypothetical protein LOTGIDRAFT_225027 [Lottia gigantea]	1.50039e-17	112
augustus-scaffold1125size27858-processed-gene-0.1-mRNA-1	844	CEI87725	Putative Histone lysine methyltransferase Set3 [Rhizopus microsporus]	1.98171e-26	374
augustus-scaffold10690size965-processed-gene-0.0-mRNA-1	56	-	-	-	-
maker-scaffold1879size21166-augustus-gene-0.3-mRNA-1	141	XP_011335157	PREDICTED: prefoldin subunit 6 [Cerapachys biroi]	1.00216e-19	121
maker-scaffold36size1013817-augustus-gene-9.10-mRNA-1	563	OTF75416	Pancreatic triacylglycerol lipase-like protein [Euroglyphus maynei]	3.61067e-93	318
maker-scaffold351size203122-augustus-gene-0.2-mRNA-1	299	ODN04721	Diphosphomevalonate decarboxylase [Orchesella cincta]	6.5386e-132	310
maker-scaffold1295size22155-augustus-gene-0.0-mRNA-1	1473	ODN02477	Neurobeachin [Orchesella cincta]	2.87174e-24	137
augustus-scaffold6689size2618-processed-gene-0.0-mRNA-1	311	ODM98738	Potassium channel subfamily K member 9 [Orchesella cincta]	8.23714e-116	313
maker-scaffold34size991984-augustus-gene-7.1-mRNA-1	1354	ODM97887	G-protein-signaling modulator 2, partial [Orchesella cincta]	0	651
maker-scaffold14size1670589-augustus-gene-7.3-mRNA-1	409	ODN04844	Vacuolar protein sorting-associated protein 26B [Orchesella cincta]	0	398
maker-scaffold862size41726-augustus-gene-0.0-mRNA-1	150	XP_001586566	serine/threonine protein phosphatase PP1 [Sclerotinia sclerotiorum 1980]	1.26252e-87	186
maker-scaffold254size288410-augustus-gene-1.7-mRNA-1	865	ODN01531	Serrate RNA effector molecule [Orchesella cincta]	0	933
maker-scaffold595size79064-augustus-gene-0.1-mRNA-1	323	ODM91208	Aldo-keto reductase family 1 member B10 [Orchesella cincta]	5.93314e-116	310
maker-scaffold350size203295-augustus-gene-1.9-mRNA-1	233	ODN02893	ER membrane protein complex subunit 10 [Orchesella cincta]	7.03242e-30	101
maker-scaffold5size1727520-augustus-gene-9.4-mRNA-1	595	ODM94910	Histone acetyltransferase type B catalytic subunit [Orchesella cincta]	9.96211e-154	365
maker-scaffold18size2240851-augustus-gene-2.0-mRNA-1	167	XP_011065274	PREDICTED: lethal(2)neighbour of tid protein isoform X2 [Acromyrmex echinatior]	1.86886e-66	167
maker-scaffold411size152019-augustus-gene-0.5-mRNA-1	627	ABM55632	putative superoxide dismutase Cu-Zn [Maconellicoccus hirsutus]	8.78715e-64	149
maker-scaffold8943size13978-augustus-gene-0.1-mRNA-1	775	ODN00068	Coiled-coil domain-containing protein 12 [Orchesella cincta]	1.48432e-53	148
maker-scaffold11801size7806-augustus-gene-0.2-mRNA-1	1067	KRT82797	nuclear receptor [Oryctes borbonicus]	3.28096e-131	381
maker-scaffold11size1424826-augustus-gene-9.5-mRNA-1	491	ODM97919	hypothetical protein Ocin01_08765 [Orchesella cincta]	2.58152e-23	193
maker-scaffold654size63491-augustus-gene-0.1-mRNA-1	219	OAC98948	fork head transcription factor, partial [Mucor circinelloides f. lusitanicus CBS 277.49]	2.50814e-20	96
maker-scaffold238size302402-augustus-gene-1.0-mRNA-1	130	EFZ15546	hypothetical protein SINV_12532, partial [Solenopsis invicta]	6.01283e-85	130
maker-scaffold24size1136029-augustus-gene-3.10-mRNA-1	50	ODM99242	Nephrin [Orchesella cincta]	7.08526e-07	52
augustus-scaffold1812size14560-abinit-gene-0.0-mRNA-1	1426	-	-	-	-
augustus-scaffold5842size7309-abinit-gene-0.0-mRNA-1	530	KDR08790	Paramyosin, long form [Zootermopsis nevadensis]	0	516
augustus-scaffold10size1426409-abinit-gene-13.16-mRNA-1	2628	ODN02284	Protein FAM73B [Orchesella cincta]	2.32859e-99	366
augustus-scaffold3912size4544-abinit-gene-0.0-mRNA-1	390	XP_018292156	hypothetical protein PHYBLDRAFT_77550 [Phycomyces blakesleeanus NRRL 1555(-)]	1.20251e-77	467
augustus-scaffold1242size23374-abinit-gene-0.0-mRNA-1	1041	ORX92127	zincin [Basidiobolus meristosporus CBS 931.73]	2.37846e-116	573
augustus-scaffold9375size1134-abinit-gene-0.0-mRNA-1	138	ODM99537	39S ribosomal protein L15, mitochondrial [Orchesella cincta]	7.06675e-48	138
augustus-scaffold7352size1874-abinit-gene-0.0-mRNA-1	79	-	-	-	-
augustus-scaffold995size33530-abinit-gene-0.1-mRNA-1	1151	ORZ14301	glucosamine-6-phosphate isomerase 1 [Lobosporangium transversale]	1.39392e-109	261
augustus-scaffold4792size3253-processed-gene-0.0-mRNA-1	98	ODN03852	Rab3 GTPase-activating protein catalytic subunit (s) [Orchesella cincta]	5.22376e-29	75
augustus-scaffold6368size2709-processed-gene-0.0-mRNA-1	185	ODN04900	hypothetical protein Ocin01_01790 [Orchesella cincta]	1.49793e-19	142
augustus-scaffold5571size2947-processed-gene-0.0-mRNA-1	223	XP_005103973	PREDICTED: probable ATP-dependent RNA helicase DHX35 [Aplysia californica]	4.55088e-39	117
augustus-scaffold4425size3535-processed-gene-0.0-mRNA-1	519	-	-	-	-
augustus-scaffold1319size21677-processed-gene-0.0-mRNA-1	4952	ORX99360	dynein heavy chain [Basidiobolus meristosporus CBS 931.73]	0	4704
maker-scaffold36size1013817-augustus-gene-9.5-mRNA-1	1181	ODN05482	Protein TRC8 [Orchesella cincta]	0	552
maker-scaffold351size203122-augustus-gene-1.1-mRNA-1	518	ODM94931	Leucine-rich repeat neuronal protein 2 [Orchesella cincta]	5.4053e-130	507
maker-scaffold546size91324-augustus-gene-0.2-mRNA-1	694	XP_004916110	PREDICTED: ATP-binding cassette sub-family G member 4 [Xenopus tropicalis]	1.88041e-85	613
maker-scaffold355size200716-augustus-gene-0.0-mRNA-1	236	ODM90475	Carbonyl reductase [NADPH]	2.73919e-54	227
maker-scaffold34size991984-augustus-gene-7.0-mRNA-1	185	ODM95337	putative chitinase 3 [Orchesella cincta]	1.13084e-17	81
maker-scaffold14size1670589-augustus-gene-7.4-mRNA-1	747	ODN03941	5-formyltetrahydrofolate cyclo-ligase [Orchesella cincta]	9.65391e-53	164
maker-scaffold415size255862-augustus-gene-1.0-mRNA-1	1552	XP_020710758	chromodomain-helicase-DNA-binding protein 1 isoform X2 [Athalia rosae]	0	1362
maker-scaffold254size288410-augustus-gene-1.6-mRNA-1	397	ODN01530	Proteasomal ubiquitin receptor ADRM1 [Orchesella cincta]	3.35055e-127	398
maker-scaffold595size79064-augustus-gene-0.3-mRNA-1	341	XP_011127175	hypothetical protein AOL_s00210g71 [Arthrobotrys oligospora ATCC 24927]	1.13091e-35	297
maker-scaffold413size150002-augustus-gene-0.2-mRNA-1	276	ODM94383	Glycoprotein 3-alpha-L-fucosyltransferase A [Orchesella cincta]	6.58102e-94	261
maker-scaffold5size1727520-augustus-gene-10.0-mRNA-1	2312	ODM91613	Ectopic P granules protein 5 [Orchesella cincta]	5.91919e-169	668
maker-scaffold18size2240851-augustus-gene-3.5-mRNA-1	445	ODM98661	Fatty-acid amide hydrolase 2 [Orchesella cincta]	8.18835e-162	421
maker-scaffold411size152019-augustus-gene-0.15-mRNA-1	643	ODM92971	Single-minded 1 [Orchesella cincta]	1.78935e-136	606
maker-scaffold8943size13978-augustus-gene-0.2-mRNA-1	95	-	-	-	-
maker-scaffold276size261909-augustus-gene-0.0-mRNA-1	63	XP_018896011	PREDICTED: gamma-aminobutyric acid type B receptor subunit 2-like [Bemisia tabaci]	5.74052e-14	58
maker-scaffold11size1424826-augustus-gene-9.10-mRNA-1	960	ODN03729	hypothetical protein Ocin01_02936 [Orchesella cincta]	2.12323e-21	370
maker-scaffold102size543958-augustus-gene-0.0-mRNA-1	595	ODN04161	Vesicular glutamate transporter 2.1 [Orchesella cincta]	0	575
maker-scaffold238size302402-augustus-gene-1.1-mRNA-1	850	ODM95421	Evolutionarily conserved signaling intermediate in Toll pathway, mitochondrial [Orchesella cincta]	3.31471e-144	438
maker-scaffold24size1136029-augustus-gene-3.1-mRNA-1	113	ODM98550	Open rectifier potassium channel protein 1 [Orchesella cincta]	8.64994e-39	113
augustus-scaffold225size316554-abinit-gene-2.0-mRNA-1	3994	XP_018908339	PREDICTED: histone acetyltransferase KAT6B isoform X1 [Bemisia tabaci]	2.83989e-08	89
augustus-scaffold1139size27052-abinit-gene-0.0-mRNA-1	401	KXN69968	Di-copper centre-containing protein [Conidiobolus coronatus NRRL 28638]	1.72529e-95	269
augustus-scaffold2202size10921-abinit-gene-0.0-mRNA-1	1779	XP_018227131	DNA-directed RNA polymerase II subunit rpb1 [Pneumocystis carinii B80]	1.50628e-09	169
augustus-scaffold3588size5317-abinit-gene-0.0-mRNA-1	251	JAV21311	putative rac gtpase-activating protein [Culex tarsalis]	3.65371e-11	194
augustus-scaffold590size80074-abinit-gene-0.1-mRNA-1	1252	KFH70963	hypothetical protein MVEG_03809 [Mortierella verticillata NRRL 6337]	9.69069e-110	759
augustus-scaffold998size33186-abinit-gene-0.0-mRNA-1	1135	WP_052563463	hypothetical protein [Candidatus Brocadia sinica]	4.09897e-104	384
augustus-scaffold10143size1014-abinit-gene-0.0-mRNA-1	116	WP_013428213	FAD-binding oxidoreductase [Frankia inefficax]	9.11557e-09	102
augustus-scaffold2802size8613-abinit-gene-0.1-mRNA-1	348	ODM99613	Neuroguidin [Orchesella cincta]	5.30408e-62	190
augustus-scaffold8219size1412-processed-gene-0.0-mRNA-1	189	-	-	-	-
augustus-scaffold307size231700-processed-gene-0.0-mRNA-1	1188	ODM91728	hypothetical protein Ocin01_14956 [Orchesella cincta]	6.27855e-81	411
augustus-scaffold504size105914-processed-gene-0.1-mRNA-1	200	-	-	-	-
augustus-scaffold8140size1432-processed-gene-0.0-mRNA-1	70	XP_008192986	PREDICTED: argonaute-2b isoform X2 [Tribolium castaneum]	1.15719e-10	70
maker-scaffold779size48866-augustus-gene-0.1-mRNA-1	497	KDR21574	Tudor domain-containing protein 7 [Zootermopsis nevadensis]	1.73089e-09	271
maker-scaffold36size1013817-augustus-gene-9.4-mRNA-1	567	XP_011879473	PREDICTED: inhibitor of growth protein 3 isoform X1 [Vollenhovia emeryi]	1.81535e-119	424
maker-scaffold351size203122-augustus-gene-1.0-mRNA-1	154	ODM94930	Prefoldin subunit 2 [Orchesella cincta]	7.12291e-56	142
maker-scaffold546size91324-augustus-gene-0.4-mRNA-1	448	ODM94390	Oxysterol-binding protein-related protein 1, partial [Orchesella cincta]	0	448
maker-scaffold355size200716-augustus-gene-0.1-mRNA-1	481	ODM97993	Bacillopeptidase F [Orchesella cincta]	4.93114e-136	482
maker-scaffold34size991984-augustus-gene-7.5-mRNA-1	175	-	-	-	-
maker-scaffold14size1670589-augustus-gene-7.6-mRNA-1	648	ODN00431	Protein PTCD3, mitochondrial [Orchesella cincta]	0	610
augustus-scaffold919size37610-processed-gene-0.0-mRNA-1	3357	KXN67697	P-loop containing nucleoside triphosphate hydrolase protein [Conidiobolus coronatus NRRL 28638]	0	1334
maker-scaffold254size288410-augustus-gene-1.0-mRNA-1	97	ODN02591	Tetraspanin-4 [Orchesella cincta]	6.85075e-16	95
maker-scaffold595size79064-augustus-gene-0.2-mRNA-1	159	-	-	-	-
maker-scaffold413size150002-augustus-gene-0.1-mRNA-1	465	AIM43573	carbonic anhydrase G [Halocaridina rubra]	8.07868e-14	255
maker-scaffold5size1727520-augustus-gene-11.2-mRNA-1	286	-	-	-	-
maker-scaffold18size2240851-augustus-gene-3.1-mRNA-1	375	ODM98682	hypothetical protein Ocin01_07990 [Orchesella cincta]	4.76537e-36	406
maker-scaffold411size152019-augustus-gene-0.9-mRNA-1	593	XP_015907176	zinc metalloproteinase nas-39 [Parasteatoda tepidariorum]	4.50978e-64	273
maker-scaffold8943size13978-augustus-gene-0.3-mRNA-1	333	ODN00055	Thioredoxin domain-containing protein [Orchesella cincta]	1.17819e-125	299
maker-scaffold276size261909-augustus-gene-0.2-mRNA-1	230	-	-	-	-
maker-scaffold11size1424826-augustus-gene-9.7-mRNA-1	116	-	-	-	-
maker-scaffold102size543958-augustus-gene-1.2-mRNA-1	335	ODN02974	Glucan 1,3-beta-glucosidase [Orchesella cincta]	8.6324e-150	325
maker-scaffold238size302402-augustus-gene-2.6-mRNA-1	603	ODM91508	Poly(A)-specific ribonuclease PARN, partial [Orchesella cincta]	2.57124e-141	476
maker-scaffold24size1136029-augustus-gene-6.0-mRNA-1	694	ENN74695	hypothetical protein YQE_08812, partial [Dendroctonus ponderosae]	4.85181e-97	460
augustus-scaffold5001size3149-abinit-gene-0.0-mRNA-1	214	EFN60970	Ribonucleases P/MRP protein subunit POP1 [Camponotus floridanus]	1.99117e-10	210
augustus-scaffold610size76240-abinit-gene-0.0-mRNA-1	221	AFK88544	reverse transcriptase, partial [Arabidopsis halleri subsp. gemmifera]	2.82471e-42	219
augustus-scaffold1923size13368-abinit-gene-0.0-mRNA-1	582	KXN72827	T-complex protein 1 subunit gamma [Conidiobolus coronatus NRRL 28638]	0	427
augustus-scaffold1090size29172-abinit-gene-0.1-mRNA-1	1156	-	-	-	-
augustus-scaffold590size80074-abinit-gene-0.2-mRNA-1	3618	KXN70598	hypothetical protein CONCODRAFT_170603 [Conidiobolus coronatus NRRL 28638]	0	1020
augustus-scaffold617size72668-abinit-gene-0.1-mRNA-1	1770	ESA18299	hypothetical protein GLOINDRAFT_344661 [Rhizophagus irregularis DAOM 181602]	7.13247e-80	210
augustus-scaffold612size75004-abinit-gene-0.0-mRNA-1	5799	KFH65295	hypothetical protein MVEG_08775 [Mortierella verticillata NRRL 6337]	1.8497e-21	314
augustus-scaffold8368size14419-abinit-gene-0.0-mRNA-1	440	JAS15424	hypothetical protein g.38331 [Clastoptera arizonana]	2.46144e-144	435
augustus-scaffold3165size17056-processed-gene-0.0-mRNA-1	208	ODM90366	Venom serine carboxypeptidase [Orchesella cincta]	4.4731e-65	210
augustus-scaffold307size231700-processed-gene-1.4-mRNA-1	688	ODM90616	Luciferin 4-monooxygenase [Orchesella cincta]	6.62734e-104	396
augustus-scaffold5416size2997-processed-gene-0.0-mRNA-1	175	ODN03513	putative phospholipid-transporting ATPase IF [Orchesella cincta]	1.32264e-26	153
augustus-scaffold844size70251-processed-gene-0.0-mRNA-1	419	KMQ89119	retrotransposon unclassified [Lasius niger]	3.97604e-11	88
maker-scaffold779size48866-augustus-gene-0.2-mRNA-1	170	JAB62668	Mitochondrial-processing peptidase subunit alpha, partial [Anoplophora glabripennis]	4.52323e-38	131
maker-scaffold36size1013817-augustus-gene-9.7-mRNA-1	457	KDR12434	Translocation protein SEC62 [Zootermopsis nevadensis]	3.59946e-112	430
maker-scaffold351size203122-augustus-gene-1.2-mRNA-1	333	ODM94352	Vitelline membrane outer layer protein 1 [Orchesella cincta]	1.10081e-59	319
maker-scaffold546size91324-augustus-gene-0.3-mRNA-1	1141	ODM98279	Suppression of tumorigenicity 5 protein [Orchesella cincta]	0	576
maker-scaffold355size200716-augustus-gene-1.1-mRNA-1	2104	ODM88168	RNA polymerase II-associated factor 1 [Orchesella cincta]	7.34779e-160	409
maker-scaffold34size991984-augustus-gene-7.7-mRNA-1	384	ODN02879	Chitooligosaccharide deacetylase [Orchesella cincta]	2.83352e-130	394
maker-scaffold14size1670589-augustus-gene-7.5-mRNA-1	985	XP_012345878	PREDICTED: transient receptor potential channel pyrexia isoform X1 [Apis florea]	6.55539e-08	235
maker-scaffold8398size7622-augustus-gene-0.0-mRNA-1	130	XP_014245669	PREDICTED: vacuolar protein sorting-associated protein 4-like isoform X2 [Cimex lectularius]	4.838e-14	89
maker-scaffold254size288410-augustus-gene-1.3-mRNA-1	362	ODN01529	Cullin-associated hypothetical protein-dissociated protein 1 [Orchesella cincta]	1.7507e-26	168
augustus-scaffold2578size9025-processed-gene-0.1-mRNA-1	416	ODN01239	Protein kinase C and casein kinase substrate in neurons protein 2 [Orchesella cincta]	0	471
maker-scaffold413size150002-augustus-gene-0.4-mRNA-1	583	ODM95794	putative RNA-binding protein EEED8.10 [Orchesella cincta]	4.17327e-63	592
maker-scaffold5size1727520-augustus-gene-11.1-mRNA-1	874	ODN04866	Polyhomeotic-like protein 2 [Orchesella cincta]	2.69149e-08	226
maker-scaffold18size2240851-augustus-gene-3.0-mRNA-1	435	ODM92649	hypothetical protein Ocin01_14035 [Orchesella cincta]	5.75986e-47	417
maker-scaffold411size152019-augustus-gene-0.12-mRNA-1	399	ODM90565	Innexin inx2, partial [Orchesella cincta]	3.76135e-84	314
augustus-scaffold3337size5893-processed-gene-0.0-mRNA-1	311	EPZ30757	Ribonucleoside-diphosphate reductase subunit M2 [Rozella allomycis CSF55]	0	304
maker-scaffold276size261909-augustus-gene-0.1-mRNA-1	330	ODN00338	Epidermal retinol dehydrogenase 2 [Orchesella cincta]	6.12455e-73	255
maker-scaffold11size1424826-augustus-gene-9.8-mRNA-1	593	ODM93045	Transient receptor potential channel pyrexia [Orchesella cincta]	1.25174e-08	386
maker-scaffold102size543958-augustus-gene-1.5-mRNA-1	1272	ODN06190	Chromatin assembly factor 1 subunit A-A, partial [Orchesella cincta]	3.10152e-27	226
maker-scaffold238size302402-augustus-gene-2.4-mRNA-1	577	ODM94611	Transcriptional adapter 3-B [Orchesella cincta]	1.83211e-92	457
maker-scaffold24size1136029-augustus-gene-6.3-mRNA-1	358	-	-	-	-
augustus-scaffold4046size4112-abinit-gene-0.0-mRNA-1	826	-	-	-	-
augustus-scaffold1342size21256-abinit-gene-0.0-mRNA-1	246	-	-	-	-
augustus-scaffold5164size13962-abinit-gene-0.0-mRNA-1	368	XP_011629637	PREDICTED: calpain-A isoform X5 [Pogonomyrmex barbatus]	1.13745e-59	368
augustus-scaffold1432size19666-abinit-gene-0.0-mRNA-1	343	-	-	-	-
augustus-scaffold1512size18311-abinit-gene-0.0-mRNA-1	570	CEP10338	hypothetical protein [Parasitella parasitica]	8.05945e-39	225
augustus-scaffold2435size9650-abinit-gene-0.0-mRNA-1	32	-	-	-	-
augustus-scaffold829size44253-abinit-gene-0.0-mRNA-1	2153	ODN04366	CCR4-NOT transcription complex subunit 1 [Orchesella cincta]	2.92672e-78	350
augustus-scaffold7508size1750-abinit-gene-0.0-mRNA-1	244	WP_068395967	hypothetical protein [Pedobacter cryoconitis]	1.47676e-14	91
augustus-scaffold2329size15536-processed-gene-0.0-mRNA-1	304	ODN04616	hypothetical protein Ocin01_02057 [Orchesella cincta]	3.308e-21	71
augustus-scaffold1844size14754-processed-gene-0.0-mRNA-1	826	XP_013094888	PREDICTED: LOW QUALITY PROTEIN: perivitellin-2 67 kDa subunit-like [Biomphalaria glabrata]	6.43419e-21	125
augustus-scaffold1246size23303-processed-gene-0.0-mRNA-1	1098	XP_018909392	PREDICTED: zinc finger protein 502-like isoform X6 [Bemisia tabaci]	5.1614e-13	237
augustus-scaffold897size39101-processed-gene-0.0-mRNA-1	1631	ORX94918	general substrate transporter [Basidiobolus meristosporus CBS 931.73]	5.82694e-56	416
maker-scaffold435size295826-augustus-gene-1.0-mRNA-1	1019	ODM91637	Methyl farnesoate epoxidase [Orchesella cincta]	4.67623e-16	198
maker-scaffold36size1013817-augustus-gene-9.11-mRNA-1	162	ODN03818	Retinol dehydrogenase 11 [Orchesella cincta]	1.52894e-31	135
maker-scaffold351size203122-augustus-gene-1.3-mRNA-1	726	KFM79073	Procollagen-lysine,2-oxoglutarate 5-dioxygenase 3, partial [Stegodyphus mimosarum]	5.11923e-167	669
maker-scaffold546size91324-augustus-gene-0.7-mRNA-1	93	ODM99586	Dynein heavy chain 7, axonemal [Orchesella cincta]	6.47299e-38	92
maker-scaffold247size292830-augustus-gene-0.0-mRNA-1	391	XP_003975487	PREDICTED: medium-chain specific acyl-CoA dehydrogenase, mitochondrial isoform X1 [Takifugu rubripes]	5.62091e-171	396
maker-scaffold34size991984-augustus-gene-7.8-mRNA-1	302	-	-	-	-
maker-scaffold14size1670589-augustus-gene-8.1-mRNA-1	332	ODM98625	Succinyl-CoA ligase subunit alpha, mitochondrial [Orchesella cincta]	0	306
maker-scaffold8398size7622-augustus-gene-0.1-mRNA-1	131	-	-	-	-
maker-scaffold254size288410-augustus-gene-1.11-mRNA-1	327	ODN01062	Serine protease snake [Orchesella cincta]	1.23954e-81	339
maker-scaffold123size475913-augustus-gene-3.0-mRNA-1	196	XP_011667787	PREDICTED: uncharacterized protein LOC105439922 [Strongylocentrotus purpuratus]	4.3882e-22	133
maker-scaffold413size150002-augustus-gene-0.3-mRNA-1	322	ODM90547	Crossover junction endonuclease MUS81 [Orchesella cincta]	1.51491e-100	341
maker-scaffold5size1727520-augustus-gene-11.0-mRNA-1	996	ODN04861	Zinc finger E-box-binding homeobox protein zag-1 [Orchesella cincta]	1.56409e-176	934
maker-scaffold18size2240851-augustus-gene-3.3-mRNA-1	218	XP_005091215	PREDICTED: mitochondrial 2-oxoglutarate/malate carrier protein-like [Aplysia californica]	8.34325e-86	315
maker-scaffold411size152019-augustus-gene-0.8-mRNA-1	997	ODM97997	putative acyl-CoA dehydrogenase AidB [Orchesella cincta]	0	661
maker-scaffold1055size30821-augustus-gene-0.1-mRNA-1	79	-	-	-	-
maker-scaffold276size261909-augustus-gene-1.1-mRNA-1	393	ODM96092	G patch domain-containing protein 4 [Orchesella cincta]	2.29183e-117	372
maker-scaffold11size1424826-augustus-gene-9.6-mRNA-1	955	ODM97378	Phosphatidylinositol 3-kinase catalytic subunit type 3 [Orchesella cincta]	0	972
maker-scaffold102size543958-augustus-gene-1.0-mRNA-1	149	ODN06133	Coagulation factor X [Orchesella cincta]	1.02101e-68	146
maker-scaffold238size302402-augustus-gene-2.13-mRNA-1	591	ODN00695	Large subunit GTPase 1 [Orchesella cincta]	0	601
maker-scaffold24size1136029-augustus-gene-6.2-mRNA-1	273	ODM95551	Egl nine 1 [Orchesella cincta]	9.08734e-114	260
augustus-scaffold4046size4112-abinit-gene-0.1-mRNA-1	210	-	-	-	-
augustus-scaffold3109size6859-abinit-gene-0.1-mRNA-1	336	XP_017496763	PREDICTED: lysine-specific demethylase 4D-like, partial [Manis javanica]	2.7842e-20	296
augustus-scaffold1327size21525-abinit-gene-0.0-mRNA-1	464	KXN66165	putative delta-aminolevulinate synthase [Conidiobolus coronatus NRRL 28638]	0	464
augustus-scaffold6056size2795-abinit-gene-0.1-mRNA-1	239	-	-	-	-
augustus-scaffold4359size10334-abinit-gene-0.0-mRNA-1	314	ODN05359	Fibroblast growth factor receptor 3 [Orchesella cincta]	4.55671e-07	56
augustus-scaffold9539size7623-abinit-gene-0.0-mRNA-1	245	ODM97993	Bacillopeptidase F [Orchesella cincta]	3.51792e-42	258
augustus-scaffold18378size7396-abinit-gene-0.0-mRNA-1	367	ODN02915	Methyl farnesoate epoxidase [Orchesella cincta]	1.57002e-96	364
augustus-scaffold11662size7263-abinit-gene-0.0-mRNA-1	1132	XP_018406925	PREDICTED: nucleosome-remodeling factor subunit NURF301-like [Cyphomyrmex costatus]	0	1021
augustus-scaffold1083size29366-processed-gene-0.0-mRNA-1	3390	WP_026703906	TonB-dependent receptor [Flavobacterium soli]	0	898
augustus-scaffold3912size4544-processed-gene-0.0-mRNA-1	390	XP_018292156	hypothetical protein PHYBLDRAFT_77550 [Phycomyces blakesleeanus NRRL 1555(-)]	1.20251e-77	467
augustus-scaffold2290size10319-processed-gene-0.0-mRNA-1	709	KXN72192	RhoGAP-domain-containing protein [Conidiobolus coronatus NRRL 28638]	6.27292e-46	128
augustus-scaffold897size39101-processed-gene-0.1-mRNA-1	973	KFH63598	eukaryotic translation initiation factor 6 [Mortierella verticillata NRRL 6337]	8.1085e-78	229
maker-scaffold435size295826-augustus-gene-2.0-mRNA-1	885	ODN05990	Protein Dok-7 [Orchesella cincta]	2.20583e-34	296
maker-scaffold36size1013817-augustus-gene-9.9-mRNA-1	482	XP_019873900	PREDICTED: uncharacterized protein LOC109602026 [Aethina tumida]	3.14144e-74	272
augustus-scaffold1761size15118-processed-gene-0.1-mRNA-1	332	XP_016605723	CMGC/MAPK protein kinase [Spizellomyces punctatus DAOM BR117]	8.06966e-144	330
maker-scaffold546size91324-augustus-gene-0.6-mRNA-1	487	BAE21453	unnamed protein product, partial [Mus musculus]	0	490
maker-scaffold247size292830-augustus-gene-0.1-mRNA-1	113	-	-	-	-
maker-scaffold34size991984-augustus-gene-7.3-mRNA-1	272	XP_019871185	PREDICTED: peritrophin-1-like [Aethina tumida]	3.47645e-106	266
maker-scaffold14size1670589-augustus-gene-8.0-mRNA-1	287	ODM93364	DDRGK domain-containing protein 1 [Orchesella cincta]	7.2052e-60	296
maker-scaffold6024size2804-augustus-gene-0.1-mRNA-1	252	JAN62614	Clip-domain serine protease subfamily d [Daphnia magna]	4.8401e-07	32
maker-scaffold254size288410-augustus-gene-1.13-mRNA-1	193	XP_001607270	PREDICTED: 60S ribosomal protein L11 [Nasonia vitripennis]	1.25473e-115	195
maker-scaffold278size260935-augustus-gene-1.2-mRNA-1	106	-	-	-	-
augustus-scaffold1079size29548-processed-gene-0.0-mRNA-1	418	OAQ28761	UMP-CMP kinase [Mortierella elongata AG-77]	8.56973e-63	176
maker-scaffold5size1727520-augustus-gene-11.6-mRNA-1	157	XP_018568478	PREDICTED: homeobox protein ceh-12-like [Anoplophora glabripennis]	1.15376e-50	101
maker-scaffold18size2240851-augustus-gene-3.4-mRNA-1	112	XP_012501360	PREDICTED: palmitoyltransferase ZDHHC18 [Propithecus coquereli]	2.33188e-27	111
maker-scaffold411size152019-augustus-gene-0.7-mRNA-1	347	ODM93358	1-acyl-sn-glycerol-3-phosphate acyltransferase gamma [Orchesella cincta]	9.89027e-125	318
maker-scaffold1055size30821-augustus-gene-0.2-mRNA-1	333	JAQ04042	Serine-arginine protein 55, partial [Lygus hesperus]	4.16148e-30	142
maker-scaffold276size261909-augustus-gene-1.2-mRNA-1	306	ODN02994	Calmodulin-like protein 1 [Orchesella cincta]	1.57828e-23	257
maker-scaffold11size1424826-augustus-gene-9.4-mRNA-1	1648	XP_014282923	PREDICTED: protein stoned-B isoform X2 [Halyomorpha halys]	2.52329e-164	469
maker-scaffold102size543958-augustus-gene-1.4-mRNA-1	428	ODM96530	Pancreatic lipase-related protein 2 [Orchesella cincta]	3.73762e-40	242
maker-scaffold238size302402-augustus-gene-2.12-mRNA-1	427	ODM91074	WD repeat-containing protein 75, partial [Orchesella cincta]	1.26233e-113	420
maker-scaffold24size1136029-augustus-gene-6.1-mRNA-1	236	ODM95544	Cyclin-dependent kinase 20 [Orchesella cincta]	9.8808e-108	280
augustus-scaffold1767size15052-abinit-gene-0.1-mRNA-1	1069	XP_009059384	hypothetical protein LOTGIDRAFT_164605 [Lottia gigantea]	1.33108e-12	111
augustus-scaffold7444size8245-abinit-gene-0.0-mRNA-1	140	XP_016300735	PREDICTED: putative nuclease HARBI1 [Sinocyclocheilus anshuiensis]	3.3051e-08	85
augustus-scaffold1327size21525-abinit-gene-0.1-mRNA-1	708	KXN66163	DUF300-domain-containing protein, partial [Conidiobolus coronatus NRRL 28638]	8.60326e-95	292
augustus-scaffold5899size2844-abinit-gene-0.0-mRNA-1	407	-	-	-	-
augustus-scaffold4678size3323-abinit-gene-0.1-mRNA-1	269	ODN02953	P2X purinoceptor 4 [Orchesella cincta]	7.09926e-64	233
augustus-scaffold297size241362-abinit-gene-0.2-mRNA-1	2007	XP_002996412	hypothetical protein NCER_100486 [Nosema ceranae BRL01]	3.74738e-64	350
augustus-scaffold574size83631-abinit-gene-0.8-mRNA-1	3477	XP_014668068	PREDICTED: kinesin-like protein KIF13A [Priapulus caudatus]	0	1402
augustus-scaffold2215size10815-abinit-gene-0.1-mRNA-1	555	JAV51296	Aldehyde dehydrogenase 3 A2 [Agkistrodon contortrix contortrix]	7.82688e-130	442
augustus-scaffold1069size29988-processed-gene-0.0-mRNA-1	594	XP_003864593	unnamed protein product [Leishmania donovani]	2.14829e-18	323
augustus-scaffold3588size5317-processed-gene-0.0-mRNA-1	251	JAV21311	putative rac gtpase-activating protein [Culex tarsalis]	3.65371e-11	194
augustus-scaffold885size39752-processed-gene-0.0-mRNA-1	1830	KXN75070	hypothetical protein CONCODRAFT_1866 [Conidiobolus coronatus NRRL 28638]	1.24488e-67	192
augustus-scaffold1344size21215-processed-gene-0.0-mRNA-1	2331	SDX92010	small subunit ribosomal protein S1 [Flavobacterium degerlachei]	0	566
maker-scaffold642size70303-augustus-gene-0.0-mRNA-1	175	XP_018567299	PREDICTED: EF-hand calcium-binding domain-containing protein 2 isoform X2 [Anoplophora glabripennis]	6.29692e-26	140
maker-scaffold36size1013817-augustus-gene-9.8-mRNA-1	999	ODM96825	Trifunctional purine biosynthetic protein adenosine-3 [Orchesella cincta]	0	985
maker-scaffold1801size14709-augustus-gene-0.0-mRNA-1	1277	ODN01201	Neurotrypsin [Orchesella cincta]	1.45493e-88	193
maker-scaffold546size91324-augustus-gene-0.8-mRNA-1	357	ODN05485	Post-GPI attachment to proteins factor 3 [Orchesella cincta]	3.63831e-108	329
maker-scaffold247size292830-augustus-gene-1.1-mRNA-1	820	ODN00609	Poly(A) RNA polymerase gld-2 A, partial [Orchesella cincta]	5.27099e-83	299
maker-scaffold34size991984-augustus-gene-7.6-mRNA-1	398	ODN02879	Chitooligosaccharide deacetylase [Orchesella cincta]	9.56963e-121	394
maker-scaffold14size1670589-augustus-gene-8.3-mRNA-1	629	XP_017780576	PREDICTED: ABC transporter G family member 20 isoform X1 [Nicrophorus vespilloides]	0	671
maker-scaffold91size593915-augustus-gene-3.0-mRNA-1	333	ODN00385	WW domain-containing oxidoreductase [Orchesella cincta]	8.09179e-146	359
maker-scaffold254size288410-augustus-gene-1.20-mRNA-1	1709	ODN01093	Transcription factor HIVEP2 [Orchesella cincta]	0	1089
maker-scaffold278size260935-augustus-gene-1.1-mRNA-1	1594	ODN01206	Multidrug resistance-associated protein 7, partial [Orchesella cincta]	0	1625
maker-scaffold443size134888-augustus-gene-0.2-mRNA-1	195	ODM92273	40S ribosomal protein S3a [Orchesella cincta]	1.90989e-68	171
maker-scaffold5size1727520-augustus-gene-11.4-mRNA-1	797	ODM98514	Lovastatin diketide synthase LovF [Orchesella cincta]	2.58981e-128	754
maker-scaffold18size2240851-augustus-gene-3.2-mRNA-1	140	ODN04178	hypothetical protein Ocin01_02520 [Orchesella cincta]	2.44826e-13	125
maker-scaffold411size152019-augustus-gene-0.10-mRNA-1	763	JAS36560	hypothetical protein g.42760 [Clastoptera arizonana]	9.87575e-22	491
maker-scaffold925size37451-augustus-gene-0.1-mRNA-1	265	XP_013779481	PREDICTED: cytosolic Fe-S cluster assembly factor nubp1-like isoform X2 [Limulus polyphemus]	3.85705e-92	257
maker-scaffold276size261909-augustus-gene-1.4-mRNA-1	383	ODN01742	Surfeit locus protein 6 [Orchesella cincta]	1.03123e-29	368
maker-scaffold11size1424826-augustus-gene-9.9-mRNA-1	377	XP_014480747	PREDICTED: RAC serine/threonine-protein kinase-like isoform X3 [Dinoponera quadriceps]	1.0193e-131	434
maker-scaffold102size543958-augustus-gene-1.1-mRNA-1	724	ODN05628	Protein unc-13 D [Orchesella cincta]	7.21706e-78	605
maker-scaffold238size302402-augustus-gene-2.15-mRNA-1	232	-	-	-	-
maker-scaffold24size1136029-augustus-gene-7.5-mRNA-1	162	-	-	-	-
augustus-scaffold1767size15052-abinit-gene-0.2-mRNA-1	147	-	-	-	-
augustus-scaffold7580size1697-abinit-gene-0.0-mRNA-1	129	XP_001900327	Senescence-associated protein [Brugia malayi]	7.68319e-34	103
augustus-scaffold1685size16577-abinit-gene-0.0-mRNA-1	782	KPJ02420	Suppressor of lurcher protein 1 [Papilio xuthus]	1.25624e-39	242
augustus-scaffold209size335547-abinit-gene-0.0-mRNA-1	415	XP_008557915	PREDICTED: tigger transposable element-derived protein 4-like [Microplitis demolitor]	3.75482e-89	421
augustus-scaffold3857size4714-abinit-gene-0.0-mRNA-1	265	ODM91013	Palmitoyltransferase ZDHHC17, partial [Orchesella cincta]	4.91834e-115	256
augustus-scaffold6216size2749-abinit-gene-0.0-mRNA-1	228	-	-	-	-
augustus-scaffold8112size14457-abinit-gene-0.1-mRNA-1	415	ODN04541	Vesicle transport protein USE1 [Orchesella cincta]	6.39831e-65	238
augustus-scaffold1042size31297-abinit-gene-0.1-mRNA-1	767	KXN72841	heat shock protein 70 [Conidiobolus coronatus NRRL 28638]	0	765
augustus-scaffold1025size31985-processed-gene-0.1-mRNA-1	1058	KXN70289	bifunctional 6-phosphofructo-2-kinase/fructose-2,6-bisphosphate 2-phosphatase [Conidiobolus coronatus NRRL 28638]	4.0475e-114	404
augustus-scaffold1432size19666-processed-gene-0.0-mRNA-1	343	-	-	-	-
augustus-scaffold6043size2800-processed-gene-0.0-mRNA-1	109	-	-	-	-
augustus-scaffold1344size21215-processed-gene-0.1-mRNA-1	760	ODS82944	23S rRNA (uracil-5-)-methyltransferase RumA [Chryseobacterium sp. SCN 40-13]	0	452
maker-scaffold642size70303-augustus-gene-0.1-mRNA-1	1221	-	-	-	-
maker-scaffold20size1234842-augustus-gene-0.1-mRNA-1	292	ODM96263	hypothetical protein Ocin01_10419 [Orchesella cincta]	2.56011e-18	215
maker-scaffold61size761052-augustus-gene-0.1-mRNA-1	2004	ODM98078	Phenolphthiocerol synthesis polyketide synthase type I Pks15/1 [Orchesella cincta]	2.15683e-75	805
maker-scaffold546size91324-augustus-gene-0.5-mRNA-1	175	ORX66992	oxidoreductase [Basidiobolus meristosporus CBS 931.73]	4.61512e-55	167
maker-scaffold247size292830-augustus-gene-1.7-mRNA-1	493	ODM99627	Solute carrier family 41 member 1 [Orchesella cincta]	3.48857e-134	477
maker-scaffold34size991984-augustus-gene-7.9-mRNA-1	818	ORX79388	hypothetical protein BCR32DRAFT_281448 [Anaeromyces robustus]	7.4692e-08	167
maker-scaffold14size1670589-augustus-gene-8.2-mRNA-1	1169	ODN03932	Phosphatidylinositide phosphatase SAC2, partial [Orchesella cincta]	0	1195
maker-scaffold91size593915-augustus-gene-4.0-mRNA-1	282	ODN03562	Ribonuclease H1 [Orchesella cincta]	1.08083e-24	76
maker-scaffold254size288410-augustus-gene-1.16-mRNA-1	606	ODM94921	Protein CASC1 [Orchesella cincta]	4.36707e-31	172
maker-scaffold278size260935-augustus-gene-1.0-mRNA-1	522	ODN01186	Beclin 1-associated autophagy-related key regulator [Orchesella cincta]	5.0411e-155	549
maker-scaffold443size134888-augustus-gene-0.4-mRNA-1	777	ODM93687	Mannosyl-oligosaccharide alpha-1,2-mannosidase isoform A [Orchesella cincta]	7.95475e-26	217
maker-scaffold5size1727520-augustus-gene-11.3-mRNA-1	1483	KDR23768	Voltage-gated potassium channel subunit beta-2 [Zootermopsis nevadensis]	3.22608e-140	373
maker-scaffold18size2240851-augustus-gene-4.3-mRNA-1	1189	ODN05946	Rho guanine nucleotide exchange factor 26 [Orchesella cincta]	0	620
maker-scaffold411size152019-augustus-gene-0.11-mRNA-1	427	ODM96846	hypothetical protein Ocin01_09833 [Orchesella cincta]	1.60145e-27	245
maker-scaffold925size37451-augustus-gene-0.0-mRNA-1	383	KXN71436	putative PGM2-phosphoglucomutase [Conidiobolus coronatus NRRL 28638]	2.29376e-24	80
maker-scaffold276size261909-augustus-gene-1.3-mRNA-1	746	ODM93880	Nucleolar protein 11 [Orchesella cincta]	1.25183e-27	101
maker-scaffold11size1424826-augustus-gene-10.0-mRNA-1	414	ODN03732	RAB6A-GEF complex partner protein 2 [Orchesella cincta]	0	422
maker-scaffold102size543958-augustus-gene-1.3-mRNA-1	826	KRT80750	WD40 domain-containing protein, partial [Oryctes borbonicus]	8.91637e-44	146
maker-scaffold238size302402-augustus-gene-2.8-mRNA-1	157	-	-	-	-
maker-scaffold24size1136029-augustus-gene-7.0-mRNA-1	350	ODM90207	Guanine nucleotide-binding protein subunit beta-2 [Orchesella cincta]	9.22987e-160	362
augustus-scaffold6626size2641-abinit-gene-0.0-mRNA-1	300	XP_017303224	PREDICTED: RING finger protein nhl-1-like, partial [Diaphorina citri]	2.75735e-14	305
augustus-scaffold1161size26081-abinit-gene-0.0-mRNA-1	820	KXN72801	serine protease [Conidiobolus coronatus NRRL 28638]	1.15672e-97	366
augustus-scaffold62size753920-abinit-gene-0.1-mRNA-1	469	ODM87014	hypothetical protein Ocin01_19668, partial [Orchesella cincta]	3.86848e-50	356
augustus-scaffold209size335547-abinit-gene-2.9-mRNA-1	2393	ODN05746	Endoplasmic reticulum resident protein 44 [Orchesella cincta]	0	393
augustus-scaffold1474size19067-abinit-gene-0.0-mRNA-1	1808	XP_017820319	PREDICTED: neurofilament heavy polypeptide [Callithrix jacchus]	1.02408e-07	320
augustus-scaffold5492size2972-abinit-gene-0.0-mRNA-1	272	ODM97495	D-glucuronyl C5-epimerase [Orchesella cincta]	6.54206e-49	245
augustus-scaffold8112size14457-abinit-gene-0.2-mRNA-1	433	ODN06653	hypothetical protein Ocin01_00027 [Orchesella cincta]	3.97986e-10	433
augustus-scaffold1042size31297-abinit-gene-0.2-mRNA-1	172	-	-	-	-
augustus-scaffold3679size5177-processed-gene-0.0-mRNA-1	225	-	-	-	-
augustus-scaffold209size335547-processed-gene-0.0-mRNA-1	415	XP_008557915	PREDICTED: tigger transposable element-derived protein 4-like [Microplitis demolitor]	3.75482e-89	421
augustus-scaffold1197size24612-processed-gene-0.1-mRNA-1	469	WP_059118077	hypothetical protein [Flavobacteriaceae bacterium CRH]	1.29897e-28	229
augustus-scaffold1413size19943-processed-gene-0.0-mRNA-1	1300	KXN68569	hypothetical protein CONCODRAFT_41643, partial [Conidiobolus coronatus NRRL 28638]	2.25651e-105	637
maker-scaffold642size70303-augustus-gene-0.2-mRNA-1	955	EFZ14248	hypothetical protein SINV_02777, partial [Solenopsis invicta]	0	953
maker-scaffold20size1234842-augustus-gene-0.3-mRNA-1	207	-	-	-	-
maker-scaffold61size761052-augustus-gene-1.0-mRNA-1	890	XP_016768734	PREDICTED: Fanconi anemia group J protein-like [Apis mellifera]	7.30764e-117	843
maker-scaffold546size91324-augustus-gene-0.9-mRNA-1	262	ODM94383	Glycoprotein 3-alpha-L-fucosyltransferase A [Orchesella cincta]	1.62309e-57	329
maker-scaffold247size292830-augustus-gene-1.3-mRNA-1	745	ODN00703	Long-chain-fatty-acid--CoA ligase ACSBG2 [Orchesella cincta]	0	680
maker-scaffold34size991984-augustus-gene-8.2-mRNA-1	846	ODN05456	WD repeat-containing protein mio [Orchesella cincta]	0	853
maker-scaffold14size1670589-augustus-gene-8.5-mRNA-1	346	ODM98612	Insulin-like growth factor-binding protein-related protein 1 [Orchesella cincta]	1.01009e-76	262
maker-scaffold91size593915-augustus-gene-5.0-mRNA-1	1308	ODN02261	Zinc finger protein-likeush [Orchesella cincta]	5.90397e-174	1167
maker-scaffold254size288410-augustus-gene-1.18-mRNA-1	804	ODN01517	DNA replication licensing factor Mcm3 [Orchesella cincta]	0	822
maker-scaffold278size260935-augustus-gene-1.3-mRNA-1	943	ODM97982	Mitogen-activated protein kinase kinase kinase kinase 5 [Orchesella cincta]	0	987
maker-scaffold443size134888-augustus-gene-0.0-mRNA-1	854	CDS25995	enoyl coenzyme A hydratase [Hymenolepis microstoma]	1.42834e-32	215
maker-scaffold5size1727520-augustus-gene-11.5-mRNA-1	115	XP_002062440	uncharacterized protein Dwil_GK16653 [Drosophila willistoni]	5.85432e-08	88
maker-scaffold18size2240851-augustus-gene-4.1-mRNA-1	384	ODM96417	Acyl-CoA Delta(11) desaturase [Orchesella cincta]	2.43268e-164	343
maker-scaffold411size152019-augustus-gene-0.14-mRNA-1	926	ODN03480	Protein MMS22-like, partial [Orchesella cincta]	9.71706e-55	607
maker-scaffold34069size7329-augustus-gene-0.2-mRNA-1	476	ODM93224	NADPH:adrenodoxin oxidoreductase, mitochondrial [Orchesella cincta]	4.67127e-154	441
maker-scaffold276size261909-augustus-gene-1.0-mRNA-1	568	ODM97778	hypothetical protein Ocin01_08904 [Orchesella cincta]	1.95208e-32	485
maker-scaffold11size1424826-augustus-gene-10.2-mRNA-1	1458	XP_002595019	hypothetical protein BRAFLDRAFT_129071 [Branchiostoma floridae]	0	1603
maker-scaffold102size543958-augustus-gene-2.1-mRNA-1	236	-	-	-	-
maker-scaffold238size302402-augustus-gene-2.7-mRNA-1	304	ODN05865	Protein dimmed [Orchesella cincta]	4.34155e-47	99
maker-scaffold24size1136029-augustus-gene-7.4-mRNA-1	358	KQK84436	1-phosphatidylinositol 4,5-bisphosphate phosphodiesterase delta-4 isoform X2 [Amazona aestiva]	3.06484e-70	399
augustus-scaffold1016size32277-abinit-gene-0.2-mRNA-1	436	XP_014294015	PREDICTED: retinal-specific ATP-binding cassette transporter-like isoform X2 [Halyomorpha halys]	1.76177e-23	102
augustus-scaffold1161size26081-abinit-gene-0.1-mRNA-1	237	KXN72801	serine protease [Conidiobolus coronatus NRRL 28638]	3.41712e-43	292
augustus-scaffold8138size21721-abinit-gene-0.2-mRNA-1	203	-	-	-	-
augustus-scaffold217size397381-abinit-gene-2.2-mRNA-1	1115	CBI22189	unnamed protein product, partial [Vitis vinifera]	5.77689e-26	482
augustus-scaffold400size160987-abinit-gene-0.6-mRNA-1	917	ODM97975	Major facilitator superfamily domain-containing protein 10 [Orchesella cincta]	3.04638e-119	406
augustus-scaffold1550size17612-abinit-gene-0.1-mRNA-1	593	ODN02347	Endoplasmic reticulum lectin 1 [Orchesella cincta]	1.79902e-153	460
augustus-scaffold1657size16289-abinit-gene-0.0-mRNA-1	613	WP_054406655	molecular chaperone DnaK [Flavobacterium akiainvivens]	0	616
augustus-scaffold3383size5751-abinit-gene-0.0-mRNA-1	365	KXN73301	40S ribosomal protein S2 [Conidiobolus coronatus NRRL 28638]	4.88912e-99	179
augustus-scaffold5850size7515-processed-gene-0.0-mRNA-1	87	KZS11816	putative Hedgehog protein [Daphnia magna]	9.19108e-35	79
augustus-scaffold5131size3087-processed-gene-0.0-mRNA-1	579	ODM98075	Polyketide synthase-nonribosomal peptide synthetase [Orchesella cincta]	1.00899e-56	528
augustus-scaffold9938size1041-processed-gene-0.0-mRNA-1	118	ODM86752	Histone H2B.3, partial [Orchesella cincta]	3.98345e-74	118
augustus-scaffold1413size19943-processed-gene-0.1-mRNA-1	532	ORE14948	zincin [Rhizopus microsporus]	3.79496e-32	501
maker-scaffold12029size13801-augustus-gene-0.1-mRNA-1	219	-	-	-	-
maker-scaffold20size1234842-augustus-gene-0.2-mRNA-1	296	-	-	-	-
maker-scaffold61size761052-augustus-gene-1.1-mRNA-1	422	ODN03338	Lysine-specific demethylase 8 [Orchesella cincta]	8.15245e-120	386
maker-scaffold546size91324-augustus-gene-0.10-mRNA-1	355	ODM94383	Glycoprotein 3-alpha-L-fucosyltransferase A [Orchesella cincta]	4.57438e-76	344
maker-scaffold247size292830-augustus-gene-1.5-mRNA-1	260	ODN00709	COP9 signalosome complex subunit 7a [Orchesella cincta]	3.94936e-91	265
maker-scaffold34size991984-augustus-gene-8.1-mRNA-1	632	ODM98335	Glucose dehydrogenase [FAD, quinone]	8.49116e-115	648
maker-scaffold14size1670589-augustus-gene-8.4-mRNA-1	828	ODM98616	Delta-1-pyrroline-5-carboxylate synthase [Orchesella cincta]	0	802
maker-scaffold91size593915-augustus-gene-5.1-mRNA-1	393	KDR14260	hypothetical protein L798_10568 [Zootermopsis nevadensis]	4.35188e-108	392
maker-scaffold254size288410-augustus-gene-1.12-mRNA-1	335	JAT28193	hypothetical protein g.8510 [Graphocephala atropunctata]	1.22389e-110	342
maker-scaffold278size260935-augustus-gene-1.4-mRNA-1	628	NP_001268818	puromycin-sensitive aminopeptidase-like [Bombyx mori]	2.06962e-132	632
maker-scaffold443size134888-augustus-gene-0.3-mRNA-1	297	ODN04370	Enoyl-CoA hydratase, mitochondrial [Orchesella cincta]	1.45622e-106	269
maker-scaffold5size1727520-augustus-gene-12.1-mRNA-1	798	ODM94372	Enhancer of polycomb 1 [Orchesella cincta]	1.18414e-171	672
maker-scaffold18size2240851-augustus-gene-4.2-mRNA-1	850	JAS72114	hypothetical protein g.47758 [Homalodisca liturata]	8.70147e-22	127
maker-scaffold411size152019-augustus-gene-0.13-mRNA-1	763	ODN03770	RWD domain-containing protein 1 [Orchesella cincta]	2.78513e-54	224
maker-scaffold34069size7329-augustus-gene-0.1-mRNA-1	357	XP_015590017	PREDICTED: zinc finger protein 830 [Cephus cinctus]	2.67156e-19	98
maker-scaffold276size261909-augustus-gene-1.10-mRNA-1	383	XP_014372103	PREDICTED: serine protease easter-like [Papilio machaon]	3.7113e-48	285
maker-scaffold11size1424826-augustus-gene-10.1-mRNA-1	686	XP_012172144	uncharacterized protein LOC100642437 isoform X1 [Bombus terrestris]	1.77073e-07	76
maker-scaffold102size543958-augustus-gene-2.0-mRNA-1	536	ODM95481	Lipase 3 [Orchesella cincta]	3.92822e-88	340
maker-scaffold238size302402-augustus-gene-2.3-mRNA-1	66	XP_019736596	PREDICTED: cytochrome c oxidase copper chaperone [Hippocampus comes]	3.78124e-21	63
maker-scaffold24size1136029-augustus-gene-7.3-mRNA-1	2018	ODM91991	Elongator complex protein 1 [Orchesella cincta]	0	1284
augustus-scaffold9922size1043-abinit-gene-0.0-mRNA-1	236	WP_062057688	hypothetical protein [Aquimarina longa]	1.12004e-67	226
augustus-scaffold2212size10843-abinit-gene-0.0-mRNA-1	245	ODN03783	hypothetical protein Ocin01_02899 [Orchesella cincta]	3.8719e-69	190
augustus-scaffold8138size21721-abinit-gene-0.3-mRNA-1	1850	ODN03755	Calcium-activated chloride channel regulator 1 [Orchesella cincta]	1.80533e-44	811
augustus-scaffold5131size3087-abinit-gene-0.0-mRNA-1	579	ODM98075	Polyketide synthase-nonribosomal peptide synthetase [Orchesella cincta]	1.00899e-56	528
augustus-scaffold78size655360-abinit-gene-5.26-mRNA-1	7990	XP_011305274	PREDICTED: muscle calcium channel subunit alpha-1 isoform X3 [Fopius arisanus]	5.26749e-11	128
augustus-scaffold3073size7101-abinit-gene-0.0-mRNA-1	256	CDO75509	hypothetical protein BN946_scf184935.g45 [Trametes cinnabarina]	2.26385e-09	94
augustus-scaffold1657size16289-abinit-gene-0.1-mRNA-1	1767	SEG35009	Outer membrane receptor proteins, mostly Fe transport [Flavobacterium urumqiense]	0	763
augustus-scaffold4179size3850-abinit-gene-0.1-mRNA-1	201	ODQ75100	hypothetical protein LIPSTDRAFT_1834 [Lipomyces starkeyi NRRL Y-11557]	1.81765e-43	264
augustus-scaffold1594size17071-processed-gene-0.0-mRNA-1	363	EIE75862	hypothetical protein RO3G_00566 [Rhizopus delemar RA 99-880]	4.87354e-100	362
augustus-scaffold3870size4679-processed-gene-0.0-mRNA-1	132	CEG46576	FOG: Transposon-encoded proteins with TYA, reverse transcriptase, integrase domains in various combinations, partial [Plasmopara halstedii]	8.92908e-24	135
augustus-scaffold6112size2782-processed-gene-0.0-mRNA-1	141	ODM98632	hypothetical protein Ocin01_08049 [Orchesella cincta]	7.3229e-12	79
augustus-scaffold7638size1654-processed-gene-0.0-mRNA-1	82	-	-	-	-
maker-scaffold749size51555-augustus-gene-0.0-mRNA-1	249	SEV96272	Ca2+-binding protein, EF-hand superfamily [[Clostridium]	1.97531e-08	219
maker-scaffold20size1234842-augustus-gene-0.0-mRNA-1	91	-	-	-	-
maker-scaffold61size761052-augustus-gene-1.3-mRNA-1	269	ODN06007	SEC14-like protein 4 [Orchesella cincta]	7.84812e-30	181
augustus-scaffold11646size7536-processed-gene-0.0-mRNA-1	124	ODN01489	LIM/homeobox protein Lhx3 [Orchesella cincta]	1.06072e-57	120
maker-scaffold247size292830-augustus-gene-1.8-mRNA-1	461	XP_020631882	aristaless-related homeobox protein-like [Orbicella faveolata]	9.72364e-31	173
maker-scaffold34size991984-augustus-gene-8.3-mRNA-1	426	ODN05460	Calcium-responsive transactivator [Orchesella cincta]	2.41528e-26	89
maker-scaffold14size1670589-augustus-gene-9.2-mRNA-1	405	ODN00840	Actin-related protein 6 [Orchesella cincta]	6.22913e-177	400
maker-scaffold91size593915-augustus-gene-5.2-mRNA-1	2034	ODN01001	Protein lap4 [Orchesella cincta]	0	2089
maker-scaffold254size288410-augustus-gene-1.8-mRNA-1	627	ODN01523	Glutamate--cysteine ligase catalytic subunit, partial [Orchesella cincta]	0	629
maker-scaffold278size260935-augustus-gene-1.6-mRNA-1	3106	XP_015436907	PREDICTED: protein bark beetle [Dufourea novaeangliae]	0	2911
maker-scaffold443size134888-augustus-gene-0.1-mRNA-1	822	ODM94728	Protein tipE [Orchesella cincta]	7.99713e-156	437
maker-scaffold5size1727520-augustus-gene-12.0-mRNA-1	721	ODM91978	Leucine-rich repeat-containing protein 40 [Orchesella cincta]	0	635
maker-scaffold18size2240851-augustus-gene-4.0-mRNA-1	391	ODN05948	ADP-ribosylation factor-like protein 4C [Orchesella cincta]	1.84713e-109	169
maker-scaffold411size152019-augustus-gene-0.2-mRNA-1	525	XP_014274662	PREDICTED: cullin-5 [Halyomorpha halys]	3.00953e-18	83
maker-scaffold438size138160-augustus-gene-0.1-mRNA-1	982	-	-	-	-
maker-scaffold276size261909-augustus-gene-1.8-mRNA-1	962	ODN01173	Caskin-1, partial [Orchesella cincta]	6.88097e-47	385
maker-scaffold11size1424826-augustus-gene-10.6-mRNA-1	353	ODN05837	Coiled-coil domain-containing protein 50 [Orchesella cincta]	1.13957e-36	375
maker-scaffold777size49025-augustus-gene-0.1-mRNA-1	1420	ORX74026	GTP-binding protein Obg/CgtA [Linderina pennispora]	1.08293e-73	360
maker-scaffold238size302402-augustus-gene-2.1-mRNA-1	964	XP_014285769	PREDICTED: uncharacterized protein LOC106686778, partial [Halyomorpha halys]	8.63879e-43	366
maker-scaffold24size1136029-augustus-gene-7.8-mRNA-1	1388	ODM87769	ERC protein 2, partial [Orchesella cincta]	0	1309
augustus-scaffold4802size3248-abinit-gene-0.0-mRNA-1	61	-	-	-	-
augustus-scaffold2156size11293-abinit-gene-0.0-mRNA-1	341	KXN68603	hypothetical protein CONCODRAFT_166418 [Conidiobolus coronatus NRRL 28638]	1.83169e-31	198
augustus-scaffold822size45042-abinit-gene-0.0-mRNA-1	1184	XP_012562164	PREDICTED: uncharacterized protein LOC105847259 [Hydra vulgaris]	4.40583e-72	500
augustus-scaffold3870size4679-abinit-gene-0.0-mRNA-1	132	CEG46576	FOG: Transposon-encoded proteins with TYA, reverse transcriptase, integrase domains in various combinations, partial [Plasmopara halstedii]	8.92908e-24	135
augustus-scaffold78size655360-abinit-gene-5.27-mRNA-1	1296	ODN03371	Kinesin heavy chain [Orchesella cincta]	0	972
augustus-scaffold2218size10784-abinit-gene-0.0-mRNA-1	453	-	-	-	-
augustus-scaffold2560size9118-abinit-gene-0.0-mRNA-1	1073	ODM98279	Suppression of tumorigenicity 5 protein [Orchesella cincta]	1.62899e-175	461
augustus-scaffold4924size3182-abinit-gene-0.0-mRNA-1	699	-	-	-	-
augustus-scaffold3405size12481-processed-gene-0.0-mRNA-1	725	-	-	-	-
augustus-scaffold6482size2680-processed-gene-0.0-mRNA-1	312	ODN02729	Nucleolar transcription factor 1-A [Orchesella cincta]	1.99113e-33	292
augustus-scaffold7808size1563-processed-gene-0.0-mRNA-1	143	-	-	-	-
augustus-scaffold14161size7424-processed-gene-0.0-mRNA-1	247	-	-	-	-
maker-scaffold33size1007119-augustus-gene-0.1-mRNA-1	376	ODM90060	hypothetical protein Ocin01_16619 [Orchesella cincta]	9.06621e-67	195
maker-scaffold20size1234842-augustus-gene-1.0-mRNA-1	575	ODM88603	Hexosaminidase D [Orchesella cincta]	3.9654e-173	478
maker-scaffold61size761052-augustus-gene-1.2-mRNA-1	213	-	-	-	-
maker-scaffold2436size9649-augustus-gene-0.0-mRNA-1	264	KDR19806	Alpha- and gamma-adaptin-binding protein p34 [Zootermopsis nevadensis]	9.46237e-54	300
maker-scaffold247size292830-augustus-gene-1.6-mRNA-1	1381	XP_011896279	PREDICTED: LOW QUALITY PROTEIN: bifunctional glutamate/proline--tRNA ligase [Cercocebus atys]	0	1307
maker-scaffold34size991984-augustus-gene-8.0-mRNA-1	563	ODM89547	60S ribosomal protein L23 [Orchesella cincta]	3.07226e-83	136
maker-scaffold14size1670589-augustus-gene-9.3-mRNA-1	964	KPJ04976	Glutamate receptor, ionotropic kainate 1 [Papilio xuthus]	1.40784e-47	510
maker-scaffold91size593915-augustus-gene-5.3-mRNA-1	625	ODN01002	DNA repair protein RAD50 [Orchesella cincta]	2.25587e-131	604
maker-scaffold254size288410-augustus-gene-1.15-mRNA-1	327	ODN01028	Lipase member H [Orchesella cincta]	4.01585e-75	324
maker-scaffold278size260935-augustus-gene-1.8-mRNA-1	731	ODM94057	Zinc finger MYND domain-containing protein 10 [Orchesella cincta]	5.4849e-111	392
maker-scaffold443size134888-augustus-gene-0.8-mRNA-1	1310	ODM99821	hypothetical protein Ocin01_06849, partial [Orchesella cincta]	8.38534e-24	112
maker-scaffold5size1727520-augustus-gene-12.2-mRNA-1	1501	ODM91975	Serine proteinase stubble [Orchesella cincta]	2.28519e-42	237
maker-scaffold18size2240851-augustus-gene-4.4-mRNA-1	227	XP_009704472	PREDICTED: forkhead box protein J1, partial [Cariama cristata]	4.98372e-25	137
maker-scaffold339size210884-augustus-gene-0.0-mRNA-1	519	ODM97393	hypothetical protein Ocin01_09286 [Orchesella cincta]	3.38157e-68	173
maker-scaffold2441size9645-augustus-gene-0.0-mRNA-1	993	ODM98345	DNA replication licensing factor mcm2, partial [Orchesella cincta]	0	986
maker-scaffold276size261909-augustus-gene-1.9-mRNA-1	785	ERL92387	hypothetical protein D910_09701, partial [Dendroctonus ponderosae]	0	719
maker-scaffold11size1424826-augustus-gene-10.5-mRNA-1	983	ODM94535	Beta-hexosaminidase subunit beta [Orchesella cincta]	0	528
maker-scaffold5144size3082-augustus-gene-0.1-mRNA-1	577	ODM89659	Catenin alpha, partial [Orchesella cincta]	0	554
maker-scaffold238size302402-augustus-gene-2.0-mRNA-1	182	ODM97374	Carbonic anhydrase 4 [Orchesella cincta]	1.85997e-11	186
maker-scaffold24size1136029-augustus-gene-7.10-mRNA-1	382	ODM98552	PTB domain-containing engulfment adapter protein 1 [Orchesella cincta]	1.01879e-152	447
augustus-scaffold1133size27339-abinit-gene-0.1-mRNA-1	586	KXN65504	ubiquitin-activating enzyme E1 [Conidiobolus coronatus NRRL 28638]	0	603
augustus-scaffold1687size15986-abinit-gene-0.0-mRNA-1	593	AFU12727	putative membrane spanning protein [Bacillus thuringiensis MC28]	2.04219e-20	140
augustus-scaffold3288size6033-abinit-gene-0.0-mRNA-1	365	ORX84007	hypothetical protein K493DRAFT_360857 [Basidiobolus meristosporus CBS 931.73]	5.69029e-51	371
augustus-scaffold4535size3432-abinit-gene-0.0-mRNA-1	107	BAN20127	ribosomal protein LP2 [Riptortus pedestris]	1.33147e-26	109
augustus-scaffold6162size2765-abinit-gene-0.0-mRNA-1	270	ODM94520	Phospholipid scramblase 1 [Orchesella cincta]	2.39611e-34	222
augustus-scaffold2218size10784-abinit-gene-0.1-mRNA-1	433	JAV46695	putative copia-type polyprotein, partial [Aedes albopictus]	2.14129e-19	98
augustus-scaffold10257size7870-abinit-gene-0.0-mRNA-1	600	ODN05545	Graves disease carrier protein [Orchesella cincta]	5.70254e-169	335
augustus-scaffold973size34843-abinit-gene-0.0-mRNA-1	1427	KXN71973	glycosyltransferase family 2 protein [Conidiobolus coronatus NRRL 28638]	2.30753e-22	460
augustus-scaffold9751size1070-processed-gene-0.0-mRNA-1	110	SCO75619	conserved Plasmodium protein, unknown function [Plasmodium vivax]	5.08194e-21	91
augustus-scaffold46557size7197-processed-gene-0.0-mRNA-1	236	JAV46781	putative bel12 ag transposon polyprotein, partial [Aedes albopictus]	1.48183e-57	237
augustus-scaffold1791size14771-processed-gene-0.0-mRNA-1	706	XP_017880075	PREDICTED: pre-rRNA-processing protein TSR1 homolog [Ceratina calcarata]	1.60326e-39	422
augustus-scaffold14161size7424-processed-gene-0.1-mRNA-1	166	ODN04257	Serine palmitoyltransferase 2 [Orchesella cincta]	1.09657e-09	51
maker-scaffold33size1007119-augustus-gene-0.2-mRNA-1	176	XP_008217770	PREDICTED: uncharacterized protein LOC100679031 isoform X1 [Nasonia vitripennis]	5.73635e-08	206
maker-scaffold20size1234842-augustus-gene-1.4-mRNA-1	1516	ODN02830	DNA topoisomerase 2-alpha, partial [Orchesella cincta]	0	1343
maker-scaffold61size761052-augustus-gene-2.0-mRNA-1	342	ODN02079	Poly(ADP-ribose) glycohydrolase ARH3 [Orchesella cincta]	3.70575e-108	351
maker-scaffold866size41562-augustus-gene-0.1-mRNA-1	130	KXN72232	ras-domain-containing protein [Conidiobolus coronatus NRRL 28638]	1.91205e-61	139
maker-scaffold247size292830-augustus-gene-1.9-mRNA-1	616	XP_013777532	PREDICTED: polycystin-2-like [Limulus polyphemus]	1.20368e-115	551
maker-scaffold34size991984-augustus-gene-8.7-mRNA-1	116	ODM92681	C-factor [Orchesella cincta]	1.52862e-30	115
maker-scaffold14size1670589-augustus-gene-9.1-mRNA-1	271	ODM98623	Peroxiredoxin-1 [Orchesella cincta]	9.80832e-110	196
maker-scaffold9967size14913-augustus-gene-0.1-mRNA-1	1119	XP_014281829	PREDICTED: heat shock 70 kDa protein cognate 4 [Halyomorpha halys]	0	449
maker-scaffold254size288410-augustus-gene-1.19-mRNA-1	663	ODN01519	Smoothened [Orchesella cincta]	4.46552e-65	329
maker-scaffold278size260935-augustus-gene-1.5-mRNA-1	116	XP_011417336	PREDICTED: LOW QUALITY PROTEIN: low-density lipoprotein receptor-related protein 2-like [Crassostrea gigas]	9.62856e-13	104
maker-scaffold443size134888-augustus-gene-0.10-mRNA-1	2143	KDR19736	Putative U5 small nuclear ribonucleoprotein 200 kDa helicase [Zootermopsis nevadensis]	0	2154
maker-scaffold5size1727520-augustus-gene-12.3-mRNA-1	3327	ODM94371	Serine proteinase stubble [Orchesella cincta]	2.99607e-15	92
maker-scaffold18size2240851-augustus-gene-4.18-mRNA-1	367	-	-	-	-
maker-scaffold940size36807-augustus-gene-0.0-mRNA-1	1409	KXN73460	MFS general substrate transporter [Conidiobolus coronatus NRRL 28638]	6.97375e-92	364
maker-scaffold982size37389-augustus-gene-0.1-mRNA-1	450	ODN01679	Chymotrypsin BI [Orchesella cincta]	2.86417e-34	322
maker-scaffold276size261909-augustus-gene-1.7-mRNA-1	903	ODN00338	Epidermal retinol dehydrogenase 2 [Orchesella cincta]	2.48703e-78	287
maker-scaffold11size1424826-augustus-gene-10.3-mRNA-1	2934	ODN03733	DNA-dependent protein kinase catalytic subunit [Orchesella cincta]	3.02536e-13	240
maker-scaffold2055size14763-augustus-gene-0.0-mRNA-1	1148	XP_011641512	PREDICTED: LOW QUALITY PROTEIN: uncharacterized protein LOC105429950 [Pogonomyrmex barbatus]	5.20401e-96	449
maker-scaffold238size302402-augustus-gene-2.2-mRNA-1	2127	ODN05513	Partitioning defective 3 [Orchesella cincta]	2.83943e-59	171
maker-scaffold24size1136029-augustus-gene-7.6-mRNA-1	714	ODM99712	AarF domain-containing protein kinase 4 [Orchesella cincta]	0	705
augustus-scaffold1178size25271-abinit-gene-0.0-mRNA-1	1950	KXN69974	hypothetical protein CONCODRAFT_58771 [Conidiobolus coronatus NRRL 28638]	1.39452e-111	888
augustus-scaffold3027size7345-abinit-gene-0.0-mRNA-1	326	ORX91966	WD40 repeat-like protein [Basidiobolus meristosporus CBS 931.73]	7.1397e-39	320
augustus-scaffold1642size16517-abinit-gene-0.0-mRNA-1	763	XP_006797931	PREDICTED: probable phospholipid-transporting ATPase IF-like [Neolamprologus brichardi]	9.42513e-113	595
augustus-scaffold3840size4772-abinit-gene-0.0-mRNA-1	94	-	-	-	-
augustus-scaffold264size273138-abinit-gene-0.2-mRNA-1	2626	ODM99599	UDP-glucuronosyltransferase 1-3 [Orchesella cincta]	2.34202e-11	139
augustus-scaffold2402size9768-abinit-gene-0.0-mRNA-1	497	XP_009298784	PREDICTED: gastrula zinc finger protein XlCGF57.1-like [Danio rerio]	2.61702e-16	275
augustus-scaffold4232size10215-abinit-gene-0.0-mRNA-1	744	-	-	-	-
augustus-scaffold1205size24461-abinit-gene-0.2-mRNA-1	598	KXN70437	delta-aminolevulinic acid dehydratase [Conidiobolus coronatus NRRL 28638]	3.80157e-72	224
augustus-scaffold977size34457-processed-gene-0.0-mRNA-1	1300	ERZ97180	hypothetical protein GLOINDRAFT_11827, partial [Rhizophagus irregularis DAOM 181602]	0	1349
augustus-scaffold2181size11041-processed-gene-0.0-mRNA-1	1567	ORY95444	hypothetical protein BCR43DRAFT_301359 [Syncephalastrum racemosum]	0	1462
augustus-scaffold5844size2862-processed-gene-0.0-mRNA-1	189	XP_018574350	PREDICTED: uncharacterized protein LOC108913304 [Anoplophora glabripennis]	4.93357e-26	201
augustus-scaffold1450size19431-processed-gene-0.1-mRNA-1	291	KXN67746	hypothetical protein CONCODRAFT_86797 [Conidiobolus coronatus NRRL 28638]	7.43318e-17	262
maker-scaffold33size1007119-augustus-gene-0.0-mRNA-1	2434	-	-	-	-
maker-scaffold20size1234842-augustus-gene-1.2-mRNA-1	899	ODN02826	CAS1 domain-containing protein 1 [Orchesella cincta]	0	856
maker-scaffold61size761052-augustus-gene-3.1-mRNA-1	127	XP_012283975	PREDICTED: Y+L amino acid transporter 2 [Orussus abietinus]	7.08204e-37	119
maker-scaffold866size41562-augustus-gene-0.0-mRNA-1	296	ORY04338	WD40 repeat-like protein [Basidiobolus meristosporus CBS 931.73]	1.04807e-26	333
maker-scaffold247size292830-augustus-gene-1.4-mRNA-1	222	ODN00710	Golgi phosphoprotein 3 rotini [Orchesella cincta]	1.08558e-108	277
maker-scaffold34size991984-augustus-gene-8.8-mRNA-1	176	-	-	-	-
maker-scaffold14size1670589-augustus-gene-9.0-mRNA-1	97	ODM98622	Cardioactive peptide [Orchesella cincta]	5.02063e-27	88
maker-scaffold417size148004-augustus-gene-0.0-mRNA-1	414	ODN04690	Inactive peptidyl-prolyl cis-trans isomerase FKBP6 [Orchesella cincta]	2.17691e-43	258
maker-scaffold254size288410-augustus-gene-1.17-mRNA-1	829	ODN01525	Glutaminase kidney isoform, mitochondrial [Orchesella cincta]	0	528
maker-scaffold278size260935-augustus-gene-1.7-mRNA-1	435	EFN69685	ATP synthase subunit s-like protein, partial [Camponotus floridanus]	2.07887e-34	157
maker-scaffold443size134888-augustus-gene-0.5-mRNA-1	755	ODN03751	Ribosomal protein S6 kinase alpha-3 [Orchesella cincta]	1.66205e-23	319
maker-scaffold5size1727520-augustus-gene-12.4-mRNA-1	207	-	-	-	-
maker-scaffold18size2240851-augustus-gene-4.12-mRNA-1	334	KFB39530	AGAP009623-PA-like protein [Anopheles sinensis]	4.29675e-154	332
maker-scaffold419size147023-augustus-gene-0.0-mRNA-1	162	-	-	-	-
maker-scaffold982size37389-augustus-gene-0.0-mRNA-1	171	ODM95263	CD63 antigen [Orchesella cincta]	1.81892e-30	170
maker-scaffold276size261909-augustus-gene-1.11-mRNA-1	520	ODN00848	Cytochrome b-c1 complex subunit 2, mitochondrial [Orchesella cincta]	2.54459e-141	467
maker-scaffold11size1424826-augustus-gene-10.4-mRNA-1	960	KZS09811	ca-activated cl channel protein [Daphnia magna]	5.42058e-87	703
maker-scaffold2055size14763-augustus-gene-0.1-mRNA-1	596	XP_011306561	PREDICTED: structural maintenance of chromosomes protein 3 [Fopius arisanus]	0	584
maker-scaffold238size302402-augustus-gene-2.11-mRNA-1	396	ODM98228	Nuclear fragile X mental retardation-interacting protein 1 [Orchesella cincta]	1.87633e-08	411
maker-scaffold24size1136029-augustus-gene-7.7-mRNA-1	184	XP_005058122	PREDICTED: tissue-type plasminogen activator isoform X2 [Ficedula albicollis]	9.02528e-13	121
augustus-scaffold1178size25271-abinit-gene-0.1-mRNA-1	180	KXN75070	hypothetical protein CONCODRAFT_1866 [Conidiobolus coronatus NRRL 28638]	4.64445e-34	175
augustus-scaffold3862size4690-abinit-gene-0.0-mRNA-1	370	KXN65845	glycosyltransferase family 1 protein [Conidiobolus coronatus NRRL 28638]	2.33779e-20	160
augustus-scaffold2629size8814-abinit-gene-0.0-mRNA-1	803	ORX95891	TFP11-domain-containing protein [Basidiobolus meristosporus CBS 931.73]	5.15966e-72	544
augustus-scaffold426size144818-abinit-gene-0.13-mRNA-1	4192	XP_014263934	PREDICTED: uncharacterized protein K02A2.6-like [Maylandia zebra]	0	1395
augustus-scaffold264size273138-abinit-gene-1.13-mRNA-1	8541	ODN02112	Multidrug resistance-associated protein 4 [Orchesella cincta]	1.11513e-09	95
augustus-scaffold4623size3362-abinit-gene-0.0-mRNA-1	355	KXN64668	kinase-like protein [Conidiobolus coronatus NRRL 28638]	1.48993e-74	262
augustus-scaffold4499size9838-abinit-gene-0.0-mRNA-1	212	XP_012527506	PREDICTED: ubiquitin-conjugating enzyme E2 J1-like [Monomorium pharaonis]	7.01144e-11	123
augustus-scaffold329size216202-abinit-gene-0.0-mRNA-1	834	XP_013140316	PREDICTED: probable ATP-dependent RNA helicase DHX34 [Papilio polytes]	8.99849e-162	683
augustus-scaffold1696size15864-processed-gene-0.0-mRNA-1	1476	ORZ07641	ribonucleotide reductase M1 [Absidia repens]	0	779
augustus-scaffold14474size7389-processed-gene-0.0-mRNA-1	489	XP_006815709	PREDICTED: general transcription factor 3C polypeptide 3-like [Saccoglossus kowalevskii]	4.74848e-62	543
augustus-scaffold9390size13896-processed-gene-0.0-mRNA-1	1068	ODM99838	Fat-like cadherin-related tumor suppressor, partial [Orchesella cincta]	1.23725e-73	201
augustus-scaffold3332size9840-processed-gene-0.0-mRNA-1	277	ODM92453	Cholecystokinin receptor, partial [Orchesella cincta]	6.85073e-54	269
maker-scaffold33size1007119-augustus-gene-2.0-mRNA-1	362	ODM90366	Venom serine carboxypeptidase [Orchesella cincta]	1.90892e-95	356
maker-scaffold20size1234842-augustus-gene-1.1-mRNA-1	208	ODM94527	DnaJ subfamily C member 9 [Orchesella cincta]	1.29983e-32	224
maker-scaffold61size761052-augustus-gene-3.0-mRNA-1	410	JAS54840	hypothetical protein g.40580, partial [Cuerna arida]	1.58231e-147	409
maker-scaffold16307size7273-augustus-gene-0.0-mRNA-1	157	-	-	-	-
maker-scaffold247size292830-augustus-gene-1.2-mRNA-1	692	ODN00703	Long-chain-fatty-acid--CoA ligase ACSBG2 [Orchesella cincta]	0	655
maker-scaffold34size991984-augustus-gene-8.4-mRNA-1	685	CDO54058	hypothetical protein, no similarity [Geotrichum candidum]	1.40007e-13	134
maker-scaffold14size1670589-augustus-gene-9.9-mRNA-1	439	ODM95605	JNK-interacting protein 1 [Orchesella cincta]	2.13688e-164	484
maker-scaffold417size148004-augustus-gene-0.2-mRNA-1	117	XP_014284023	PREDICTED: splicing factor 3B subunit 6-like protein [Halyomorpha halys]	4.05713e-69	113
maker-scaffold254size288410-augustus-gene-1.10-mRNA-1	508	-	-	-	-
maker-scaffold28651size7371-augustus-gene-0.0-mRNA-1	441	ODM96236	U2 small nuclear ribonucleoprotein auxiliary factor 35 kDa subunit-related protein 1 [Orchesella cincta]	7.71404e-76	232
maker-scaffold443size134888-augustus-gene-0.6-mRNA-1	524	XP_019868523	PREDICTED: protein tipE [Aethina tumida]	4.31389e-73	260
maker-scaffold5size1727520-augustus-gene-13.0-mRNA-1	887	ODM93691	hypothetical protein Ocin01_12998 [Orchesella cincta]	4.28452e-59	180
maker-scaffold18size2240851-augustus-gene-4.6-mRNA-1	804	ODM94483	Exonuclease 3&apos;-5&apos; domain-containing protein 1, partial [Orchesella cincta]	2.08283e-164	925
maker-scaffold1640size16902-augustus-gene-0.0-mRNA-1	1157	ODN01563	Beta-galactosidase-1-like protein 2 [Orchesella cincta]	3.96802e-18	68
maker-scaffold460size128090-augustus-gene-0.0-mRNA-1	533	WP_070426210	histidine ammonia-lyase [Stenotrophomonas sp. LM091]	0	518
maker-scaffold276size261909-augustus-gene-1.5-mRNA-1	1516	XP_018013271	PREDICTED: sodium/calcium exchanger 2-like isoform X3 [Hyalella azteca]	0	877
maker-scaffold11size1424826-augustus-gene-13.1-mRNA-1	276	ODM95072	Perilipin-5 [Orchesella cincta]	3.19358e-39	267
maker-scaffold855size42418-augustus-gene-0.1-mRNA-1	286	XP_007587747	putative ring and ubp finger domain protein [Neofusicoccum parvum UCRNP2]	8.84892e-53	259
maker-scaffold238size302402-augustus-gene-2.10-mRNA-1	175	ODM95771	Syntaxin-16 [Orchesella cincta]	4.74121e-37	137
maker-scaffold24size1136029-augustus-gene-7.9-mRNA-1	243	ODM94331	hypothetical protein Ocin01_12343 [Orchesella cincta]	1.42168e-62	258
augustus-scaffold2877size7861-abinit-gene-0.0-mRNA-1	415	-	-	-	-
augustus-scaffold7425size1801-abinit-gene-0.0-mRNA-1	216	XP_019562482	PREDICTED: protein ALP1-like [Aedes albopictus]	1.64172e-44	185
augustus-scaffold641size66501-abinit-gene-0.0-mRNA-1	135	XP_017796731	PREDICTED: LOW QUALITY PROTEIN: uncharacterized protein LOC108577999 [Habropoda laboriosa]	2.79796e-69	119
augustus-scaffold426size144818-abinit-gene-0.14-mRNA-1	3209	ODM93565	Protein winged eye, partial [Orchesella cincta]	1.90482e-143	381
augustus-scaffold513size110971-abinit-gene-0.0-mRNA-1	2184	ODN01049	Neutral ceramidase B [Orchesella cincta]	0	660
augustus-scaffold15236size7245-abinit-gene-0.2-mRNA-1	419	ODM91555	Transmembrane protease serine 9 [Orchesella cincta]	3.48795e-47	167
augustus-scaffold4839size9395-abinit-gene-0.1-mRNA-1	375	ODN00545	Separin [Orchesella cincta]	6.47424e-63	420
augustus-scaffold329size216202-abinit-gene-1.0-mRNA-1	558	XP_018905062	PREDICTED: Krueppel-like factor 17 [Bemisia tabaci]	2.82584e-10	147
augustus-scaffold742size52028-processed-gene-0.0-mRNA-1	189	ORY04997	hypothetical protein K493DRAFT_275392 [Basidiobolus meristosporus CBS 931.73]	1.5165e-43	252
augustus-scaffold3128size6729-processed-gene-0.0-mRNA-1	335	XP_016825466	PREDICTED: keratin-associated protein 16-1-like [Cricetulus griseus]	4.22593e-27	282
augustus-scaffold9116size1189-processed-gene-0.0-mRNA-1	253	-	-	-	-
augustus-scaffold4404size9511-processed-gene-0.0-mRNA-1	714	KDR19781	Aminopeptidase N [Zootermopsis nevadensis]	3.29922e-103	590
maker-scaffold33size1007119-augustus-gene-2.1-mRNA-1	300	CRL05544	CLUMA_CG017959, isoform A [Clunio marinus]	5.26341e-52	339
maker-scaffold20size1234842-augustus-gene-1.3-mRNA-1	164	ODN02824	hypothetical protein Ocin01_03842, partial [Orchesella cincta]	9.33379e-69	181
maker-scaffold61size761052-augustus-gene-3.2-mRNA-1	101	ODN01610	Proton-coupled folate transporter [Orchesella cincta]	6.75968e-17	79
maker-scaffold23594size7306-augustus-gene-0.0-mRNA-1	557	XP_012563859	PREDICTED: matrix metalloproteinase-25-like [Hydra vulgaris]	9.57913e-39	269
maker-scaffold836size43607-augustus-gene-0.0-mRNA-1	630	ORY05098	DUF382-domain-containing protein [Basidiobolus meristosporus CBS 931.73]	8.67439e-126	409
maker-scaffold34size991984-augustus-gene-8.6-mRNA-1	296	ODN02871	40S ribosomal protein SA [Orchesella cincta]	2.05547e-131	253
maker-scaffold14size1670589-augustus-gene-9.5-mRNA-1	773	XP_011311997	PREDICTED: CCR4-NOT transcription complex subunit 3 isoform X2 [Fopius arisanus]	6.41364e-111	314
maker-scaffold417size148004-augustus-gene-0.1-mRNA-1	676	JAT28829	hypothetical protein g.39448 [Graphocephala atropunctata]	4.60963e-30	114
maker-scaffold254size288410-augustus-gene-1.14-mRNA-1	1052	ODM94641	Zinc transporter 2 [Orchesella cincta]	1.78793e-163	387
augustus-scaffold3228size6273-processed-gene-0.0-mRNA-1	1124	KIM88928	hypothetical protein PILCRDRAFT_813927 [Piloderma croceum F 1598]	0	1151
maker-scaffold443size134888-augustus-gene-0.7-mRNA-1	272	KDR16853	hypothetical protein L798_08595 [Zootermopsis nevadensis]	6.85065e-113	260
maker-scaffold5size1727520-augustus-gene-13.1-mRNA-1	599	XP_017890767	PREDICTED: phosphatidylinositol 4-phosphate 5-kinase type-1 alpha isoform X7 [Ceratina calcarata]	1.84788e-19	81
maker-scaffold18size2240851-augustus-gene-4.19-mRNA-1	473	-	-	-	-
maker-scaffold6168size2763-augustus-gene-0.0-mRNA-1	296	ODM99978	Lipoyltransferase 1, mitochondrial [Orchesella cincta]	2.31857e-108	268
maker-scaffold460size128090-augustus-gene-0.3-mRNA-1	487	XP_008478125	PREDICTED: elongation factor 1-alpha [Diaphorina citri]	0	487
maker-scaffold276size261909-augustus-gene-1.6-mRNA-1	435	ODN00011	Glucose-induced degradation protein 4 [Orchesella cincta]	1.3323e-95	177
maker-scaffold456size165297-augustus-gene-0.4-mRNA-1	127	-	-	-	-
maker-scaffold855size42418-augustus-gene-0.0-mRNA-1	433	XP_001742862	hypothetical protein, partial [Monosiga brevicollis MX1]	1.82076e-144	491
maker-scaffold238size302402-augustus-gene-2.14-mRNA-1	695	ODM99307	Longitudinals lacking protein-like [Orchesella cincta]	4.12083e-66	287
maker-scaffold24size1136029-augustus-gene-7.2-mRNA-1	403	KDR11846	Protein fork head [Zootermopsis nevadensis]	9.28535e-81	147
augustus-scaffold6806size2543-abinit-gene-0.0-mRNA-1	402	WP_072943522	tyrosine--tRNA ligase [Flavobacterium granuli]	0	401
augustus-scaffold328size216724-abinit-gene-0.2-mRNA-1	567	ODM98883	Disco-interacting protein 2 [Orchesella cincta]	1.31545e-08	204
augustus-scaffold1762size15112-abinit-gene-0.1-mRNA-1	306	XP_003744368	PREDICTED: guanine nucleotide-binding protein subunit beta-5 [Galendromus occidentalis]	3.17347e-138	350
augustus-scaffold6482size2680-abinit-gene-0.0-mRNA-1	312	ODN02729	Nucleolar transcription factor 1-A [Orchesella cincta]	1.99113e-33	292
augustus-scaffold127size531218-abinit-gene-4.0-mRNA-1	844	ODN05890	Alkaline phosphatase, tissue-nonspecific isozyme [Orchesella cincta]	3.09042e-155	470
augustus-scaffold1747size15351-abinit-gene-0.0-mRNA-1	762	KXN71109	ribosomal protein S25, partial [Conidiobolus coronatus NRRL 28638]	1.23325e-16	51
augustus-scaffold721size53923-abinit-gene-0.1-mRNA-1	917	XP_016391661	PREDICTED: neurolysin, mitochondrial-like [Sinocyclocheilus rhinocerous]	4.13088e-112	542
augustus-scaffold10440size985-abinit-gene-0.0-mRNA-1	124	-	-	-	-
augustus-scaffold742size52028-processed-gene-0.1-mRNA-1	1641	ORZ21884	armadillo-type protein [Lobosporangium transversale]	0	1200
augustus-scaffold4917size3188-processed-gene-0.0-mRNA-1	475	-	-	-	-
augustus-scaffold968size35153-processed-gene-0.0-mRNA-1	351	ORY05965	hypothetical protein K493DRAFT_310760 [Basidiobolus meristosporus CBS 931.73]	2.20109e-94	406
augustus-scaffold1211size26240-processed-gene-0.0-mRNA-1	151	-	-	-	-
maker-scaffold33size1007119-augustus-gene-4.1-mRNA-1	868	ODM98180	Sorting nexin-13 [Orchesella cincta]	0	960
maker-scaffold20size1234842-augustus-gene-2.1-mRNA-1	416	ODM90522	L-threonine 3-dehydrogenase, mitochondrial [Orchesella cincta]	0	326
maker-scaffold61size761052-augustus-gene-4.0-mRNA-1	371	ORZ38260	hypothetical protein BCR44DRAFT_34067 [Catenaria anguillulae PL171]	4.55203e-10	172
augustus-scaffold1300size22038-processed-gene-0.0-mRNA-1	336	KXN70933	hypothetical protein CONCODRAFT_28310, partial [Conidiobolus coronatus NRRL 28638]	6.73334e-30	71
maker-scaffold836size43607-augustus-gene-0.1-mRNA-1	133	EHL00728	putative Ubiquitin carboxyl-terminal hydrolase 8 [Glarea lozoyensis 74030]	1.20254e-12	81
maker-scaffold34size991984-augustus-gene-8.5-mRNA-1	433	ODN06590	Cell differentiation protein RCD1 [Orchesella cincta]	2.14732e-168	373
maker-scaffold14size1670589-augustus-gene-9.6-mRNA-1	277	XP_011429749	PREDICTED: phospholipid phosphatase 5-like [Crassostrea gigas]	2.8429e-70	236
maker-scaffold2308size10233-augustus-gene-0.1-mRNA-1	484	KDR11615	Thiamine transporter 2 [Zootermopsis nevadensis]	3.66681e-133	490
maker-scaffold254size288410-augustus-gene-1.9-mRNA-1	384	KDR13990	Peroxisomal membrane protein PEX16 [Zootermopsis nevadensis]	2.89478e-67	374
maker-scaffold87size608750-augustus-gene-0.0-mRNA-1	1272	ODM96210	Disintegrin and metalloproteinase domain-containing protein 11 [Orchesella cincta]	7.84875e-43	163
maker-scaffold443size134888-augustus-gene-0.9-mRNA-1	689	ODM93045	Transient receptor potential channel pyrexia [Orchesella cincta]	6.94435e-26	549
maker-scaffold5size1727520-augustus-gene-13.3-mRNA-1	871	XP_014252778	PREDICTED: wiskott-Aldrich syndrome protein family member 3 isoform X2 [Cimex lectularius]	1.44519e-72	251
maker-scaffold18size2240851-augustus-gene-4.10-mRNA-1	376	CAB99474	actin [Daphnia magna]	0	376
maker-scaffold3649size5220-augustus-gene-0.0-mRNA-1	249	ODM94046	Methyltransferase-like protein 5 [Orchesella cincta]	3.88358e-56	185
maker-scaffold460size128090-augustus-gene-0.2-mRNA-1	620	EFX69179	hypothetical protein DAPPUDRAFT_259009 [Daphnia pulex]	4.35389e-34	216
maker-scaffold303size235620-augustus-gene-1.0-mRNA-1	626	ODM95280	Shootin-1 [Orchesella cincta]	5.52397e-106	533
maker-scaffold456size165297-augustus-gene-0.2-mRNA-1	797	ODM93852	Procollagen-lysine,2-oxoglutarate 5-dioxygenase 1, partial [Orchesella cincta]	0	817
augustus-scaffold1895size13685-processed-gene-0.1-mRNA-1	1070	ORX82402	putative UDP-N-acetylglucosamine pyrophosphorylase [Basidiobolus meristosporus CBS 931.73]	9.33886e-139	463
maker-scaffold238size302402-augustus-gene-2.9-mRNA-1	484	ODN00794	Elongation factor Ts, mitochondrial [Orchesella cincta]	1.00168e-123	363
maker-scaffold24size1136029-augustus-gene-7.1-mRNA-1	102	ODM99714	Protein yippee-like 5 [Orchesella cincta]	1.18622e-50	101
augustus-scaffold8446size1346-abinit-gene-0.0-mRNA-1	256	AAC34903	reverse transcriptase, partial [Anurida maritima]	2.1939e-14	170
augustus-scaffold1557size17518-abinit-gene-0.0-mRNA-1	1442	KXN68348	long-chain-fatty-acid-CoA-ligase [Conidiobolus coronatus NRRL 28638]	0	608
augustus-scaffold9979size1036-abinit-gene-0.0-mRNA-1	294	-	-	-	-
augustus-scaffold46557size7197-abinit-gene-0.0-mRNA-1	236	JAV46781	putative bel12 ag transposon polyprotein, partial [Aedes albopictus]	1.48183e-57	237
augustus-scaffold790size48156-abinit-gene-0.0-mRNA-1	642	EPZ35478	hypothetical protein O9G_005015 [Rozella allomycis CSF55]	8.46272e-70	703
augustus-scaffold11215size926-abinit-gene-0.0-mRNA-1	294	ODM92119	putative nuclease HARBI1 [Orchesella cincta]	1.20586e-89	285
augustus-scaffold721size53923-abinit-gene-0.2-mRNA-1	300	-	-	-	-
augustus-scaffold9045size1204-abinit-gene-0.0-mRNA-1	301	OGU12188	hypothetical protein A2X63_02295 [Ignavibacteria bacterium GWA2_35_8]	1.46519e-113	300
augustus-scaffold796size47572-processed-gene-0.0-mRNA-1	1958	SAM04192	hypothetical protein [Absidia glauca]	0	625
augustus-scaffold4212size13395-processed-gene-0.0-mRNA-1	1968	-	-	-	-
augustus-scaffold3570size5352-processed-gene-0.0-mRNA-1	471	ORY04619	Rap30/74 interaction domain-containing protein [Basidiobolus meristosporus CBS 931.73]	3.13724e-47	498
augustus-scaffold1218size23943-processed-gene-0.0-mRNA-1	4021	WP_029906681	hypothetical protein [Prevotella sp. 10(H)]	0	448
maker-scaffold33size1007119-augustus-gene-4.8-mRNA-1	501	ODN04367	O-acyltransferase WSD1, partial [Orchesella cincta]	1.47869e-23	448
maker-scaffold20size1234842-augustus-gene-2.0-mRNA-1	2284	XP_008302923	PREDICTED: gastrula zinc finger protein XlCGF57.1-like [Stegastes partitus]	1.63549e-07	223
maker-scaffold61size761052-augustus-gene-4.2-mRNA-1	136	XP_019647170	PREDICTED: myeloperoxidase-like [Branchiostoma belcheri]	6.33415e-08	123
maker-scaffold2958size7621-augustus-gene-0.0-mRNA-1	921	KXN69021	hypothetical protein CONCODRAFT_18614 [Conidiobolus coronatus NRRL 28638]	1.79544e-111	339
maker-scaffold393size167150-augustus-gene-0.2-mRNA-1	288	ODM97710	putative AIM2 family protein C30D10.14 [Orchesella cincta]	7.89546e-75	259
maker-scaffold34size991984-augustus-gene-9.4-mRNA-1	185	ODM89925	Golgi-associated plant pathogenesis-related protein 1, partial [Orchesella cincta]	4.88043e-07	114
maker-scaffold14size1670589-augustus-gene-9.7-mRNA-1	595	EFX87453	hypothetical protein DAPPUDRAFT_43721 [Daphnia pulex]	4.21642e-50	507
maker-scaffold4993size3151-augustus-gene-0.0-mRNA-1	361	ODM99460	tRNA (cytosine(38)-C(5))-methyltransferase [Orchesella cincta]	2.59697e-112	372
maker-scaffold254size288410-augustus-gene-1.21-mRNA-1	540	ODN01532	Adenylyl cyclase-associated protein 2 [Orchesella cincta]	0	497
maker-scaffold87size608750-augustus-gene-0.1-mRNA-1	1262	ODM97502	Ras-specific guanine nucleotide-releasing factor 2 [Orchesella cincta]	0	1361
maker-scaffold79size709353-augustus-gene-0.2-mRNA-1	709	ODM92488	Sodium-dependent nutrient amino acid transporter 1 [Orchesella cincta]	0	602
maker-scaffold5size1727520-augustus-gene-13.2-mRNA-1	577	ODN02957	Glucose dehydrogenase [FAD, quinone]	1.18196e-179	588
maker-scaffold18size2240851-augustus-gene-4.20-mRNA-1	253	ODN05949	Bcl-2-like protein 2 [Orchesella cincta]	6.46848e-58	262
maker-scaffold3065size7139-augustus-gene-0.1-mRNA-1	46	KNE64567	ubiquitin-like protein 5 [Allomyces macrogynus ATCC 38327]	9.89835e-21	46
maker-scaffold460size128090-augustus-gene-0.1-mRNA-1	266	XP_013188180	PREDICTED: 2-hydroxy-6-oxononadienedioate/2-hydroxy-6-oxononatrienedioate hydrolase isoform X1 [Amyelois transitella]	1.53275e-33	263
maker-scaffold303size235620-augustus-gene-1.1-mRNA-1	400	ODN01766	BTB/POZ domain-containing protein 2 [Orchesella cincta]	2.0379e-43	282
maker-scaffold456size165297-augustus-gene-0.1-mRNA-1	898	ODN03377	Eukaryotic translation initiation factor 4 gamma 3 [Orchesella cincta]	1.76085e-160	682
maker-scaffold819size45309-augustus-gene-0.1-mRNA-1	342	KXN69228	Calreticulin [Conidiobolus coronatus NRRL 28638]	2.50924e-108	346
maker-scaffold238size302402-augustus-gene-2.5-mRNA-1	990	ODM97417	Double-strand break repair protein MRE11A, partial [Orchesella cincta]	8.16338e-177	519
maker-scaffold24size1136029-augustus-gene-8.1-mRNA-1	1014	ODM90381	hypothetical protein Ocin01_16299 [Orchesella cincta]	3.29435e-34	175
augustus-scaffold5227size10280-abinit-gene-0.0-mRNA-1	251	ODN03578	Queuine tRNA-ribosyltransferase subunit qtrtd1 [Orchesella cincta]	1.82931e-36	284
augustus-scaffold6744size2594-abinit-gene-0.0-mRNA-1	619	WP_016479756	hypothetical protein [Capnocytophaga sp. oral taxon 336]	4.30304e-76	293
augustus-scaffold5623size2931-abinit-gene-0.1-mRNA-1	372	XP_015835531	PREDICTED: neither inactivation nor afterpotential protein C [Tribolium castaneum]	1.09443e-27	204
augustus-scaffold2181size11041-abinit-gene-0.0-mRNA-1	1567	ORY95444	hypothetical protein BCR43DRAFT_301359 [Syncephalastrum racemosum]	0	1462
augustus-scaffold790size48156-abinit-gene-0.1-mRNA-1	978	ORY00776	serine palmitoyltransferase [Basidiobolus meristosporus CBS 931.73]	0	538
augustus-scaffold2490size9427-abinit-gene-0.0-mRNA-1	488	XP_014234215	PREDICTED: midasin-like [Trichogramma pretiosum]	2.38734e-48	390
augustus-scaffold3199size6391-abinit-gene-0.0-mRNA-1	964	ORX96059	P-loop containing nucleoside triphosphate hydrolase protein [Basidiobolus meristosporus CBS 931.73]	7.79178e-22	338
augustus-scaffold16747size7338-abinit-gene-0.0-mRNA-1	755	ODN01736	Guanine nucleotide exchange factor DBS [Orchesella cincta]	1.36691e-172	444
augustus-scaffold2210size17171-processed-gene-0.0-mRNA-1	981	ODM87014	hypothetical protein Ocin01_19668, partial [Orchesella cincta]	1.34779e-34	335
augustus-scaffold825size44557-processed-gene-0.0-mRNA-1	4394	WP_023575557	molybdopterin oxidoreductase iron-sulfur-binding subunit [Flavobacterium saliperosum]	0	1016
augustus-scaffold7696size1625-processed-gene-0.0-mRNA-1	192	-	-	-	-
augustus-scaffold1218size23943-processed-gene-0.1-mRNA-1	768	WP_029906678	ATP-dependent Clp protease ATP-binding subunit [Prevotella sp. 10(H)]	0	768
maker-scaffold33size1007119-augustus-gene-4.10-mRNA-1	337	ODM94352	Vitelline membrane outer layer protein 1 [Orchesella cincta]	2.702e-66	308
maker-scaffold20size1234842-augustus-gene-2.2-mRNA-1	1058	ODM95403	Enhancer of mRNA-decapping protein 4 [Orchesella cincta]	2.56752e-69	261
maker-scaffold61size761052-augustus-gene-4.1-mRNA-1	543	KDR16905	Vang-like protein 1 [Zootermopsis nevadensis]	9.82308e-158	518
augustus-scaffold1031size31644-processed-gene-0.0-mRNA-1	1907	KXN69481	hypothetical protein CONCODRAFT_71455 [Conidiobolus coronatus NRRL 28638]	2.53069e-77	411
maker-scaffold393size167150-augustus-gene-0.1-mRNA-1	269	ODM97710	putative AIM2 family protein C30D10.14 [Orchesella cincta]	7.89588e-86	273
maker-scaffold34size991984-augustus-gene-9.6-mRNA-1	1244	ODM98069	Patronin [Orchesella cincta]	4.01764e-91	363
maker-scaffold14size1670589-augustus-gene-9.8-mRNA-1	426	ODM95603	Tryptophan 5-hydroxylase 1 [Orchesella cincta]	0	460
maker-scaffold782size48773-augustus-gene-0.0-mRNA-1	3523	ESA12284	hypothetical protein GLOINDRAFT_50177, partial [Rhizophagus irregularis DAOM 181602]	0	800
maker-scaffold5967size13102-augustus-gene-0.1-mRNA-1	200	ODN01679	Chymotrypsin BI [Orchesella cincta]	9.57709e-26	227
maker-scaffold87size608750-augustus-gene-1.3-mRNA-1	1072	XP_011428990	PREDICTED: ubiquitin carboxyl-terminal hydrolase 48-like [Crassostrea gigas]	1.37475e-105	1089
maker-scaffold79size709353-augustus-gene-0.0-mRNA-1	278	ODN06102	Endoplasmic reticulum mannosyl-oligosaccharide 1,2-alpha-mannosidase [Orchesella cincta]	8.22277e-125	340
maker-scaffold5size1727520-augustus-gene-13.4-mRNA-1	362	ODM94477	60S ribosomal protein L13a [Orchesella cincta]	2.97613e-99	208
maker-scaffold18size2240851-augustus-gene-4.9-mRNA-1	822	ODN05304	Bifunctional trehalose-6-phosphate synthase/phosphatase [Orchesella cincta]	0	844
maker-scaffold499size127699-augustus-gene-0.4-mRNA-1	103	ODM99361	ATP synthase subunit g, mitochondrial [Orchesella cincta]	2.44181e-40	100
maker-scaffold460size128090-augustus-gene-0.4-mRNA-1	501	ODM97243	Farnesoate epoxidase [Orchesella cincta]	8.13672e-115	503
maker-scaffold875size40764-augustus-gene-0.2-mRNA-1	105	XP_007797697	putative nedd8-activating enzyme e1 catalytic subunit protein [Eutypa lata UCREL1]	3.02334e-37	111
maker-scaffold456size165297-augustus-gene-0.3-mRNA-1	452	XP_011162022	PREDICTED: insulin-like growth factor 2 mRNA-binding protein 1 isoform X3 [Solenopsis invicta]	6.58068e-160	410
maker-scaffold819size45309-augustus-gene-0.2-mRNA-1	438	CDY34876	BnaA09g48020D [Brassica napus]	2.13911e-40	276
maker-scaffold238size302402-augustus-gene-2.16-mRNA-1	297	ABZ85524	conserved hypothetical protein [Heliobacterium modesticaldum Ice1]	6.97753e-09	81
maker-scaffold24size1136029-augustus-gene-8.0-mRNA-1	771	JAT20675	hypothetical protein g.14280 [Graphocephala atropunctata]	3.13299e-21	53
augustus-scaffold1312size21821-abinit-gene-0.0-mRNA-1	1139	GAU30479	hypothetical protein TSUD_18590 [Trifolium subterraneum]	3.54041e-64	819
augustus-scaffold3638size9440-abinit-gene-0.2-mRNA-1	204	ODM92784	4-coumarate--CoA ligase 1 [Orchesella cincta]	1.89482e-53	217
augustus-scaffold1569size17322-abinit-gene-0.0-mRNA-1	333	-	-	-	-
augustus-scaffold14474size7389-abinit-gene-0.0-mRNA-1	489	XP_006815709	PREDICTED: general transcription factor 3C polypeptide 3-like [Saccoglossus kowalevskii]	4.74848e-62	543
augustus-scaffold288size250223-abinit-gene-1.0-mRNA-1	885	WP_027403939	non-ribosomal peptide synthetase [Aphanizomenon flos-aquae]	5.45982e-49	904
augustus-scaffold2490size9427-abinit-gene-0.1-mRNA-1	140	KXJ68067	hypothetical protein RP20_CCG006099 [Aedes albopictus]	1.22334e-12	138
augustus-scaffold13278size7134-abinit-gene-0.0-mRNA-1	140	ODM88242	hypothetical protein Ocin01_18440 [Orchesella cincta]	2.05305e-26	73
augustus-scaffold963size35603-abinit-gene-0.1-mRNA-1	1355	KXN74309	hypothetical protein CONCODRAFT_76940 [Conidiobolus coronatus NRRL 28638]	3.79543e-60	428
augustus-scaffold632size67919-processed-gene-0.0-mRNA-1	410	ODN01297	hypothetical protein Ocin01_05388 [Orchesella cincta]	1.60202e-61	365
augustus-scaffold825size44557-processed-gene-0.1-mRNA-1	2535	WP_026703484	DUF2723 domain-containing protein [Flavobacterium soli]	0	987
augustus-scaffold6120size2780-processed-gene-0.0-mRNA-1	266	-	-	-	-
augustus-scaffold4842size3226-processed-gene-0.0-mRNA-1	838	-	-	-	-
maker-scaffold33size1007119-augustus-gene-4.12-mRNA-1	4471	ODN01313	Nesprin-1 [Orchesella cincta]	3.96461e-13	800
maker-scaffold20size1234842-augustus-gene-3.1-mRNA-1	468	ODN02398	DNA-directed RNA polymerase III subunit RPC5 [Orchesella cincta]	7.95995e-93	459
maker-scaffold61size761052-augustus-gene-6.0-mRNA-1	1074	ODN03384	Agrin [Orchesella cincta]	6.85631e-18	488
augustus-scaffold1956size13076-processed-gene-0.0-mRNA-1	816	ORE23251	WD40 repeat-like protein [Rhizopus microsporus]	5.57658e-12	182
maker-scaffold393size167150-augustus-gene-0.3-mRNA-1	1204	XP_013776561	PREDICTED: amine oxidase [flavin-containing]	2.32055e-174	519
maker-scaffold34size991984-augustus-gene-9.8-mRNA-1	259	XP_001816527	PREDICTED: N-alpha-acetyltransferase 20 [Tribolium castaneum]	6.14839e-24	105
maker-scaffold14size1670589-augustus-gene-9.4-mRNA-1	439	ODM98620	Programmed cell death protein 4 [Orchesella cincta]	0	443
maker-scaffold2027size12441-augustus-gene-0.0-mRNA-1	111	KNE66775	hypothetical protein AMAG_11268 [Allomyces macrogynus ATCC 38327]	4.28495e-38	106
maker-scaffold5967size13102-augustus-gene-0.2-mRNA-1	900	ODM87402	Ubiquitin carboxyl-terminal hydrolase 20 [Orchesella cincta]	0	625
maker-scaffold87size608750-augustus-gene-1.1-mRNA-1	377	JAN44635	Bone morphogenetic protein [Daphnia magna]	1.03983e-45	325
maker-scaffold79size709353-augustus-gene-0.1-mRNA-1	21	-	-	-	-
maker-scaffold5size1727520-augustus-gene-13.8-mRNA-1	532	-	-	-	-
maker-scaffold18size2240851-augustus-gene-4.7-mRNA-1	939	XP_018051609	PREDICTED: receptor-type tyrosine-protein phosphatase-like N isoform X2 [Atta colombica]	0	993
maker-scaffold499size127699-augustus-gene-0.3-mRNA-1	651	ODM90306	Long-chain fatty acid transport protein 4 [Orchesella cincta]	0	665
maker-scaffold1404size29386-augustus-gene-0.0-mRNA-1	597	ODM92217	Transient receptor potential channel pyrexia [Orchesella cincta]	6.77949e-12	399
maker-scaffold875size40764-augustus-gene-0.3-mRNA-1	895	ESA18145	hypothetical protein GLOINDRAFT_344743 [Rhizophagus irregularis DAOM 181602]	1.51497e-27	161
maker-scaffold456size165297-augustus-gene-0.0-mRNA-1	860	ODM97794	Leucine-rich repeat-containing protein 45 [Orchesella cincta]	2.87619e-180	688
maker-scaffold819size45309-augustus-gene-0.0-mRNA-1	394	KXN74498	V-type ATPase [Conidiobolus coronatus NRRL 28638]	0	486
maker-scaffold238size302402-augustus-gene-2.19-mRNA-1	473	-	-	-	-
maker-scaffold24size1136029-augustus-gene-8.4-mRNA-1	638	EFN67175	Serine/threonine-protein kinase D3 [Camponotus floridanus]	0	697
augustus-scaffold3705size5130-abinit-gene-0.0-mRNA-1	720	ODN02096	Apoptosis-resistant E3 ubiquitin protein ligase 1, partial [Orchesella cincta]	4.09622e-139	743
augustus-scaffold3638size9440-abinit-gene-0.3-mRNA-1	433	ODM94150	Myotubularin-related protein 2 [Orchesella cincta]	0	506
augustus-scaffold2331size10400-abinit-gene-0.0-mRNA-1	380	ODN06458	Importin subunit alpha-7 [Orchesella cincta]	1.56732e-07	175
augustus-scaffold3128size6729-abinit-gene-0.0-mRNA-1	335	XP_016825466	PREDICTED: keratin-associated protein 16-1-like [Cricetulus griseus]	4.22593e-27	282
augustus-scaffold177size387897-abinit-gene-0.0-mRNA-1	133	-	-	-	-
augustus-scaffold4006size4231-abinit-gene-0.0-mRNA-1	581	-	-	-	-
augustus-scaffold341size210187-abinit-gene-0.2-mRNA-1	3412	ODM88159	Protein argonaute-2 [Orchesella cincta]	3.12349e-15	62
augustus-scaffold5980size2819-abinit-gene-0.0-mRNA-1	256	-	-	-	-
augustus-scaffold1309size21845-processed-gene-0.0-mRNA-1	731	XP_016613076	hypothetical protein SPPG_00717 [Spizellomyces punctatus DAOM BR117]	4.15492e-36	123
augustus-scaffold1027size31801-processed-gene-0.0-mRNA-1	595	-	-	-	-
augustus-scaffold9026size1208-processed-gene-0.0-mRNA-1	226	XP_019885349	PREDICTED: uncharacterized protein LOC105258591 [Camponotus floridanus]	4.35784e-37	194
augustus-scaffold117774size7104-processed-gene-0.0-mRNA-1	292	XP_014246639	PREDICTED: rabenosyn-5 isoform X2 [Cimex lectularius]	1.69261e-17	259
maker-scaffold33size1007119-augustus-gene-4.14-mRNA-1	333	ODN01313	Nesprin-1 [Orchesella cincta]	5.6434e-98	329
maker-scaffold20size1234842-augustus-gene-3.0-mRNA-1	589	ODN04239	Transmembrane protein [Orchesella cincta]	5.38341e-154	644
maker-scaffold61size761052-augustus-gene-6.2-mRNA-1	220	-	-	-	-
maker-scaffold2451size14415-augustus-gene-0.0-mRNA-1	309	-	-	-	-
maker-scaffold18212size7325-augustus-gene-0.2-mRNA-1	240	ODM92213	Coagulation factor X, partial [Orchesella cincta]	1.75822e-71	263
maker-scaffold34size991984-augustus-gene-9.5-mRNA-1	955	XP_015521221	PREDICTED: putative tyramine receptor 2 [Neodiprion lecontei]	5.42732e-85	373
maker-scaffold14size1670589-augustus-gene-10.3-mRNA-1	424	ODM99520	U3 small nucleolar RNA-associated protein 18 [Orchesella cincta]	9.71547e-119	414
maker-scaffold325size403533-augustus-gene-0.1-mRNA-1	403	ODM92511	putative leucine aminopeptidase 1 [Orchesella cincta]	2.27192e-96	364
maker-scaffold5967size13102-augustus-gene-0.3-mRNA-1	514	EFX85091	hypothetical protein DAPPUDRAFT_222754 [Daphnia pulex]	2.62101e-29	89
maker-scaffold87size608750-augustus-gene-1.2-mRNA-1	853	ODM92822	Testis-expressed sequence 10 protein, partial [Orchesella cincta]	1.1565e-108	592
maker-scaffold79size709353-augustus-gene-1.0-mRNA-1	738	XP_020621786	uncharacterized protein LOC110059434 [Orbicella faveolata]	2.89615e-72	331
maker-scaffold5size1727520-augustus-gene-13.9-mRNA-1	316	XP_015191193	PREDICTED: protein FAM76A [Polistes dominula]	2.63758e-129	329
maker-scaffold18size2240851-augustus-gene-4.13-mRNA-1	1006	XP_001952805	PREDICTED: 2-phosphoxylose phosphatase 1 [Acyrthosiphon pisum]	5.06276e-69	474
maker-scaffold499size127699-augustus-gene-0.6-mRNA-1	366	ODM97002	Hydroxyacid oxidase 1 [Orchesella cincta]	8.17035e-179	360
maker-scaffold235size305606-augustus-gene-0.0-mRNA-1	512	KDR20394	hypothetical protein L798_04928, partial [Zootermopsis nevadensis]	1.99504e-93	376
maker-scaffold875size40764-augustus-gene-0.4-mRNA-1	178	KXN68245	mitogen-activated protein kinase HOG1 [Conidiobolus coronatus NRRL 28638]	4.97752e-07	48
maker-scaffold456size165297-augustus-gene-0.6-mRNA-1	44	-	-	-	-
maker-scaffold164size409319-augustus-gene-0.1-mRNA-1	564	XP_013073074	PREDICTED: phenylalanine--tRNA ligase alpha subunit-like [Biomphalaria glabrata]	0	490
maker-scaffold238size302402-augustus-gene-2.17-mRNA-1	1844	JAT02887	hypothetical protein g.53711 [Homalodisca liturata]	1.93588e-65	435
maker-scaffold24size1136029-augustus-gene-8.2-mRNA-1	392	JAT21884	hypothetical protein g.26666, partial [Graphocephala atropunctata]	1.52382e-162	328
augustus-scaffold809size46248-abinit-gene-0.0-mRNA-1	1467	CAJ77494	monosaccharide transporter [Geosiphon pyriformis]	4.76663e-65	360
augustus-scaffold13909size7427-abinit-gene-0.0-mRNA-1	1321	OCT76787	hypothetical protein XELAEV_18031990mg [Xenopus laevis]	6.48278e-26	503
augustus-scaffold7883size1527-abinit-gene-0.0-mRNA-1	330	WP_024298924	hypothetical protein [Methylosarcina lacus]	2.64771e-60	255
augustus-scaffold4917size3188-abinit-gene-0.0-mRNA-1	475	-	-	-	-
augustus-scaffold646size65642-abinit-gene-0.1-mRNA-1	1678	EPZ33421	RNA polymerase Rpb1 1 domain-containing protein [Rozella allomycis CSF55]	9.27755e-23	195
augustus-scaffold10162size1011-abinit-gene-0.0-mRNA-1	113	ODN01203	Cytochrome P450 3A5 [Orchesella cincta]	1.1993e-37	112
augustus-scaffold6595size2648-abinit-gene-0.0-mRNA-1	286	XP_011557543	PREDICTED: prolyl endopeptidase isoform X3 [Plutella xylostella]	1.1036e-57	407
augustus-scaffold888size39657-abinit-gene-0.0-mRNA-1	2604	ORX90888	hypothetical protein K493DRAFT_229389 [Basidiobolus meristosporus CBS 931.73]	8.01005e-115	889
augustus-scaffold4139size11373-processed-gene-0.0-mRNA-1	280	-	-	-	-
augustus-scaffold4166size7506-processed-gene-0.0-mRNA-1	702	ODN03288	Long-chain-fatty-acid--CoA ligase 4 [Orchesella cincta]	0	689
augustus-scaffold15431size7505-processed-gene-0.0-mRNA-1	447	XP_018333646	PREDICTED: uncharacterized protein LOC108740202 [Agrilus planipennis]	1.73961e-16	316
augustus-scaffold18259size7269-processed-gene-0.0-mRNA-1	210	-	-	-	-
maker-scaffold33size1007119-augustus-gene-4.15-mRNA-1	169	ODN01313	Nesprin-1 [Orchesella cincta]	3.55405e-43	169
maker-scaffold20size1234842-augustus-gene-4.14-mRNA-1	273	ODN04228	Cytochrome b-c1 complex subunit Rieske, mitochondrial [Orchesella cincta]	5.68876e-129	276
maker-scaffold61size761052-augustus-gene-6.1-mRNA-1	256	-	-	-	-
maker-scaffold6788size13373-augustus-gene-0.2-mRNA-1	132	XP_008215923	PREDICTED: uncharacterized protein LOC100115833 [Nasonia vitripennis]	1.46635e-52	130
maker-scaffold18212size7325-augustus-gene-0.3-mRNA-1	179	ODM94489	Trafficking protein particle complex subunit 3 [Orchesella cincta]	2.99323e-94	182
maker-scaffold34size991984-augustus-gene-9.3-mRNA-1	1233	ODM90918	Vitelline membrane outer layer protein 1 [Orchesella cincta]	8.44288e-110	316
maker-scaffold14size1670589-augustus-gene-10.1-mRNA-1	1681	ODN00479	hypothetical protein Ocin01_06195 [Orchesella cincta]	1.38297e-17	109
maker-scaffold325size403533-augustus-gene-0.2-mRNA-1	493	ODN05582	Methyl farnesoate epoxidase [Orchesella cincta]	1.49591e-168	388
augustus-scaffold2009size12570-processed-gene-0.0-mRNA-1	1355	KXN66967	uroporphyrinogen decarboxylase [Conidiobolus coronatus NRRL 28638]	3.12276e-107	300
maker-scaffold87size608750-augustus-gene-1.0-mRNA-1	560	ODM98645	Cytochrome b5 reductase 4 [Orchesella cincta]	1.0321e-07	68
maker-scaffold79size709353-augustus-gene-1.1-mRNA-1	833	XP_015225083	PREDICTED: gastrula zinc finger protein XlCGF57.1-like, partial [Cyprinodon variegatus]	7.46736e-21	294
maker-scaffold5size1727520-augustus-gene-13.6-mRNA-1	1412	XP_013773961	PREDICTED: neogenin-like [Limulus polyphemus]	8.43062e-34	885
maker-scaffold18size2240851-augustus-gene-4.14-mRNA-1	456	-	-	-	-
maker-scaffold499size127699-augustus-gene-0.7-mRNA-1	2008	XP_015925053	putative leucine-rich repeat-containing protein DDB_G0290503 [Parasteatoda tepidariorum]	9.44737e-07	366
maker-scaffold235size305606-augustus-gene-0.2-mRNA-1	673	ODN01788	Protein odd-skipped-related 2-A [Orchesella cincta]	7.97211e-60	187
maker-scaffold2873size7867-augustus-gene-0.0-mRNA-1	160	ORY06319	WD40 repeat-like protein [Basidiobolus meristosporus CBS 931.73]	2.62256e-18	133
maker-scaffold456size165297-augustus-gene-0.7-mRNA-1	161	ODM93851	hypothetical protein Ocin01_12831, partial [Orchesella cincta]	3.72627e-55	156
maker-scaffold164size409319-augustus-gene-0.4-mRNA-1	764	ODM96150	WD and tetratricopeptide repeats protein 1 [Orchesella cincta]	0	792
maker-scaffold238size302402-augustus-gene-2.18-mRNA-1	2370	ODM92149	putative dolichyl pyrophosphate Man9GlcNAc2 alpha-1,3-glucosyltransferase [Orchesella cincta]	7.54898e-116	308
maker-scaffold24size1136029-augustus-gene-8.5-mRNA-1	179	ODM98951	hypothetical protein Ocin01_07731 [Orchesella cincta]	4.45293e-12	59
augustus-scaffold2747size8298-abinit-gene-0.0-mRNA-1	403	ODM89792	Glucose dehydrogenase [FAD, quinone]	1.26164e-38	301
augustus-scaffold802size46780-abinit-gene-0.0-mRNA-1	2341	KXN71483	hypothetical protein CONCODRAFT_81608 [Conidiobolus coronatus NRRL 28638]	1.7447e-155	378
augustus-scaffold8130size7445-abinit-gene-0.0-mRNA-1	859	ODN03773	Glycine receptor subunit alpha-2 [Orchesella cincta]	0	316
augustus-scaffold4212size13395-abinit-gene-0.0-mRNA-1	1968	-	-	-	-
augustus-scaffold2903size7762-abinit-gene-0.0-mRNA-1	1141	OMH78689	Transposon TX1 uncharacterized [Zancudomyces culisetae]	5.15714e-37	347
augustus-scaffold1341size21258-abinit-gene-0.0-mRNA-1	776	KMQ93245	dna-mediated transposase [Lasius niger]	2.37158e-177	668
augustus-scaffold27size1200182-abinit-gene-11.1-mRNA-1	727	ODN01433	Tyrosine-protein kinase transmembrane receptor ROR1, partial [Orchesella cincta]	3.60013e-83	208
augustus-scaffold1456size19310-abinit-gene-0.0-mRNA-1	483	ORX91952	hypothetical protein K493DRAFT_263937 [Basidiobolus meristosporus CBS 931.73]	5.62794e-86	362
augustus-scaffold1837size24126-processed-gene-0.0-mRNA-1	224	XP_013788297	PREDICTED: probable G-protein coupled receptor 158, partial [Limulus polyphemus]	7.35628e-38	222
augustus-scaffold1936size13307-processed-gene-0.0-mRNA-1	1555	SDJ83766	protein involved in gliding motility GldG [Flavobacterium noncentrifugens]	0	498
augustus-scaffold1353size21039-processed-gene-0.0-mRNA-1	616	GAU44031	hypothetical protein TSUD_349630 [Trifolium subterraneum]	4.14912e-43	276
augustus-scaffold2732size8353-processed-gene-0.0-mRNA-1	399	XP_001387707	activator of transcription of nitrogen-regulated genes [Scheffersomyces stipitis CBS 6054]	1.24196e-12	37
maker-scaffold33size1007119-augustus-gene-4.6-mRNA-1	375	ODN06379	Alcohol dehydrogenase class-3 [Orchesella cincta]	0	369
maker-scaffold20size1234842-augustus-gene-4.0-mRNA-1	286	ODM96791	hypothetical protein Ocin01_09883 [Orchesella cincta]	3.97555e-17	300
maker-scaffold61size761052-augustus-gene-6.3-mRNA-1	103	-	-	-	-
maker-scaffold6788size13373-augustus-gene-0.3-mRNA-1	1227	ODM94183	putative tRNA N6-adenosine threonylcarbamoyltransferase [Orchesella cincta]	0	355
maker-scaffold378size180454-augustus-gene-0.0-mRNA-1	1045	ODM92754	Importin-9 [Orchesella cincta]	0	1015
maker-scaffold34size991984-augustus-gene-9.7-mRNA-1	510	ODM97872	Cytochrome P450 4C1 [Orchesella cincta]	1.35789e-146	490
maker-scaffold14size1670589-augustus-gene-10.0-mRNA-1	840	ODM98005	hypothetical protein Ocin01_08674, partial [Orchesella cincta]	1.18305e-70	386
maker-scaffold325size403533-augustus-gene-0.3-mRNA-1	1553	XP_013790036	PREDICTED: zinc finger protein 345-like [Limulus polyphemus]	6.14608e-07	234
maker-scaffold5615size2934-augustus-gene-0.0-mRNA-1	286	ODN04928	Protein-tyrosine sulfotransferase [Orchesella cincta]	1.54129e-108	182
maker-scaffold87size608750-augustus-gene-1.5-mRNA-1	263	ODN00814	Ankyrin repeat family A protein 2 [Orchesella cincta]	1.24967e-61	194
maker-scaffold79size709353-augustus-gene-1.2-mRNA-1	865	ODM94601	Tumor suppressor p53-binding protein 1 [Orchesella cincta]	4.12574e-103	584
maker-scaffold5size1727520-augustus-gene-13.7-mRNA-1	427	XP_003400494	protein canopy 4 [Bombus terrestris]	1.18542e-64	160
maker-scaffold18size2240851-augustus-gene-4.8-mRNA-1	1639	ODN05315	Rho GTPase-activating protein 21, partial [Orchesella cincta]	7.14099e-176	1130
maker-scaffold499size127699-augustus-gene-0.5-mRNA-1	410	KDR11057	Glycosyltransferase-like domain-containing protein 1-like [Zootermopsis nevadensis]	1.32145e-73	208
maker-scaffold235size305606-augustus-gene-0.3-mRNA-1	1368	ODN01786	Serine/threonine-protein kinase 11-interacting protein, partial [Orchesella cincta]	3.88382e-86	400
maker-scaffold1841size14227-augustus-gene-0.0-mRNA-1	201	ORX90646	Pkinase-domain-containing protein [Basidiobolus meristosporus CBS 931.73]	4.51458e-56	215
maker-scaffold456size165297-augustus-gene-0.5-mRNA-1	768	ODN03377	Eukaryotic translation initiation factor 4 gamma 3 [Orchesella cincta]	1.07458e-23	274
maker-scaffold164size409319-augustus-gene-0.6-mRNA-1	748	ODM97236	F-box only protein 9 [Orchesella cincta]	3.96184e-117	463
maker-scaffold1874size13917-augustus-gene-0.0-mRNA-1	346	EXX51121	hypothetical protein RirG_264420 [Rhizophagus irregularis DAOM 197198w]	1.85683e-42	398
maker-scaffold24size1136029-augustus-gene-8.3-mRNA-1	157	ODM90384	AP-1 complex subunit sigma-2 [Orchesella cincta]	2.39134e-98	156
augustus-scaffold1733size15474-abinit-gene-0.0-mRNA-1	308	XP_011392636	hypothetical protein UMAG_11296 [Ustilago maydis 521]	5.92708e-17	247
augustus-scaffold552size88858-abinit-gene-0.2-mRNA-1	4296	EIE79315	ATP-dependent RNA helicase uap56 [Rhizopus delemar RA 99-880]	6.32089e-166	431
augustus-scaffold1003size33056-abinit-gene-0.0-mRNA-1	1145	ORX97091	general substrate transporter [Basidiobolus meristosporus CBS 931.73]	1.74989e-58	341
augustus-scaffold825size44557-abinit-gene-0.0-mRNA-1	4394	WP_023575557	molybdopterin oxidoreductase iron-sulfur-binding subunit [Flavobacterium saliperosum]	0	1016
augustus-scaffold2325size23831-abinit-gene-0.0-mRNA-1	372	AJO70017	sodium-calcium exchanger 1 isoform 1 [Cherax destructor]	2.44191e-97	366
augustus-scaffold2355size9996-abinit-gene-0.2-mRNA-1	924	ODM95606	Histone deacetylase 3 [Orchesella cincta]	0	420
augustus-scaffold18462size7691-abinit-gene-0.0-mRNA-1	606	ODN05065	Nicotinate phosphoribosyltransferase [Orchesella cincta]	0	443
augustus-scaffold5697size2905-abinit-gene-0.0-mRNA-1	185	ODM90476	Glutathione S-transferase [Orchesella cincta]	3.76018e-34	188
augustus-scaffold1559size17508-processed-gene-0.0-mRNA-1	639	OLY84669	DnaJ-like protein [Smittium mucronatum]	2.73484e-25	223
augustus-scaffold1936size13307-processed-gene-0.1-mRNA-1	420	SEA43706	ribosomal large subunit pseudouridine synthase D [Flavobacterium gillisiae]	0	291
augustus-scaffold1252size23155-processed-gene-0.1-mRNA-1	288	KXN68031	mitochondrial 2-oxodicarboxylate transport protein [Conidiobolus coronatus NRRL 28638]	4.0545e-135	282
augustus-scaffold2058size17119-processed-gene-0.0-mRNA-1	589	KFM79300	Rab effector MyRIP, partial [Stegodyphus mimosarum]	4.23982e-09	291
maker-scaffold33size1007119-augustus-gene-4.16-mRNA-1	138	ODN01313	Nesprin-1 [Orchesella cincta]	1.42874e-45	116
maker-scaffold20size1234842-augustus-gene-4.12-mRNA-1	579	ODN04240	Longitudinals lacking protein-like [Orchesella cincta]	5.81264e-150	614
augustus-scaffold868size41332-processed-gene-0.0-mRNA-1	3652	WP_007302852	hypothetical protein [Wolbachia endosymbiont of Culex quinquefasciatus]	2.17173e-12	161
maker-scaffold579size82347-augustus-gene-0.0-mRNA-1	933	ODN01818	Phosphatidate phosphatase LPIN2 [Orchesella cincta]	0	956
augustus-scaffold378size180454-processed-gene-0.8-mRNA-1	1018	ODM95055	DNA topoisomerase 1 [Orchesella cincta]	0	712
maker-scaffold34size991984-augustus-gene-9.2-mRNA-1	179	XP_019873464	PREDICTED: 1,2-dihydroxy-3-keto-5-methylthiopentene dioxygenase [Aethina tumida]	5.86181e-70	179
maker-scaffold14size1670589-augustus-gene-10.2-mRNA-1	732	ODN00482	Protein O-GlcNAcase [Orchesella cincta]	0	719
maker-scaffold325size403533-augustus-gene-1.0-mRNA-1	87	JAS12328	hypothetical protein g.41369 [Clastoptera arizonana]	7.84034e-30	87
maker-scaffold182size404474-augustus-gene-1.0-mRNA-1	331	XP_017774482	PREDICTED: uncharacterized protein LOC108561175 [Nicrophorus vespilloides]	3.77421e-22	177
maker-scaffold87size608750-augustus-gene-1.4-mRNA-1	286	EFX89864	hypothetical protein DAPPUDRAFT_189791 [Daphnia pulex]	5.57646e-24	330
maker-scaffold79size709353-augustus-gene-1.3-mRNA-1	112	ODM99517	Serologically defined colon cancer antigen 8 [Orchesella cincta]	5.75396e-27	107
maker-scaffold5size1727520-augustus-gene-13.5-mRNA-1	675	ODN00778	Sulfide:quinone oxidoreductase, mitochondrial [Orchesella cincta]	1.44981e-158	376
maker-scaffold18size2240851-augustus-gene-4.17-mRNA-1	207	-	-	-	-
maker-scaffold499size127699-augustus-gene-0.8-mRNA-1	319	ODN06455	Embryonic stem cell-specific 5-hydroxymethylcytosine-binding protein, partial [Orchesella cincta]	1.46958e-90	306
maker-scaffold235size305606-augustus-gene-0.1-mRNA-1	700	ODN01790	Dynamin-1-like protein [Orchesella cincta]	0	746
maker-scaffold661size62577-augustus-gene-0.0-mRNA-1	321	KXN74626	kinase-like protein [Conidiobolus coronatus NRRL 28638]	4.74258e-69	378
maker-scaffold456size165297-augustus-gene-0.8-mRNA-1	270	XP_018335921	PREDICTED: TNF receptor-associated factor 4 isoform X1 [Agrilus planipennis]	1.57798e-121	271
maker-scaffold164size409319-augustus-gene-0.3-mRNA-1	2979	ODN03788	Vitellogenin-2 [Orchesella cincta]	1.0988e-16	141
maker-scaffold2343size14502-augustus-gene-0.1-mRNA-1	1039	XP_014223155	PREDICTED: zinc finger protein 431-like [Trichogramma pretiosum]	8.28497e-17	267
maker-scaffold24size1136029-augustus-gene-9.1-mRNA-1	300	ODN02352	Radial spoke head protein 9 [Orchesella cincta]	4.88806e-86	334
augustus-scaffold9936size7370-abinit-gene-0.0-mRNA-1	275	ODM97731	Sodium-dependent multivitamin transporter [Orchesella cincta]	1.07974e-46	170
augustus-scaffold11993size882-abinit-gene-0.0-mRNA-1	155	YP_007354063	Cytochrome P450 fused to 2OG-Fe(II) oxygenase domain [Acanthamoeba polyphaga moumouvirus]	1.20732e-26	156
augustus-scaffold1003size33056-abinit-gene-0.1-mRNA-1	206	KYQ49386	Ubiquitin carboxyl-terminal hydrolase isozyme L5 [Trachymyrmex zeteki]	3.10809e-11	94
augustus-scaffold825size44557-abinit-gene-0.1-mRNA-1	2535	WP_026703484	DUF2723 domain-containing protein [Flavobacterium soli]	0	987
augustus-scaffold7447size1782-abinit-gene-0.0-mRNA-1	467	CCU74934	E3 ubiquitin-protein ligase [Blumeria graminis f. sp. hordei DH14]	1.16315e-14	174
augustus-scaffold2832size8280-abinit-gene-0.0-mRNA-1	625	ODM98387	Bumetanide-sensitive sodium-(potassium)-chloride cotransporter [Orchesella cincta]	0	447
augustus-scaffold501size112454-abinit-gene-0.0-mRNA-1	481	XP_002400878	conserved hypothetical protein [Ixodes scapularis]	1.54677e-39	377
augustus-scaffold780size48843-abinit-gene-0.4-mRNA-1	560	ODN05375	hypothetical protein Ocin01_01326, partial [Orchesella cincta]	4.49443e-22	157
augustus-scaffold3849size4740-processed-gene-0.0-mRNA-1	1370	XP_017945114	PREDICTED: retrotransposon-derived protein PEG10 [Xenopus tropicalis]	0	1404
augustus-scaffold5207size7628-processed-gene-0.0-mRNA-1	316	ODM89817	Fumarylacetoacetase [Orchesella cincta]	2.58993e-135	266
augustus-scaffold3838size4774-processed-gene-0.0-mRNA-1	962	WP_029906690	hypothetical protein [Prevotella sp. 10(H)]	1.06133e-89	331
augustus-scaffold6851size2477-processed-gene-0.0-mRNA-1	411	WP_042564405	serine hydroxymethyltransferase [Flavobacterium sp. MEB061]	0	409
maker-scaffold33size1007119-augustus-gene-4.13-mRNA-1	304	ODN01313	Nesprin-1 [Orchesella cincta]	3.34151e-35	306
maker-scaffold20size1234842-augustus-gene-4.4-mRNA-1	335	ODN02856	Eukaryotic translation initiation factor 3 subunit H [Orchesella cincta]	1.9189e-180	327
maker-scaffold5550size9375-augustus-gene-0.1-mRNA-1	947	JAT95504	putative mrna splicing factor atp-dependent rna helicase [Amblyomma aureolatum]	0	869
maker-scaffold579size82347-augustus-gene-0.1-mRNA-1	222	ODM98419	Laccase-2 [Orchesella cincta]	5.91984e-43	216
maker-scaffold378size180454-augustus-gene-0.2-mRNA-1	840	-	-	-	-
maker-scaffold34size991984-augustus-gene-9.1-mRNA-1	1231	ODM96222	Sphingomyelin phosphodiesterase [Orchesella cincta]	6.53044e-174	570
maker-scaffold14size1670589-augustus-gene-10.4-mRNA-1	138	ODM96804	Glutaredoxin-3 [Orchesella cincta]	1.70101e-62	138
maker-scaffold325size403533-augustus-gene-1.2-mRNA-1	450	ODM91730	Bacillopeptidase F [Orchesella cincta]	2.15071e-106	452
maker-scaffold182size404474-augustus-gene-1.1-mRNA-1	500	-	-	-	-
maker-scaffold87size608750-augustus-gene-4.2-mRNA-1	271	ODN06050	60S ribosomal protein L22 [Orchesella cincta]	1.89936e-45	111
maker-scaffold79size709353-augustus-gene-2.0-mRNA-1	2842	EFX90172	hypothetical protein DAPPUDRAFT_6, partial [Daphnia pulex]	7.0345e-128	1836
maker-scaffold5size1727520-augustus-gene-14.2-mRNA-1	601	ODM90487	putative polypeptide N-acetylgalactosaminyltransferase 9, partial [Orchesella cincta]	0	626
maker-scaffold18size2240851-augustus-gene-4.16-mRNA-1	59	-	-	-	-
maker-scaffold499size127699-augustus-gene-0.2-mRNA-1	399	ODM96190	Triosephosphate isomerase B [Orchesella cincta]	4.56784e-50	121
maker-scaffold235size305606-augustus-gene-1.2-mRNA-1	2276	ODM97295	Dynein heavy chain 10, axonemal [Orchesella cincta]	0	387
maker-scaffold346size210760-augustus-gene-1.0-mRNA-1	154	-	-	-	-
maker-scaffold1634size16629-augustus-gene-0.0-mRNA-1	531	XP_013384732	PREDICTED: kelch-like protein 8 isoform X1 [Lingula anatina]	5.13789e-08	153
maker-scaffold164size409319-augustus-gene-0.5-mRNA-1	535	CEM36796	unnamed protein product [Vitrella brassicaformis CCMP3155]	8.89359e-108	342
maker-scaffold683size58829-augustus-gene-0.0-mRNA-1	196	ESA19504	hypothetical protein GLOINDRAFT_75523, partial [Rhizophagus irregularis DAOM 181602]	1.00987e-13	138
maker-scaffold24size1136029-augustus-gene-9.0-mRNA-1	445	ODM98948	AMP deaminase 2 [Orchesella cincta]	0	480
augustus-scaffold1615size16835-abinit-gene-0.0-mRNA-1	910	ODM92923	Nuclear pore complex protein Nup88 [Orchesella cincta]	2.73038e-62	646
augustus-scaffold4216size9291-abinit-gene-0.0-mRNA-1	1062	XP_011858695	PREDICTED: uncharacterized protein LOC105556222 [Vollenhovia emeryi]	2.65215e-14	169
augustus-scaffold2008size12580-abinit-gene-0.0-mRNA-1	627	JAT99136	putative dde superfamily endonuclease, partial [Amblyomma aureolatum]	9.58843e-26	346
augustus-scaffold1027size31801-abinit-gene-0.0-mRNA-1	595	-	-	-	-
augustus-scaffold734size53265-abinit-gene-0.0-mRNA-1	169	-	-	-	-
augustus-scaffold1202size24512-abinit-gene-0.0-mRNA-1	1912	KXN64983	glycosyltransferase family 48 protein [Conidiobolus coronatus NRRL 28638]	0	1721
augustus-scaffold501size112454-abinit-gene-0.1-mRNA-1	200	-	-	-	-
augustus-scaffold780size48843-abinit-gene-0.5-mRNA-1	544	JAS08848	hypothetical protein g.39318 [Clastoptera arizonana]	1.10244e-109	309
augustus-scaffold2994size7463-processed-gene-0.0-mRNA-1	208	-	-	-	-
augustus-scaffold5342size3021-processed-gene-0.0-mRNA-1	208	ODN05282	Insulin-degrading enzyme [Orchesella cincta]	5.77957e-57	188
augustus-scaffold6642size2636-processed-gene-0.0-mRNA-1	222	CEG66383	hypothetical protein RMATCC62417_02976 [Rhizopus microsporus]	3.90602e-41	225
augustus-scaffold6851size2477-processed-gene-0.1-mRNA-1	154	SDH99611	hypothetical protein SAMN05421818_1361 [Myroides phaeus]	6.04035e-09	189
maker-scaffold33size1007119-augustus-gene-4.2-mRNA-1	778	ODM98690	hypothetical protein Ocin01_07998 [Orchesella cincta]	7.42377e-103	619
maker-scaffold20size1234842-augustus-gene-4.7-mRNA-1	1518	XP_012274097	PREDICTED: chaoptin [Orussus abietinus]	2.74143e-22	552
maker-scaffold96size574823-augustus-gene-0.1-mRNA-1	408	AIZ97770	Daxx [Litopenaeus vannamei]	5.7546e-18	214
maker-scaffold1065size30068-augustus-gene-0.3-mRNA-1	452	-	-	-	-
maker-scaffold378size180454-augustus-gene-0.5-mRNA-1	1205	ODN06377	EF-hand domain-containing protein 1 [Orchesella cincta]	0	708
maker-scaffold34size991984-augustus-gene-9.0-mRNA-1	167	KMQ88841	protein fam10a4 isoform x3 [Lasius niger]	8.20878e-23	159
maker-scaffold14size1670589-augustus-gene-10.7-mRNA-1	689	XP_020671634	nucleolar protein 14 [Pogona vitticeps]	1.21323e-42	796
maker-scaffold325size403533-augustus-gene-1.1-mRNA-1	519	ODM94351	Lactase-phlorizin hydrolase [Orchesella cincta]	0	487
maker-scaffold182size404474-augustus-gene-2.0-mRNA-1	1081	XP_018319395	PREDICTED: short transient receptor potential channel 5-like [Agrilus planipennis]	2.74008e-83	727
maker-scaffold87size608750-augustus-gene-4.1-mRNA-1	97	ODM97660	Small ubiquitin-related modifier [Orchesella cincta]	4.24916e-51	91
maker-scaffold79size709353-augustus-gene-2.1-mRNA-1	540	ODN03105	UDP-glucuronosyltransferase 2B7 [Orchesella cincta]	4.11829e-152	520
maker-scaffold5size1727520-augustus-gene-14.0-mRNA-1	428	-	-	-	-
maker-scaffold18size2240851-augustus-gene-4.21-mRNA-1	193	XP_002427700	protein DJ-1, putative [Pediculus humanus corporis]	3.6923e-52	169
maker-scaffold1370size20743-augustus-gene-0.1-mRNA-1	2731	WP_056068518	ribonuclease Y [Flavobacterium sp. Leaf359]	0	488
maker-scaffold235size305606-augustus-gene-1.5-mRNA-1	591	ODM97295	Dynein heavy chain 10, axonemal [Orchesella cincta]	0	630
maker-scaffold346size210760-augustus-gene-1.1-mRNA-1	228	ODN05498	Progestin and adipoQ receptor family member 3 [Orchesella cincta]	5.05787e-59	151
maker-scaffold2810size8056-augustus-gene-0.0-mRNA-1	359	ODN00518	Serine protease 44 [Orchesella cincta]	5.59108e-70	313
maker-scaffold164size409319-augustus-gene-0.2-mRNA-1	835	ODM97234	Extracellular sulfatase SULF-1 [Orchesella cincta]	0	923
maker-scaffold847size42943-augustus-gene-0.0-mRNA-1	438	XP_005818722	hypothetical protein GUITHDRAFT_98750, partial [Guillardia theta CCMP2712]	1.92931e-19	243
maker-scaffold24size1136029-augustus-gene-9.3-mRNA-1	2759	KDR14371	E3 ubiquitin-protein ligase HECTD1 [Zootermopsis nevadensis]	0	2897
augustus-scaffold3495size5491-abinit-gene-0.0-mRNA-1	1237	WP_041518595	excinuclease ABC subunit C [Flavobacterium hibernum]	0	553
augustus-scaffold1194size24668-abinit-gene-0.0-mRNA-1	4074	SFA99929	glucosamine--fructose-6-phosphate aminotransferase (isomerizing) [Flavobacterium swingsii]	0	587
augustus-scaffold6005size9290-abinit-gene-0.0-mRNA-1	210	ODM96300	Gamma-crystallin-4 [Orchesella cincta]	2.48468e-29	211
augustus-scaffold3338size5888-abinit-gene-0.0-mRNA-1	723	ORX97336	hypothetical protein K493DRAFT_281358 [Basidiobolus meristosporus CBS 931.73]	4.13942e-09	57
augustus-scaffold2370size9923-abinit-gene-0.1-mRNA-1	761	XP_005102546	PREDICTED: methylcrotonoyl-CoA carboxylase subunit alpha, mitochondrial-like [Aplysia californica]	0	676
augustus-scaffold5206size3058-abinit-gene-0.0-mRNA-1	376	ODN05282	Insulin-degrading enzyme [Orchesella cincta]	3.48317e-128	376
augustus-scaffold5867size8238-abinit-gene-0.0-mRNA-1	413	XP_012284071	PREDICTED: uncharacterized protein LOC105701696 [Orussus abietinus]	1.43711e-12	340
augustus-scaffold671size60133-abinit-gene-0.0-mRNA-1	1609	KFD61333	hypothetical protein M514_12060 [Trichuris suis]	3.37268e-83	596
augustus-scaffold4920size3186-processed-gene-0.0-mRNA-1	129	ODN06209	hypothetical protein Ocin01_00501 [Orchesella cincta]	3.44942e-57	124
augustus-scaffold4958size3168-processed-gene-0.0-mRNA-1	193	-	-	-	-
augustus-scaffold765size50206-processed-gene-0.0-mRNA-1	6516	WP_056071778	AcrB/AcrD/AcrF family protein [Flavobacterium sp. Leaf359]	0	1016
augustus-scaffold808size46253-processed-gene-0.0-mRNA-1	1148	ORY01756	hypothetical protein K493DRAFT_312274 [Basidiobolus meristosporus CBS 931.73]	2.55922e-148	503
maker-scaffold33size1007119-augustus-gene-4.3-mRNA-1	222	-	-	-	-
maker-scaffold20size1234842-augustus-gene-4.3-mRNA-1	354	ODN02280	SAP30-binding protein [Orchesella cincta]	6.64771e-60	237
maker-scaffold96size574823-augustus-gene-0.2-mRNA-1	254	XP_012284579	PREDICTED: proteasome subunit alpha type-3 [Orussus abietinus]	6.25486e-138	253
maker-scaffold1065size30068-augustus-gene-0.2-mRNA-1	133	-	-	-	-
maker-scaffold378size180454-augustus-gene-0.3-mRNA-1	890	ODM95427	Trans-1,2-dihydrobenzene-1,2-diol dehydrogenase [Orchesella cincta]	9.38479e-97	326
maker-scaffold34size991984-augustus-gene-9.11-mRNA-1	189	-	-	-	-
maker-scaffold14size1670589-augustus-gene-10.6-mRNA-1	429	ODN00486	putative imidazolonepropionase [Orchesella cincta]	0	432
maker-scaffold325size403533-augustus-gene-2.0-mRNA-1	474	KYM82576	hypothetical protein ALC53_07067, partial [Atta colombica]	7.30801e-54	431
maker-scaffold182size404474-augustus-gene-3.0-mRNA-1	1168	XP_012826972	PREDICTED: canalicular multispecific organic anion transporter 2 isoform X2 [Xenopus tropicalis]	2.8062e-09	222
maker-scaffold87size608750-augustus-gene-4.4-mRNA-1	735	XP_018900221	PREDICTED: ATP-dependent RNA helicase DDX55 [Bemisia tabaci]	0	607
maker-scaffold79size709353-augustus-gene-3.0-mRNA-1	676	XP_011266046	PREDICTED: mediator of RNA polymerase II transcription subunit 15 [Camponotus floridanus]	1.77908e-75	693
maker-scaffold5size1727520-augustus-gene-14.1-mRNA-1	2090	EHJ74946	hypothetical protein KGM_21306 [Danaus plexippus]	0	509
maker-scaffold18size2240851-augustus-gene-4.5-mRNA-1	303	XP_008553431	PREDICTED: protein phosphatase 1 regulatory subunit 7 [Microplitis demolitor]	4.70685e-94	309
maker-scaffold37size976698-augustus-gene-0.1-mRNA-1	214	ODN02863	DnaJ subfamily B member 14 [Orchesella cincta]	3.99486e-15	73
maker-scaffold235size305606-augustus-gene-1.8-mRNA-1	875	XP_011145169	PREDICTED: V-type proton ATPase 116 kDa subunit a isoform X1 [Harpegnathos saltator]	0	881
maker-scaffold346size210760-augustus-gene-1.2-mRNA-1	577	ODM88372	SID1 transmembrane family member 1 [Orchesella cincta]	8.24003e-09	360
augustus-scaffold1337size21277-processed-gene-0.1-mRNA-1	2219	WP_023574663	peptidyl-prolyl cis-trans isomerase [Flavobacterium enshiense]	0	695
maker-scaffold164size409319-augustus-gene-1.3-mRNA-1	1213	XP_014244188	PREDICTED: adenylate cyclase type 8-like isoform X3 [Cimex lectularius]	1.39266e-09	144
maker-scaffold847size42943-augustus-gene-0.1-mRNA-1	327	-	-	-	-
maker-scaffold24size1136029-augustus-gene-9.2-mRNA-1	467	ODN03999	Small RNA 2&apos;-O-methyltransferase [Orchesella cincta]	7.11678e-63	288
augustus-scaffold14181size7384-abinit-gene-0.1-mRNA-1	251	ORZ38260	hypothetical protein BCR44DRAFT_34067 [Catenaria anguillulae PL171]	1.09623e-10	172
augustus-scaffold1313size21806-abinit-gene-0.0-mRNA-1	1190	XP_002173637	vacuolar serine protease Isp6 [Schizosaccharomyces japonicus yFS275]	2.76187e-114	423
augustus-scaffold6831size7607-abinit-gene-0.1-mRNA-1	955	ODM97524	hypothetical protein Ocin01_09153 [Orchesella cincta]	1.51706e-126	386
augustus-scaffold4166size7506-abinit-gene-0.0-mRNA-1	702	ODN03288	Long-chain-fatty-acid--CoA ligase 4 [Orchesella cincta]	0	689
augustus-scaffold1268size22718-abinit-gene-0.1-mRNA-1	529	CDS06851	hypothetical protein LRAMOSA09376 [Lichtheimia ramosa]	1.51425e-163	455
augustus-scaffold14588size7633-abinit-gene-0.1-mRNA-1	313	ODN03543	ATP-dependent RNA helicase DHX8 [Orchesella cincta]	0	316
augustus-scaffold951size35937-abinit-gene-0.1-mRNA-1	495	KOC58726	hypothetical protein WH47_05393, partial [Habropoda laboriosa]	7.50566e-17	206
augustus-scaffold917size37688-abinit-gene-0.0-mRNA-1	431	KXN67048	kinase-like protein [Conidiobolus coronatus NRRL 28638]	1.14967e-82	426
augustus-scaffold21469size7359-processed-gene-0.0-mRNA-1	390	OJJ20387	GTP cyclohydrolase [marine bacterium AO1-C]	4.3797e-19	135
augustus-scaffold6240size2743-processed-gene-0.0-mRNA-1	128	-	-	-	-
augustus-scaffold8306size1387-processed-gene-0.0-mRNA-1	135	-	-	-	-
augustus-scaffold808size46253-processed-gene-0.1-mRNA-1	1131	KXN69257	exocyst complex component Sec6 [Conidiobolus coronatus NRRL 28638]	7.50871e-163	767
maker-scaffold33size1007119-augustus-gene-4.17-mRNA-1	333	ODN01313	Nesprin-1 [Orchesella cincta]	3.04767e-130	334
maker-scaffold20size1234842-augustus-gene-4.13-mRNA-1	109	XP_008469656	PREDICTED: protein transport protein Sec61 subunit beta-like [Diaphorina citri]	8.98649e-17	91
maker-scaffold96size574823-augustus-gene-0.0-mRNA-1	462	XP_012288450	PREDICTED: polypyrimidine tract-binding protein 2 isoform X6 [Orussus abietinus]	4.46697e-178	476
maker-scaffold1065size30068-augustus-gene-0.1-mRNA-1	366	ODM94732	Carboxypeptidase A2 [Orchesella cincta]	8.28031e-77	372
maker-scaffold378size180454-augustus-gene-0.4-mRNA-1	170	JAT93139	putative vacuolar protein-sorting-associated protein [Amblyomma aureolatum]	7.0378e-54	175
maker-scaffold34size991984-augustus-gene-9.10-mRNA-1	803	ODN01155	Sarcalumenin [Orchesella cincta]	0	817
maker-scaffold14size1670589-augustus-gene-10.5-mRNA-1	654	ODN00477	RING finger protein 10, partial [Orchesella cincta]	7.92117e-29	467
maker-scaffold325size403533-augustus-gene-3.0-mRNA-1	664	-	-	-	-
maker-scaffold507size105377-augustus-gene-0.1-mRNA-1	207	ORZ10306	WD40-repeat-containing domain protein [Lobosporangium transversale]	3.01549e-09	188
maker-scaffold87size608750-augustus-gene-4.0-mRNA-1	636	EHJ65542	hypothetical protein KGM_15200 [Danaus plexippus]	3.17933e-66	707
maker-scaffold79size709353-augustus-gene-3.1-mRNA-1	336	CUA72614	hypothetical protein RSOLAG22IIIB_10182 [Rhizoctonia solani]	2.74318e-42	221
maker-scaffold5size1727520-augustus-gene-14.3-mRNA-1	409	ODM95346	Chloride intracellular channel exc-4 [Orchesella cincta]	3.95619e-138	222
maker-scaffold18size2240851-augustus-gene-4.22-mRNA-1	404	ODN05916	Cyclin-dependent kinase 5 activator 1 [Orchesella cincta]	3.10233e-94	239
maker-scaffold37size976698-augustus-gene-0.2-mRNA-1	810	ODN02865	putative E3 ubiquitin-protein ligase HERC4 [Orchesella cincta]	9.68271e-11	196
maker-scaffold235size305606-augustus-gene-1.4-mRNA-1	234	ODM97295	Dynein heavy chain 10, axonemal [Orchesella cincta]	3.07426e-111	234
maker-scaffold502size107817-augustus-gene-0.0-mRNA-1	179	ODN00190	E3 ubiquitin-protein ligase TRIM9 [Orchesella cincta]	4.63662e-98	168
augustus-scaffold2198size10965-processed-gene-0.0-mRNA-1	562	XP_007585028	putative ubiquitin-protein ligase protein [Neofusicoccum parvum UCRNP2]	2.22006e-166	466
maker-scaffold164size409319-augustus-gene-1.2-mRNA-1	132	XP_017771363	PREDICTED: adenylate cyclase type 8 [Nicrophorus vespilloides]	1.11005e-36	136
maker-scaffold847size42943-augustus-gene-0.2-mRNA-1	387	ODM93238	DNA-directed RNA polymerase III subunit RPC4 [Orchesella cincta]	3.18807e-29	281
maker-scaffold24size1136029-augustus-gene-9.4-mRNA-1	422	ELV12149	hypothetical protein TREES_T100005821 [Tupaia chinensis]	2.33654e-47	347
augustus-scaffold3030size10792-abinit-gene-0.1-mRNA-1	779	JAS41128	hypothetical protein g.33450 [Cuerna arida]	1.00006e-16	56
augustus-scaffold7048size2170-abinit-gene-0.0-mRNA-1	190	ODM88376	hypothetical protein Ocin01_18305 [Orchesella cincta]	6.75356e-16	126
augustus-scaffold2369size9924-abinit-gene-0.0-mRNA-1	340	XP_019024054	hypothetical protein SAICODRAFT_35203 [Saitoella complicata NRRL Y-17804]	8.28071e-111	402
augustus-scaffold1936size13307-abinit-gene-0.0-mRNA-1	1555	SDJ83766	protein involved in gliding motility GldG [Flavobacterium noncentrifugens]	0	498
augustus-scaffold1993size12706-abinit-gene-0.0-mRNA-1	384	OBZ87895	Trehalose-phosphatase [Choanephora cucurbitarum]	2.10439e-08	57
augustus-scaffold2690size8521-abinit-gene-0.0-mRNA-1	334	KMQ82655	transposable element tcb1 transposase [Lasius niger]	2.31731e-43	248
augustus-scaffold34381size7321-abinit-gene-0.0-mRNA-1	103	-	-	-	-
augustus-scaffold627size70002-abinit-gene-0.0-mRNA-1	2294	ORX86630	Di-copper centre-containing protein, partial [Basidiobolus meristosporus CBS 931.73]	1.77168e-63	239
augustus-scaffold3986size4273-processed-gene-0.0-mRNA-1	113	-	-	-	-
augustus-scaffold1086size29314-processed-gene-0.0-mRNA-1	992	XP_011250445	PREDICTED: SCAN domain-containing protein 3 [Camponotus floridanus]	1.9707e-106	306
augustus-scaffold1748size15344-processed-gene-0.0-mRNA-1	962	OBZ84945	putative ATP-dependent permease [Choanephora cucurbitarum]	1.54828e-142	696
augustus-scaffold712size54988-processed-gene-0.0-mRNA-1	848	XP_011123956	hypothetical protein AOL_s00083g475 [Arthrobotrys oligospora ATCC 24927]	1.55484e-18	291
maker-scaffold33size1007119-augustus-gene-4.4-mRNA-1	252	XP_018914702	PREDICTED: alpha- and gamma-adaptin-binding protein p34-like [Bemisia tabaci]	8.63819e-47	280
maker-scaffold20size1234842-augustus-gene-4.5-mRNA-1	1070	XP_011253974	PREDICTED: ubiquitin carboxyl-terminal hydrolase 10 [Camponotus floridanus]	5.26911e-107	457
maker-scaffold96size574823-augustus-gene-0.3-mRNA-1	160	ODM95553	Repressor of RNA polymerase III transcription MAF1 [Orchesella cincta]	4.06027e-84	161
maker-scaffold530size96307-augustus-gene-0.1-mRNA-1	241	XP_016163654	serine--tRNA ligase, chloroplastic/mitochondrial isoform X2 [Arachis ipaensis]	1.8611e-68	248
maker-scaffold378size180454-augustus-gene-0.6-mRNA-1	825	JAT21321	hypothetical protein g.24, partial [Graphocephala atropunctata]	3.95583e-11	285
maker-scaffold34size991984-augustus-gene-9.13-mRNA-1	674	KZS19813	Crooked neck protein [Daphnia magna]	0	682
maker-scaffold14size1670589-augustus-gene-11.5-mRNA-1	832	ODN06174	hypothetical protein Ocin01_00461 [Orchesella cincta]	4.11026e-127	536
maker-scaffold7105size7848-augustus-gene-0.0-mRNA-1	298	ODN04721	Diphosphomevalonate decarboxylase [Orchesella cincta]	1.5865e-131	308
maker-scaffold507size105377-augustus-gene-0.2-mRNA-1	2952	ESA02667	hypothetical protein GLOINDRAFT_337228 [Rhizophagus irregularis DAOM 181602]	0	2067
maker-scaffold87size608750-augustus-gene-4.3-mRNA-1	1085	XP_008206859	PREDICTED: serine/threonine-protein kinase tousled-like 2 isoform X4 [Nasonia vitripennis]	0	866
maker-scaffold79size709353-augustus-gene-3.2-mRNA-1	499	ODN01300	Cytochrome P450 6k1 [Orchesella cincta]	1.63179e-113	477
maker-scaffold5size1727520-augustus-gene-14.4-mRNA-1	1005	XP_011551689	PREDICTED: traB domain-containing protein-like [Plutella xylostella]	1.61871e-78	267
maker-scaffold18size2240851-augustus-gene-4.15-mRNA-1	954	ODN05515	2&apos;,5&apos;-phosphodiesterase 12 [Orchesella cincta]	3.27648e-144	596
maker-scaffold37size976698-augustus-gene-0.3-mRNA-1	413	XP_014282993	PREDICTED: eukaryotic peptide chain release factor subunit 1 isoform X2 [Halyomorpha halys]	0	406
maker-scaffold235size305606-augustus-gene-1.6-mRNA-1	524	ODM93566	Organic cation transporter 1 [Orchesella cincta]	1.02968e-60	598
maker-scaffold2248size16401-augustus-gene-0.0-mRNA-1	803	KXN74259	FAD-binding domain-containing protein [Conidiobolus coronatus NRRL 28638]	4.00871e-104	525
maker-scaffold5984size7560-augustus-gene-0.1-mRNA-1	242	-	-	-	-
maker-scaffold164size409319-augustus-gene-1.1-mRNA-1	216	XP_014274683	PREDICTED: adenylate cyclase type 8-like isoform X1 [Halyomorpha halys]	5.76306e-37	180
augustus-scaffold2197size10965-processed-gene-0.0-mRNA-1	388	ORZ12058	ferrochelatase mitochondrial precursor [Lobosporangium transversale]	4.36604e-155	315
maker-scaffold24size1136029-augustus-gene-9.5-mRNA-1	94	ODM98254	Sodium/potassium-transporting ATPase subunit alpha [Orchesella cincta]	9.95611e-57	94
augustus-scaffold5964size9084-abinit-gene-0.0-mRNA-1	277	ODM94726	Biotin--protein ligase [Orchesella cincta]	1.68576e-79	300
augustus-scaffold2843size7969-abinit-gene-0.0-mRNA-1	311	XP_017768021	PREDICTED: uncharacterized protein LOC108556411 [Nicrophorus vespilloides]	3.17745e-16	220
augustus-scaffold1347size28201-abinit-gene-0.0-mRNA-1	1275	XP_015268414	PREDICTED: zinc finger protein 420-like [Gekko japonicus]	3.29493e-09	274
augustus-scaffold1936size13307-abinit-gene-0.1-mRNA-1	420	SEA43706	ribosomal large subunit pseudouridine synthase D [Flavobacterium gillisiae]	0	291
augustus-scaffold869size42088-abinit-gene-0.0-mRNA-1	1308	ODN00471	Glucose dehydrogenase [FAD, quinone]	1.05202e-07	114
augustus-scaffold432size140002-abinit-gene-0.3-mRNA-1	329	ODM93304	CLK4-associating serine/arginine rich protein, partial [Orchesella cincta]	2.29108e-82	269
augustus-scaffold6272size2734-abinit-gene-0.0-mRNA-1	280	ODM99109	putative AIM2 family protein C30D10.14 [Orchesella cincta]	3.3311e-84	230
augustus-scaffold627size70002-abinit-gene-0.1-mRNA-1	479	ESA08202	hypothetical protein GLOINDRAFT_81582 [Rhizophagus irregularis DAOM 181602]	1.43782e-14	205
augustus-scaffold1507size18373-processed-gene-0.1-mRNA-1	415	WP_013622282	MULTISPECIES: 8-amino-7-oxononanoate synthase [Cellulophaga]	0	411
augustus-scaffold7005size2212-processed-gene-0.0-mRNA-1	354	-	-	-	-
augustus-scaffold2558size9348-processed-gene-0.0-mRNA-1	214	-	-	-	-
augustus-scaffold3117size6811-processed-gene-0.0-mRNA-1	397	KXN72801	serine protease [Conidiobolus coronatus NRRL 28638]	8.97056e-128	387
maker-scaffold33size1007119-augustus-gene-4.7-mRNA-1	397	ODM90366	Venom serine carboxypeptidase [Orchesella cincta]	9.08283e-56	335
maker-scaffold20size1234842-augustus-gene-4.15-mRNA-1	732	ODM99378	Protein VAC14 [Orchesella cincta]	0	743
maker-scaffold96size574823-augustus-gene-1.0-mRNA-1	135	ODM99810	p53 and DNA damage-regulated protein 1 [Orchesella cincta]	2.31942e-36	127
maker-scaffold3918size4535-augustus-gene-0.1-mRNA-1	242	KXN74403	Septin [Conidiobolus coronatus NRRL 28638]	2.3069e-56	300
maker-scaffold378size180454-augustus-gene-0.7-mRNA-1	325	ODM88353	putative serine hydrolase, partial [Orchesella cincta]	7.90523e-86	313
maker-scaffold34size991984-augustus-gene-9.12-mRNA-1	913	AAG47843	Na+/K+ ATPase alpha subunit [Callinectes sapidus]	0	872
maker-scaffold14size1670589-augustus-gene-11.3-mRNA-1	222	JAB55116	putative oxidation resistance protein [Corethrella appendiculata]	2.34568e-18	175
maker-scaffold3900size4582-augustus-gene-0.1-mRNA-1	797	XP_014272208	PREDICTED: uncharacterized protein LOC106678290 isoform X8 [Halyomorpha halys]	1.23743e-08	317
maker-scaffold507size105377-augustus-gene-0.0-mRNA-1	367	ORY08267	P-loop containing nucleoside triphosphate hydrolase protein [Basidiobolus meristosporus CBS 931.73]	6.03546e-129	398
maker-scaffold87size608750-augustus-gene-5.4-mRNA-1	449	ODN06051	Methyltransferase-like protein 2-A [Orchesella cincta]	1.44723e-115	312
maker-scaffold79size709353-augustus-gene-4.0-mRNA-1	269	ODM91443	SEC14-like protein 2 [Orchesella cincta]	2.8308e-51	220
maker-scaffold5size1727520-augustus-gene-15.0-mRNA-1	153	ODM93879	Biogenesis of lysosome-related organelles complex 1 subunit 6 [Orchesella cincta]	5.06625e-12	115
maker-scaffold18size2240851-augustus-gene-4.23-mRNA-1	521	-	-	-	-
maker-scaffold37size976698-augustus-gene-1.3-mRNA-1	916	ODN01770	hypothetical protein Ocin01_04898 [Orchesella cincta]	8.24092e-09	73
maker-scaffold235size305606-augustus-gene-1.1-mRNA-1	213	-	-	-	-
maker-scaffold382size176025-augustus-gene-0.2-mRNA-1	525	XP_015522357	PREDICTED: orexin receptor type 1-like [Neodiprion lecontei]	5.9194e-59	373
maker-scaffold5984size7560-augustus-gene-0.0-mRNA-1	152	-	-	-	-
maker-scaffold164size409319-augustus-gene-1.0-mRNA-1	1038	ODM94678	hypothetical protein Ocin01_11998 [Orchesella cincta]	1.59125e-120	256
maker-scaffold1098size28945-augustus-gene-0.0-mRNA-1	234	ORZ15618	hypothetical protein BCR42DRAFT_352428 [Absidia repens]	4.44021e-46	222
maker-scaffold24size1136029-augustus-gene-10.2-mRNA-1	247	ODN04322	V-type proton ATPase subunit D 1 [Orchesella cincta]	2.99116e-150	247
augustus-scaffold650size64829-abinit-gene-0.0-mRNA-1	4907	KXN72464	putative bifunctional pyrimidine biosynthesis protein [Conidiobolus coronatus NRRL 28638]	0	2212
augustus-scaffold2380size9859-abinit-gene-0.1-mRNA-1	954	ODM90216	BTB/POZ domain-containing protein 3 [Orchesella cincta]	0	534
augustus-scaffold7408size1811-abinit-gene-0.0-mRNA-1	304	XP_002400878	conserved hypothetical protein [Ixodes scapularis]	9.42901e-21	340
augustus-scaffold5207size7628-abinit-gene-0.0-mRNA-1	316	ODM89817	Fumarylacetoacetase [Orchesella cincta]	2.58993e-135	266
augustus-scaffold128size459976-abinit-gene-3.4-mRNA-1	1165	XP_014226491	PREDICTED: xanthine dehydrogenase-like [Trichogramma pretiosum]	8.87739e-25	82
augustus-scaffold1196size24650-abinit-gene-0.0-mRNA-1	684	XP_014680017	PREDICTED: neutral ceramidase-like [Priapulus caudatus]	1.32814e-178	682
augustus-scaffold3555size5374-abinit-gene-0.0-mRNA-1	73	-	-	-	-
augustus-scaffold1531size18066-abinit-gene-0.1-mRNA-1	1409	EXX69941	Apm4p [Rhizophagus irregularis DAOM 197198w]	4.80605e-11	54
augustus-scaffold3467size10081-processed-gene-0.0-mRNA-1	450	ODM92848	Cytochrome P450 6k1 [Orchesella cincta]	1.50945e-101	416
augustus-scaffold3069size7127-processed-gene-0.0-mRNA-1	246	-	-	-	-
augustus-scaffold8900size1238-processed-gene-0.0-mRNA-1	386	CEG84841	hypothetical protein RMATCC62417_18593 [Rhizopus microsporus]	9.16861e-88	384
augustus-scaffold2303size10247-processed-gene-0.0-mRNA-1	1049	ESA00485	hypothetical protein GLOINDRAFT_338515 [Rhizophagus irregularis DAOM 181602]	0	1086
maker-scaffold33size1007119-augustus-gene-4.11-mRNA-1	2797	KDR09330	Nesprin-1 [Zootermopsis nevadensis]	7.24456e-50	566
maker-scaffold20size1234842-augustus-gene-4.6-mRNA-1	753	ODN02825	Conserved oligomeric Golgi complex subunit 4 [Orchesella cincta]	0	749
maker-scaffold96size574823-augustus-gene-2.1-mRNA-1	622	ODN02998	Hormone-sensitive lipase [Orchesella cincta]	0	619
augustus-scaffold1108size28612-processed-gene-0.1-mRNA-1	2272	EIE85693	hsp71-like protein [Rhizopus delemar RA 99-880]	0	636
maker-scaffold581size82141-augustus-gene-0.1-mRNA-1	1372	XP_014232380	PREDICTED: zinc finger protein draculin-like isoform X1 [Trichogramma pretiosum]	4.98501e-16	318
maker-scaffold34size991984-augustus-gene-9.9-mRNA-1	206	ODM97154	E3 UFM1-protein ligase 1 [Orchesella cincta]	5.82037e-87	206
maker-scaffold14size1670589-augustus-gene-11.8-mRNA-1	527	ODN06181	Metal transporter CNNM2 [Orchesella cincta]	1.26187e-176	473
maker-scaffold1291size22217-augustus-gene-0.0-mRNA-1	335	KIM46058	hypothetical protein M413DRAFT_441118 [Hebeloma cylindrosporum h7]	2.79789e-68	302
maker-scaffold19526size7213-augustus-gene-0.1-mRNA-1	309	ODM94900	Meiotic recombination protein DMC1/LIM15 [Orchesella cincta]	1.11409e-158	282
maker-scaffold87size608750-augustus-gene-5.6-mRNA-1	318	JAS73548	hypothetical protein g.6499 [Homalodisca liturata]	5.33209e-98	319
maker-scaffold79size709353-augustus-gene-4.1-mRNA-1	266	ODN03975	SEC14-like protein 2 [Orchesella cincta]	2.38233e-55	260
maker-scaffold5size1727520-augustus-gene-15.2-mRNA-1	526	ODN02646	Cytochrome P450 2J6 [Orchesella cincta]	0	488
maker-scaffold18size2240851-augustus-gene-4.11-mRNA-1	29	-	-	-	-
maker-scaffold37size976698-augustus-gene-1.2-mRNA-1	579	ODN04765	putative enoyl-CoA hydratase [Orchesella cincta]	1.7792e-102	264
maker-scaffold235size305606-augustus-gene-1.7-mRNA-1	149	-	-	-	-
maker-scaffold382size176025-augustus-gene-0.4-mRNA-1	633	ODN04193	Protein arginine N-methyltransferase 5 [Orchesella cincta]	0	642
maker-scaffold453size130782-augustus-gene-0.0-mRNA-1	346	ODM95223	UNC93-like protein [Orchesella cincta]	1.08243e-77	350
maker-scaffold164size409319-augustus-gene-1.4-mRNA-1	554	ODM97245	putative ATP-dependent RNA helicase pitchoune [Orchesella cincta]	0	532
maker-scaffold1098size28945-augustus-gene-0.2-mRNA-1	586	ORY07217	glycosyl transferase [Basidiobolus meristosporus CBS 931.73]	0	657
maker-scaffold24size1136029-augustus-gene-10.3-mRNA-1	1199	ODN04325	Symplekin [Orchesella cincta]	0	1238
augustus-scaffold6583size2652-abinit-gene-0.0-mRNA-1	131	-	-	-	-
augustus-scaffold6739size2597-abinit-gene-0.0-mRNA-1	310	KYQ46861	hypothetical protein ALC60_14152 [Trachymyrmex zeteki]	2.78528e-08	66
augustus-scaffold277size261747-abinit-gene-1.0-mRNA-1	5417	ODN01813	Vacuolar protein sorting-associated protein 13D [Orchesella cincta]	0	2610
augustus-scaffold22size1201825-abinit-gene-4.0-mRNA-1	12914	ODN06586	SH3 and multiple ankyrin repeat domains protein 3 [Orchesella cincta]	0	1680
augustus-scaffold345size208198-abinit-gene-1.2-mRNA-1	975	ODM93848	hypothetical protein Ocin01_12838 [Orchesella cincta]	2.28248e-82	333
augustus-scaffold1196size24650-abinit-gene-0.1-mRNA-1	1583	KXN74208	phospholipid-translocating P-type ATPase [Conidiobolus coronatus NRRL 28638]	0	1093
augustus-scaffold2858size7925-abinit-gene-0.0-mRNA-1	439	-	-	-	-
augustus-scaffold462size127602-abinit-gene-0.1-mRNA-1	473	JAQ09749	hypothetical protein g.53668, partial [Lygus hesperus]	2.75039e-23	200
augustus-scaffold2804size8096-processed-gene-0.0-mRNA-1	457	ODM94352	Vitelline membrane outer layer protein 1 [Orchesella cincta]	4.21922e-37	352
augustus-scaffold5610size2934-processed-gene-0.0-mRNA-1	165	XP_016039623	uncharacterized protein Dsimw501_GD15756, isoform A [Drosophila simulans]	1.2867e-07	179
augustus-scaffold6380size2706-processed-gene-0.0-mRNA-1	323	XP_014204282	PREDICTED: G patch domain and ankyrin repeat-containing protein 1 homolog [Copidosoma floridanum]	1.07372e-41	296
augustus-scaffold1757size15174-processed-gene-0.0-mRNA-1	223	KXN72406	hypothetical protein CONCODRAFT_36923 [Conidiobolus coronatus NRRL 28638]	1.51e-51	133
maker-scaffold33size1007119-augustus-gene-4.5-mRNA-1	468	XP_018570837	PREDICTED: cytochrome P450 9e2-like [Anoplophora glabripennis]	1.11933e-83	515
maker-scaffold20size1234842-augustus-gene-4.9-mRNA-1	396	ODM95416	26S proteasome non-ATPase regulatory subunit 7 [Orchesella cincta]	3.79816e-23	56
maker-scaffold96size574823-augustus-gene-2.0-mRNA-1	1928	JAS06449	hypothetical protein g.33478, partial [Clastoptera arizonana]	9.93509e-27	908
augustus-scaffold3743size5042-processed-gene-0.0-mRNA-1	303	KOC59196	Trypsin-1 [Habropoda laboriosa]	6.9864e-10	204
maker-scaffold581size82141-augustus-gene-0.2-mRNA-1	206	EKC30533	hypothetical protein CGI_10004519 [Crassostrea gigas]	2.97549e-07	181
augustus-scaffold1890size13733-processed-gene-0.1-mRNA-1	878	KXN70035	Pkinase-domain-containing protein [Conidiobolus coronatus NRRL 28638]	0	725
maker-scaffold14size1670589-augustus-gene-11.2-mRNA-1	770	ODN06210	Protein SERAC1, partial [Orchesella cincta]	2.23484e-82	510
maker-scaffold396size164994-augustus-gene-0.0-mRNA-1	384	KZS07296	Beta,beta-carotene 15,15&apos;-dioxygenase [Daphnia magna]	7.78652e-62	464
maker-scaffold208size344337-augustus-gene-0.1-mRNA-1	448	XP_021000497	repulsive guidance molecule A-like [Parasteatoda tepidariorum]	9.4055e-26	270
maker-scaffold87size608750-augustus-gene-5.2-mRNA-1	2047	ODN00342	E3 ubiquitin-protein ligase UBR3 [Orchesella cincta]	0	2145
maker-scaffold79size709353-augustus-gene-5.1-mRNA-1	993	ODN05057	hypothetical protein Ocin01_01584 [Orchesella cincta]	1.20316e-58	567
maker-scaffold5size1727520-augustus-gene-15.3-mRNA-1	824	ODM99304	EF-hand domain-containing family member B [Orchesella cincta]	0	600
maker-scaffold18size2240851-augustus-gene-5.1-mRNA-1	915	XP_007350611	hypothetical protein AURDEDRAFT_186615 [Auricularia subglabra TFB-10046 SS5]	1.50516e-100	956
maker-scaffold37size976698-augustus-gene-1.1-mRNA-1	822	ODN02555	E3 ubiquitin-protein ligase Nedd-4 [Orchesella cincta]	0	844
maker-scaffold235size305606-augustus-gene-1.3-mRNA-1	113	ODM97295	Dynein heavy chain 10, axonemal [Orchesella cincta]	6.15798e-59	113
maker-scaffold382size176025-augustus-gene-0.0-mRNA-1	3615	ODM91249	Activating signal cointegrator 1 complex subunit 3 [Orchesella cincta]	0	2217
maker-scaffold453size130782-augustus-gene-0.1-mRNA-1	1543	-	-	-	-
maker-scaffold164size409319-augustus-gene-2.0-mRNA-1	117	-	-	-	-
maker-scaffold1098size28945-augustus-gene-0.1-mRNA-1	380	EPZ33472	Cysteine desulfurase, mitochondrial [Rozella allomycis CSF55]	5.94494e-171	390
maker-scaffold24size1136029-augustus-gene-10.0-mRNA-1	548	ODM91958	putative protein-related modular calcium-binding protein 1 [Orchesella cincta]	1.53484e-07	256
augustus-scaffold881size40099-abinit-gene-0.1-mRNA-1	146	-	-	-	-
augustus-scaffold6547size2663-abinit-gene-0.0-mRNA-1	373	ODN06473	putative glycerol-3-phosphate transporter 3 [Orchesella cincta]	3.24429e-162	372
augustus-scaffold277size261747-abinit-gene-1.1-mRNA-1	2629	XP_017461425	PREDICTED: uncharacterized protein LOC108354765, partial [Rhagoletis zephyria]	2.70453e-96	764
augustus-scaffold22size1201825-abinit-gene-11.0-mRNA-1	1884	KDR24269	putative phosphorylase b kinase regulatory subunit alpha [Zootermopsis nevadensis]	1.6514e-41	208
augustus-scaffold6625size2642-abinit-gene-0.0-mRNA-1	816	-	-	-	-
augustus-scaffold428size143293-abinit-gene-0.0-mRNA-1	1453	ODM99856	Protein toll [Orchesella cincta]	0	1288
augustus-scaffold2442size18512-abinit-gene-0.0-mRNA-1	556	XP_020280044	uncharacterized protein LOC109852892 isoform X3 [Pseudomyrmex gracilis]	8.00659e-174	574
augustus-scaffold1032size31616-abinit-gene-0.0-mRNA-1	1009	KXN66900	hypothetical protein CONCODRAFT_11163 [Conidiobolus coronatus NRRL 28638]	0	975
augustus-scaffold4521size3439-processed-gene-0.0-mRNA-1	433	XP_013778443	PREDICTED: probable acyl-CoA dehydrogenase 6 [Limulus polyphemus]	3.12235e-175	380
augustus-scaffold3531size14476-processed-gene-0.1-mRNA-1	61	-	-	-	-
augustus-scaffold7473size1766-processed-gene-0.0-mRNA-1	383	ODM97213	Arginine kinase [Orchesella cincta]	2.74136e-90	382
augustus-scaffold4074size4058-processed-gene-0.0-mRNA-1	365	KXN74146	glycoside hydrolase family 16 protein [Conidiobolus coronatus NRRL 28638]	3.22201e-126	372
maker-scaffold33size1007119-augustus-gene-4.18-mRNA-1	113	XP_015519692	PREDICTED: basic proline-rich protein-like [Neodiprion lecontei]	2.83098e-08	83
maker-scaffold20size1234842-augustus-gene-4.1-mRNA-1	3110	ODN04229	Serine-protein kinase ATM [Orchesella cincta]	6.88571e-69	723
maker-scaffold96size574823-augustus-gene-2.4-mRNA-1	427	ODM92425	Beclin-1-like protein [Orchesella cincta]	0	431
maker-scaffold2053size12150-augustus-gene-0.0-mRNA-1	166	ODM96080	Carboxypeptidase A2 [Orchesella cincta]	6.59367e-59	166
maker-scaffold6308size2724-augustus-gene-0.0-mRNA-1	151	ODM95376	40S ribosomal protein S14 [Orchesella cincta]	7.15784e-91	140
maker-scaffold1890size13733-augustus-gene-0.0-mRNA-1	131	XP_002144184	protein transport protein (LST8), putative [Talaromyces marneffei ATCC 18224]	3.7697e-23	107
maker-scaffold14size1670589-augustus-gene-11.4-mRNA-1	450	ODM97731	Sodium-dependent multivitamin transporter [Orchesella cincta]	4.19497e-107	458
maker-scaffold396size164994-augustus-gene-0.1-mRNA-1	135	ODM91952	Beta,beta-carotene 15,15&apos;-monooxygenase [Orchesella cincta]	3.58912e-19	129
maker-scaffold208size344337-augustus-gene-0.2-mRNA-1	901	XP_013789662	PREDICTED: growth hormone-inducible transmembrane protein-like [Limulus polyphemus]	3.64632e-106	331
maker-scaffold87size608750-augustus-gene-5.3-mRNA-1	648	ODM92820	Late secretory pathway protein AVL9 [Orchesella cincta]	0	631
maker-scaffold79size709353-augustus-gene-5.2-mRNA-1	370	XP_013069703	PREDICTED: glutathione reductase, mitochondrial-like [Biomphalaria glabrata]	4.49367e-140	427
maker-scaffold5size1727520-augustus-gene-15.1-mRNA-1	180	ODM92644	Aldehyde dehydrogenase family 3 member B1 [Orchesella cincta]	4.5153e-63	178
maker-scaffold18size2240851-augustus-gene-5.0-mRNA-1	592	ODN02957	Glucose dehydrogenase [FAD, quinone]	0	581
maker-scaffold37size976698-augustus-gene-1.0-mRNA-1	706	ODM94002	TBC1 domain family member 13 [Orchesella cincta]	1.45585e-124	391
maker-scaffold235size305606-augustus-gene-2.3-mRNA-1	519	ODN01762	hypothetical protein Ocin01_04911 [Orchesella cincta]	3.50733e-108	263
maker-scaffold382size176025-augustus-gene-0.1-mRNA-1	392	XP_015783586	PREDICTED: BTB/POZ domain-containing protein kctd15-like isoform X1 [Tetranychus urticae]	5.19437e-87	363
maker-scaffold453size130782-augustus-gene-0.2-mRNA-1	204	AKA47757	serine/threonine protein kinase [uncultured archaeon]	5.67497e-10	167
maker-scaffold164size409319-augustus-gene-3.0-mRNA-1	208	ODN01420	Dynein heavy chain 2, axonemal [Orchesella cincta]	6.16018e-102	208
maker-scaffold1098size28945-augustus-gene-0.3-mRNA-1	281	OCK82721	eukaryotic peptide chain release factor subunit 1 [Lepidopterella palustris CBS 459.81]	4.3822e-125	358
augustus-scaffold24size1136029-processed-gene-10.8-mRNA-1	941	ODM91758	Sterile alpha motif domain-containing protein 15 [Orchesella cincta]	4.05414e-51	458
augustus-scaffold624size70426-abinit-gene-0.0-mRNA-1	3261	ORE02812	P-loop containing nucleoside triphosphate hydrolase protein [Rhizopus microsporus var. microsporus]	0	837
augustus-scaffold597size78930-abinit-gene-0.0-mRNA-1	3215	KFH68784	glucose-regulated protein [Mortierella verticillata NRRL 6337]	0	657
augustus-scaffold2586size8983-abinit-gene-0.0-mRNA-1	334	WP_035334015	ketoacyl-ACP synthase III [Dokdonia sp. PRO95]	0	334
augustus-scaffold785size48402-abinit-gene-0.3-mRNA-1	1651	ODM93473	Fatty acid amide hydrolase 1 [Orchesella cincta]	8.14611e-107	383
augustus-scaffold286size251113-abinit-gene-0.0-mRNA-1	609	KXN70420	FAD-binding domain-containing protein [Conidiobolus coronatus NRRL 28638]	3.46038e-54	492
augustus-scaffold5269size3041-abinit-gene-0.1-mRNA-1	437	ODN04034	Ran GTPase-activating protein [Orchesella cincta]	1.65201e-07	77
augustus-scaffold2530size9239-abinit-gene-0.1-mRNA-1	596	ORX93574	antiviral helicase [Basidiobolus meristosporus CBS 931.73]	3.98709e-09	77
augustus-scaffold562size87216-abinit-gene-0.0-mRNA-1	1900	XP_014263934	PREDICTED: uncharacterized protein K02A2.6-like [Maylandia zebra]	0	1443
augustus-scaffold3963size4365-processed-gene-0.0-mRNA-1	877	OJX50247	efflux transporter periplasmic adaptor subunit [Flavobacterium sp. 38-13]	0	384
augustus-scaffold6671size2625-processed-gene-0.0-mRNA-1	449	KZS00917	Plexin-A4, partial [Daphnia magna]	6.73951e-155	386
augustus-scaffold3877size4669-processed-gene-0.0-mRNA-1	826	WP_008277631	type I polyketide synthase, partial [Cyanothece sp. CCY0110]	4.45425e-65	657
augustus-scaffold2401size9773-processed-gene-0.0-mRNA-1	255	-	-	-	-
maker-scaffold33size1007119-augustus-gene-4.9-mRNA-1	411	ODM94352	Vitelline membrane outer layer protein 1 [Orchesella cincta]	3.3942e-66	308
maker-scaffold20size1234842-augustus-gene-4.10-mRNA-1	321	ODM95418	Zinc finger protein-like, isoforms 1 and 2 [Orchesella cincta]	5.74453e-36	343
maker-scaffold96size574823-augustus-gene-2.3-mRNA-1	348	ODN02989	Cystathionine beta-synthase [Orchesella cincta]	5.07161e-84	352
maker-scaffold1357size20966-augustus-gene-0.2-mRNA-1	2886	WP_026984557	nitrite reductase [Flavobacterium sp. URHB0058]	0	711
maker-scaffold76size663279-augustus-gene-0.1-mRNA-1	609	KRT86567	hypothetical protein AMK59_2138 [Oryctes borbonicus]	3.30926e-71	312
augustus-scaffold430size141210-processed-gene-0.1-mRNA-1	4895	OLY81651	Multidrug resistance protein 1 [Smittium mucronatum]	1.17293e-65	524
maker-scaffold14size1670589-augustus-gene-11.6-mRNA-1	157	-	-	-	-
augustus-scaffold3973size10270-processed-gene-0.0-mRNA-1	490	ODN02254	Forkhead box protein F1 [Orchesella cincta]	3.47374e-39	402
maker-scaffold208size344337-augustus-gene-0.0-mRNA-1	1026	ODM94072	Calcitonin-like peptide type 1 receptor [Orchesella cincta]	1.88856e-22	79
maker-scaffold87size608750-augustus-gene-5.1-mRNA-1	826	ODM98716	Calsyntenin-1 [Orchesella cincta]	0	822
maker-scaffold79size709353-augustus-gene-5.0-mRNA-1	774	ODN03655	WASH complex subunit strumpellin, partial [Orchesella cincta]	0	853
maker-scaffold5size1727520-augustus-gene-16.2-mRNA-1	368	ODN03192	Beta-1,4-N-acetylgalactosaminyltransferase bre-4 [Orchesella cincta]	1.15616e-110	266
maker-scaffold18size2240851-augustus-gene-5.2-mRNA-1	970	XP_016836841	PREDICTED: meiosis arrest female protein 1 homolog [Nasonia vitripennis]	5.39757e-58	279
maker-scaffold37size976698-augustus-gene-1.7-mRNA-1	355	ODM96476	39S ribosomal protein L19, mitochondrial [Orchesella cincta]	2.15016e-115	259
maker-scaffold235size305606-augustus-gene-2.1-mRNA-1	537	ODN01763	Protein ERGIC-53 [Orchesella cincta]	0	539
maker-scaffold382size176025-augustus-gene-0.3-mRNA-1	428	XP_002426813	hypothetical protein Phum_PHUM278650 [Pediculus humanus corporis]	5.9779e-15	135
maker-scaffold453size130782-augustus-gene-0.3-mRNA-1	952	XP_015586695	PREDICTED: uncharacterized protein LOC107263716 [Cephus cinctus]	5.36637e-09	287
maker-scaffold164size409319-augustus-gene-3.1-mRNA-1	1029	XP_015747848	PREDICTED: WD repeat-containing protein 63-like [Acropora digitifera]	5.3593e-25	349
maker-scaffold2242size10587-augustus-gene-0.0-mRNA-1	414	ODN01015	Solute carrier family 35 member F4 [Orchesella cincta]	4.12736e-71	218
maker-scaffold24size1136029-augustus-gene-10.1-mRNA-1	322	ODM96107	E3 ubiquitin-protein ligase FANCL [Orchesella cincta]	3.15375e-39	269
augustus-scaffold1405size20094-abinit-gene-0.0-mRNA-1	424	KXN73829	putative ABC transporter [Conidiobolus coronatus NRRL 28638]	1.61574e-80	227
augustus-scaffold1089size29182-abinit-gene-0.0-mRNA-1	1227	KXN74413	peptidase S28 [Conidiobolus coronatus NRRL 28638]	6.95211e-95	392
augustus-scaffold2586size8983-abinit-gene-0.1-mRNA-1	1331	OJX39076	copper-translocating P-type ATPase [Flavobacteriia bacterium 40-80]	0	782
augustus-scaffold785size48402-abinit-gene-0.4-mRNA-1	883	XP_003043541	hypothetical protein NECHADRAFT_8754 [Nectria haematococca mpVI 77-13-4]	8.03059e-08	129
augustus-scaffold1678size16064-abinit-gene-0.0-mRNA-1	3631	-	-	-	-
augustus-scaffold4141size3921-abinit-gene-0.0-mRNA-1	287	-	-	-	-
augustus-scaffold1303size55196-abinit-gene-0.0-mRNA-1	584	-	-	-	-
augustus-scaffold1274size22666-abinit-gene-0.1-mRNA-1	113	KNE73014	hypothetical protein AMAG_17224 [Allomyces macrogynus ATCC 38327]	1.83256e-29	92
augustus-scaffold536size95207-processed-gene-0.0-mRNA-1	992	KOB64170	Uncharacterized protein OBRU01_24464 [Operophtera brumata]	4.9496e-48	439
augustus-scaffold4694size3312-processed-gene-0.0-mRNA-1	218	JAS15526	hypothetical protein g.19408, partial [Clastoptera arizonana]	6.06161e-28	175
augustus-scaffold1209size24190-processed-gene-0.0-mRNA-1	472	KKY38158	putative rna splicing factor pad-1 [Diaporthe ampelina]	6.12483e-67	394
augustus-scaffold1765size15098-processed-gene-0.1-mRNA-1	217	OMJ14767	Developmentally-regulated GTP-binding protein 1 [Smittium culicis]	4.20054e-111	246
maker-scaffold33size1007119-augustus-gene-5.0-mRNA-1	294	-	-	-	-
maker-scaffold20size1234842-augustus-gene-4.18-mRNA-1	146	-	-	-	-
maker-scaffold96size574823-augustus-gene-2.2-mRNA-1	446	XP_011586546	PREDICTED: cystathionine beta-synthase-like isoform X4 [Aquila chrysaetos canadensis]	7.8118e-166	447
maker-scaffold211size331595-augustus-gene-0.0-mRNA-1	625	XP_012258089	protein white isoform X2 [Athalia rosae]	0	572
maker-scaffold76size663279-augustus-gene-0.3-mRNA-1	529	ODN06500	Head-specific guanylate cyclase [Orchesella cincta]	0	320
maker-scaffold430size141210-augustus-gene-0.0-mRNA-1	216	ORX50731	SRP54-domain-containing protein [Piromyces finnis]	7.004e-45	281
maker-scaffold14size1670589-augustus-gene-11.9-mRNA-1	657	ODN03754	Methyltransferase-like protein 25 [Orchesella cincta]	7.23014e-77	577
maker-scaffold1948size13167-augustus-gene-0.1-mRNA-1	1223	KXN68890	potassium transporter [Conidiobolus coronatus NRRL 28638]	0	649
maker-scaffold208size344337-augustus-gene-1.1-mRNA-1	367	XP_018024791	PREDICTED: rab11 family-interacting protein 1-like isoform X2 [Hyalella azteca]	5.84008e-18	124
maker-scaffold87size608750-augustus-gene-5.5-mRNA-1	54	-	-	-	-
maker-scaffold79size709353-augustus-gene-6.1-mRNA-1	363	ODN00255	hypothetical protein Ocin01_06416 [Orchesella cincta]	1.63213e-118	324
maker-scaffold5size1727520-augustus-gene-16.3-mRNA-1	759	ODN02198	Protein tiptop [Orchesella cincta]	1.76263e-145	647
maker-scaffold18size2240851-augustus-gene-7.0-mRNA-1	169	ODM99510	Delta-sarcoglycan [Orchesella cincta]	3.28282e-50	140
maker-scaffold37size976698-augustus-gene-1.5-mRNA-1	296	ODN02861	Sodium-coupled neutral amino acid transporter 9 [Orchesella cincta]	2.38136e-10	142
maker-scaffold235size305606-augustus-gene-2.2-mRNA-1	465	JAS99236	hypothetical protein g.41047 [Homalodisca liturata]	2.00212e-122	467
maker-scaffold382size176025-augustus-gene-0.10-mRNA-1	341	EFX73390	hypothetical protein DAPPUDRAFT_109886 [Daphnia pulex]	1.66052e-14	66
maker-scaffold1574size17290-augustus-gene-0.0-mRNA-1	1175	XP_017996573	5&apos;-3&apos; exoribonuclease 1 [Phialophora attae]	0	1312
maker-scaffold2568size15858-augustus-gene-0.0-mRNA-1	706	JAC15355	putative membrane trafficking and cell signaling protein hrs, partial [Triatoma infestans]	1.72287e-107	519
maker-scaffold2242size10587-augustus-gene-0.1-mRNA-1	776	ODN06457	28S ribosomal protein S18b, mitochondrial [Orchesella cincta]	1.08464e-56	217
maker-scaffold24size1136029-augustus-gene-10.7-mRNA-1	1096	ODN04324	Apoptosis-stimulating of p53 protein 1, partial [Orchesella cincta]	3.09113e-127	623
augustus-scaffold668size61261-abinit-gene-0.1-mRNA-1	1653	XP_006682361	hypothetical protein BATDEDRAFT_17938 [Batrachochytrium dendrobatidis JAM81]	1.29722e-149	669
augustus-scaffold2527size9265-abinit-gene-0.0-mRNA-1	1276	ODN00079	NACHT and WD repeat domain-containing protein 2 [Orchesella cincta]	2.53916e-56	188
augustus-scaffold7562size1709-abinit-gene-0.0-mRNA-1	183	KOF77258	hypothetical protein OCBIM_22032358mg, partial [Octopus bimaculoides]	1.11239e-40	76
augustus-scaffold820size45298-abinit-gene-0.0-mRNA-1	3052	ODM98514	Lovastatin diketide synthase LovF [Orchesella cincta]	8.15373e-17	66
augustus-scaffold13555size7439-abinit-gene-0.0-mRNA-1	473	-	-	-	-
augustus-scaffold1064size30108-abinit-gene-0.1-mRNA-1	2117	JAT52720	putative amino acid permease YhdG [Anthurium amnicola]	2.54623e-150	463
augustus-scaffold3835size4776-abinit-gene-0.0-mRNA-1	792	WP_014083228	peptidase M16 [Flavobacterium branchiophilum]	0	419
augustus-scaffold1274size22666-abinit-gene-0.2-mRNA-1	555	ORX88823	ArfGap-domain-containing protein [Basidiobolus meristosporus CBS 931.73]	3.24351e-13	353
augustus-scaffold843size43150-processed-gene-0.0-mRNA-1	2671	KXN71912	hypothetical protein CONCODRAFT_5333 [Conidiobolus coronatus NRRL 28638]	8.04873e-95	451
augustus-scaffold3865size4684-processed-gene-0.0-mRNA-1	490	KJV70702	putative permease [Orientia tsutsugamushi str. TA763]	1.35111e-10	290
augustus-scaffold3605size9757-processed-gene-0.2-mRNA-1	122	ODM87807	Serine/threonine-protein phosphatase PP1-beta catalytic subunit, partial [Orchesella cincta]	1.68389e-76	140
augustus-scaffold1372size20689-processed-gene-0.0-mRNA-1	2003	WP_073246793	excinuclease ABC subunit A [Flavobacterium flevense]	9.91297e-24	172
maker-scaffold33size1007119-augustus-gene-5.1-mRNA-1	591	AOA61035	GQ67_01391T0 [Komagataella phaffii]	3.5427e-72	449
maker-scaffold20size1234842-augustus-gene-4.16-mRNA-1	167	ODM96300	Gamma-crystallin-4 [Orchesella cincta]	3.73396e-26	154
maker-scaffold96size574823-augustus-gene-3.0-mRNA-1	307	ODM96915	tRNA (adenine(58)-N(1))-methyltransferase catalytic subunit TRMT61A [Orchesella cincta]	3.45644e-140	305
maker-scaffold211size331595-augustus-gene-0.1-mRNA-1	195	ODM96901	Glutathione S-transferase [Orchesella cincta]	2.72801e-33	184
maker-scaffold76size663279-augustus-gene-0.0-mRNA-1	734	XP_011870930	PREDICTED: serine/threonine-protein kinase BRSK2 isoform X3 [Vollenhovia emeryi]	0	795
maker-scaffold6111size10333-augustus-gene-0.0-mRNA-1	291	ODN04389	F-actin-capping protein subunit alpha [Orchesella cincta]	3.6423e-167	291
maker-scaffold14size1670589-augustus-gene-11.7-mRNA-1	795	ODN06176	Metal transporter CNNM2 [Orchesella cincta]	1.19933e-16	142
maker-scaffold1247size23272-augustus-gene-0.1-mRNA-1	812	CCA70645	related to GCD14-translational repressor of GCN4 [Serendipita indica DSM 11827]	1.84133e-25	100
maker-scaffold208size344337-augustus-gene-1.4-mRNA-1	514	ODN05647	Adenosine deaminase CECR1, partial [Orchesella cincta]	1.15337e-173	429
maker-scaffold87size608750-augustus-gene-5.10-mRNA-1	1049	XP_013061665	PREDICTED: tyrosine-protein phosphatase non-receptor type 4-like isoform X4 [Biomphalaria glabrata]	1.10547e-10	86
maker-scaffold79size709353-augustus-gene-6.0-mRNA-1	619	ODN00448	putative sodium-dependent multivitamin transporter [Orchesella cincta]	0	623
maker-scaffold5size1727520-augustus-gene-16.11-mRNA-1	54	-	-	-	-
maker-scaffold18size2240851-augustus-gene-9.4-mRNA-1	558	XP_018431272	PREDICTED: gastrula zinc finger protein XlCGF26.1-like, partial [Nanorana parkeri]	2.93387e-17	263
maker-scaffold37size976698-augustus-gene-1.8-mRNA-1	133	-	-	-	-
maker-scaffold235size305606-augustus-gene-2.7-mRNA-1	1288	ODN03532	Dynein intermediate chain 1, axonemal [Orchesella cincta]	3.86894e-171	630
maker-scaffold382size176025-augustus-gene-0.8-mRNA-1	312	EFX78783	hypothetical protein DAPPUDRAFT_231070 [Daphnia pulex]	5.9062e-111	289
maker-scaffold3207size10892-augustus-gene-0.0-mRNA-1	90	ODM94460	Peptide methionine sulfoxide reductase [Orchesella cincta]	1.21833e-10	63
maker-scaffold2568size15858-augustus-gene-0.1-mRNA-1	308	XP_002109581	hypothetical protein TRIADDRAFT_53754 [Trichoplax adhaerens]	3.97143e-74	292
maker-scaffold2419size9719-augustus-gene-0.0-mRNA-1	983	OAQ31775	importin subunit beta-3 [Mortierella elongata AG-77]	1.82201e-123	813
maker-scaffold24size1136029-augustus-gene-10.5-mRNA-1	3564	XP_015115877	PREDICTED: transformation/transcription domain-associated protein [Diachasma alloeum]	1.25842e-110	330
augustus-scaffold668size61261-abinit-gene-0.2-mRNA-1	147	CDS12505	hypothetical protein LRAMOSA04699 [Lichtheimia ramosa]	1.41469e-20	72
augustus-scaffold5439size9941-abinit-gene-0.0-mRNA-1	344	-	-	-	-
augustus-scaffold7141size2057-abinit-gene-0.0-mRNA-1	614	-	-	-	-
augustus-scaffold5342size3021-abinit-gene-0.0-mRNA-1	208	ODN05282	Insulin-degrading enzyme [Orchesella cincta]	5.77957e-57	188
augustus-scaffold5975size2820-abinit-gene-0.0-mRNA-1	390	-	-	-	-
augustus-scaffold4669size8041-abinit-gene-0.0-mRNA-1	125	-	-	-	-
augustus-scaffold9886size7625-abinit-gene-0.0-mRNA-1	879	ODN03733	DNA-dependent protein kinase catalytic subunit [Orchesella cincta]	6.74987e-47	532
augustus-scaffold1576size17283-abinit-gene-0.0-mRNA-1	146	-	-	-	-
augustus-scaffold2769size8180-processed-gene-0.0-mRNA-1	366	ODN01860	Reticulocyte-binding protein 2 a [Orchesella cincta]	1.70542e-15	184
augustus-scaffold1816size14507-processed-gene-0.0-mRNA-1	917	KXN70761	glycoside hydrolase family 16 protein, partial [Conidiobolus coronatus NRRL 28638]	1.02626e-37	146
augustus-scaffold1393size20343-processed-gene-0.0-mRNA-1	432	OON09013	40S ribosomal protein [Batrachochytrium salamandrivorans]	5.98669e-70	216
augustus-scaffold8106size7611-processed-gene-0.0-mRNA-1	290	JAT26769	hypothetical protein g.37173, partial [Graphocephala atropunctata]	5.47281e-30	294
maker-scaffold33size1007119-augustus-gene-5.2-mRNA-1	1934	-	-	-	-
maker-scaffold20size1234842-augustus-gene-4.17-mRNA-1	433	ODM99372	Thromboxane-A synthase [Orchesella cincta]	5.55913e-132	517
maker-scaffold96size574823-augustus-gene-3.1-mRNA-1	997	ODM99807	Tyrosine-protein phosphatase non-receptor type 14 [Orchesella cincta]	0	1053
maker-scaffold211size331595-augustus-gene-1.0-mRNA-1	500	ODM92726	Farnesoate epoxidase [Orchesella cincta]	2.01511e-114	480
maker-scaffold76size663279-augustus-gene-0.2-mRNA-1	406	ODN00257	Tyrosine 3-monooxygenase [Orchesella cincta]	0	459
maker-scaffold506size105399-augustus-gene-0.0-mRNA-1	435	XP_013173615	PREDICTED: glutamate-gated chloride channel isoform X7 [Papilio xuthus]	1.6428e-124	428
maker-scaffold14size1670589-augustus-gene-11.1-mRNA-1	304	ODM96814	hypothetical protein Ocin01_09870 [Orchesella cincta]	4.94988e-08	87
maker-scaffold559size87523-augustus-gene-0.1-mRNA-1	459	GAD94048	hypothetical protein PVAR5_2668 [Byssochlamys spectabilis No. 5]	2.3102e-165	386
maker-scaffold208size344337-augustus-gene-1.2-mRNA-1	140	XP_017262738	PREDICTED: outer dense fiber protein 3-like protein 2 [Kryptolebias marmoratus]	1.02414e-17	127
maker-scaffold87size608750-augustus-gene-5.8-mRNA-1	411	-	-	-	-
maker-scaffold79size709353-augustus-gene-6.2-mRNA-1	334	ODM91211	Protein PRY1 [Orchesella cincta]	1.96221e-09	99
maker-scaffold5size1727520-augustus-gene-16.5-mRNA-1	374	ODN02186	hypothetical protein Ocin01_04491 [Orchesella cincta]	2.25817e-58	186
maker-scaffold18size2240851-augustus-gene-9.1-mRNA-1	600	XP_016288041	PREDICTED: zinc finger protein 260-like isoform X1 [Monodelphis domestica]	3.74396e-18	210
maker-scaffold37size976698-augustus-gene-1.6-mRNA-1	491	ODN02953	P2X purinoceptor 4 [Orchesella cincta]	2.81886e-88	377
maker-scaffold235size305606-augustus-gene-2.4-mRNA-1	573	ODM93211	Roquin-2 [Orchesella cincta]	1.81963e-128	419
maker-scaffold382size176025-augustus-gene-0.7-mRNA-1	381	ODM99537	39S ribosomal protein L15, mitochondrial [Orchesella cincta]	1.72301e-132	293
augustus-scaffold1933size13320-processed-gene-0.0-mRNA-1	265	XP_004704089	PREDICTED: 3-oxoacyl-[acyl-carrier-protein]	8.74281e-54	345
maker-scaffold2486size20878-augustus-gene-0.2-mRNA-1	560	XP_008173418	PREDICTED: calpain-2 catalytic subunit [Chrysemys picta bellii]	2.02438e-60	549
augustus-scaffold2584size8987-processed-gene-0.0-mRNA-1	304	XP_011160918	PREDICTED: carboxy-terminal domain RNA polymerase II polypeptide A small phosphatase 1 [Solenopsis invicta]	1.41828e-111	302
maker-scaffold24size1136029-augustus-gene-10.6-mRNA-1	208	ODM99134	Down syndrome critical region protein 3 [Orchesella cincta]	1.44034e-90	187
augustus-scaffold6199size2753-abinit-gene-0.0-mRNA-1	223	ODN03805	Cytosolic carboxypeptidase 1 [Orchesella cincta]	5.42764e-46	198
augustus-scaffold5439size9941-abinit-gene-0.1-mRNA-1	266	XP_017877076	PREDICTED: arginine kinase-like isoform X2 [Ceratina calcarata]	1.24532e-40	229
augustus-scaffold13538size7608-abinit-gene-0.0-mRNA-1	916	ODM91527	hypothetical protein Ocin01_15157 [Orchesella cincta]	5.97941e-73	502
augustus-scaffold4958size3168-abinit-gene-0.0-mRNA-1	193	-	-	-	-
augustus-scaffold638size73239-abinit-gene-0.6-mRNA-1	1589	-	-	-	-
augustus-scaffold5557size2952-abinit-gene-0.0-mRNA-1	129	-	-	-	-
augustus-scaffold3264size6136-abinit-gene-0.0-mRNA-1	1213	WP_026990812	peptidase S46 [Flavobacterium subsaxonicum]	0	669
augustus-scaffold2733size8352-abinit-gene-0.1-mRNA-1	486	ODN02477	Neurobeachin [Orchesella cincta]	1.54514e-42	132
augustus-scaffold5788size2878-processed-gene-0.0-mRNA-1	750	WP_006844544	glycosyl hydrolase [Dysgonomonas mossii]	0	800
augustus-scaffold1816size14507-processed-gene-0.1-mRNA-1	174	XP_019360645	PREDICTED: ubiquitin-like modifier-activating enzyme ATG7 isoform X7 [Gavialis gangeticus]	2.41851e-36	170
augustus-scaffold1727size15532-processed-gene-0.1-mRNA-1	1110	SDK52015	UDP-N-acetylglucosamine diphosphorylase/glucosamine-1-phosphate N-acetyltransferase [Flavobacterium noncentrifugens]	0	371
augustus-scaffold2360size9977-processed-gene-0.0-mRNA-1	916	-	-	-	-
maker-scaffold33size1007119-augustus-gene-6.0-mRNA-1	824	XP_014234489	PREDICTED: zinc finger protein 658-like [Trichogramma pretiosum]	1.29519e-18	515
maker-scaffold20size1234842-augustus-gene-4.2-mRNA-1	625	ODN02851	Lariat debranching enzyme [Orchesella cincta]	0	609
maker-scaffold96size574823-augustus-gene-3.13-mRNA-1	401	JAI56287	putative zinc finger protein 622-like isoform 1 [Rhodnius neglectus]	1.94666e-111	394
maker-scaffold211size331595-augustus-gene-1.1-mRNA-1	506	ODN06219	Methyl farnesoate epoxidase, partial [Orchesella cincta]	5.35161e-81	491
maker-scaffold76size663279-augustus-gene-1.2-mRNA-1	242	KDR23376	BTB/POZ domain-containing protein KCTD16 [Zootermopsis nevadensis]	7.5926e-103	241
maker-scaffold506size105399-augustus-gene-0.1-mRNA-1	493	ODM92202	Vascular endothelial growth factor receptor 1 [Orchesella cincta]	1.08229e-08	471
maker-scaffold14size1670589-augustus-gene-11.14-mRNA-1	463	ODM88683	Ornithine aminotransferase, mitochondrial [Orchesella cincta]	0	461
maker-scaffold559size87523-augustus-gene-0.2-mRNA-1	1216	XP_013192150	PREDICTED: serine/threonine-protein phosphatase 5 [Amyelois transitella]	4.74233e-114	523
maker-scaffold208size344337-augustus-gene-1.3-mRNA-1	828	XP_011266355	PREDICTED: zinc finger CCCH domain-containing protein 18 isoform X3 [Camponotus floridanus]	2.69029e-39	307
maker-scaffold87size608750-augustus-gene-5.9-mRNA-1	372	ODN00337	hypothetical protein Ocin01_06339 [Orchesella cincta]	8.94857e-142	379
maker-scaffold79size709353-augustus-gene-6.3-mRNA-1	240	ODM92652	Glucose dehydrogenase [FAD, quinone]	3.63166e-46	211
maker-scaffold5size1727520-augustus-gene-16.9-mRNA-1	1764	-	-	-	-
maker-scaffold18size2240851-augustus-gene-9.0-mRNA-1	371	ODM98083	Solute carrier family 46 member 3, partial [Orchesella cincta]	8.32467e-31	277
maker-scaffold37size976698-augustus-gene-1.4-mRNA-1	913	ODN02858	Urocanate hydratase [Orchesella cincta]	5.53228e-27	252
maker-scaffold235size305606-augustus-gene-2.5-mRNA-1	143	ODM92038	RutC family protein C23G10.2 [Orchesella cincta]	4.03899e-42	116
maker-scaffold382size176025-augustus-gene-0.5-mRNA-1	130	XP_011689950	PREDICTED: valacyclovir hydrolase isoform X2 [Wasmannia auropunctata]	3.56752e-38	131
maker-scaffold2867size12214-augustus-gene-0.1-mRNA-1	461	KDR14541	Histone-lysine N-methyltransferase PRDM9 [Zootermopsis nevadensis]	8.00174e-27	346
maker-scaffold2486size20878-augustus-gene-0.1-mRNA-1	229	XP_002107604	expressed hypothetical protein [Trichoplax adhaerens]	6.69752e-20	227
maker-scaffold3252size9667-augustus-gene-0.0-mRNA-1	279	ODM96827	Decaprenyl-diphosphate synthase subunit 1 [Orchesella cincta]	5.70549e-137	258
augustus-scaffold3526size5434-processed-gene-0.0-mRNA-1	190	-	-	-	-
augustus-scaffold3183size6477-abinit-gene-0.0-mRNA-1	252	KOX79695	Trypsin-1, partial [Melipona quadrifasciata]	1.13185e-40	239
augustus-scaffold5951size9964-abinit-gene-0.0-mRNA-1	941	-	-	-	-
augustus-scaffold1231size23684-abinit-gene-0.0-mRNA-1	389	-	-	-	-
augustus-scaffold595size79064-abinit-gene-0.0-mRNA-1	4809	WP_082041225	hypothetical protein [Bacillus thermoamylovorans]	6.57198e-08	508
augustus-scaffold4530size7933-abinit-gene-0.2-mRNA-1	966	XP_006733498	PREDICTED: sodium channel protein type 5 subunit alpha-like [Leptonychotes weddellii]	1.31663e-34	382
augustus-scaffold2470size9515-abinit-gene-0.0-mRNA-1	286	ORX92209	LuxS/MPP-like metallohydrolase [Basidiobolus meristosporus CBS 931.73]	2.09538e-16	251
augustus-scaffold1892size13727-abinit-gene-0.0-mRNA-1	426	GAU33196	hypothetical protein TSUD_206550 [Trifolium subterraneum]	8.57283e-28	318
augustus-scaffold4345size3614-abinit-gene-0.0-mRNA-1	520	OAF69664	hypothetical protein A3Q56_02603 [Intoshia linei]	5.80531e-18	245
augustus-scaffold126size469926-processed-gene-3.0-mRNA-1	1308	ODN01210	Protein NRDE2 [Orchesella cincta]	1.96109e-134	967
augustus-scaffold1099size28916-processed-gene-0.0-mRNA-1	365	ORX88708	hypothetical protein K493DRAFT_306400 [Basidiobolus meristosporus CBS 931.73]	1.27997e-16	280
augustus-scaffold1260size22970-processed-gene-0.0-mRNA-1	642	KXN71163	DUF580-domain-containing protein [Conidiobolus coronatus NRRL 28638]	1.07057e-142	574
augustus-scaffold2418size9719-processed-gene-0.0-mRNA-1	524	NP_062258	Golgi reassembly-stacking protein 1 [Rattus norvegicus]	1.14842e-27	262
maker-scaffold33size1007119-augustus-gene-6.2-mRNA-1	560	ODN04385	Sodium-coupled monocarboxylate transporter 1 [Orchesella cincta]	0	626
maker-scaffold20size1234842-augustus-gene-4.8-mRNA-1	566	ODM90523	DNA primase large subunit [Orchesella cincta]	1.18704e-112	345
maker-scaffold96size574823-augustus-gene-3.10-mRNA-1	538	ODM96917	Protein C12orf4 [Orchesella cincta]	0	518
maker-scaffold3980size13534-augustus-gene-0.0-mRNA-1	830	ODM98904	WD repeat-containing protein 35 [Orchesella cincta]	1.04813e-174	994
maker-scaffold76size663279-augustus-gene-1.5-mRNA-1	308	-	-	-	-
maker-scaffold731size53447-augustus-gene-0.0-mRNA-1	2509	KXN72893	RhoGEF-domain-containing protein [Conidiobolus coronatus NRRL 28638]	1.31016e-09	99
maker-scaffold14size1670589-augustus-gene-11.13-mRNA-1	839	KZS06745	Unextended [Daphnia magna]	0	559
augustus-scaffold2488size9433-processed-gene-0.0-mRNA-1	703	WP_007808115	triose-phosphate isomerase [Flavobacterium sp. CF136]	1.16795e-121	242
maker-scaffold208size344337-augustus-gene-1.7-mRNA-1	348	ODN05088	hypothetical protein Ocin01_01574 [Orchesella cincta]	7.6751e-48	338
maker-scaffold87size608750-augustus-gene-5.7-mRNA-1	2774	EPQ14698	WD repeat-containing protein 19 [Myotis brandtii]	0	1538
maker-scaffold18677size7346-augustus-gene-0.0-mRNA-1	227	XP_015905662	adenylate kinase isoenzyme 1-like [Parasteatoda tepidariorum]	3.69692e-25	193
maker-scaffold5size1727520-augustus-gene-16.7-mRNA-1	1303	ODN02643	Protein tramtrack, alpha isoform [Orchesella cincta]	7.98671e-16	125
maker-scaffold18size2240851-augustus-gene-9.2-mRNA-1	595	XP_011950290	PREDICTED: zinc finger protein 585A-like isoform X1 [Ovis aries]	3.45602e-11	384
maker-scaffold37size976698-augustus-gene-2.1-mRNA-1	885	XP_019848448	PREDICTED: endothelin-converting enzyme 2 [Bactrocera dorsalis]	6.22941e-09	99
maker-scaffold235size305606-augustus-gene-2.6-mRNA-1	2565	ODM94859	Cation channel sperm-associated protein subunit beta [Orchesella cincta]	3.87387e-28	264
maker-scaffold382size176025-augustus-gene-0.9-mRNA-1	515	ODN04189	Counting factor associated protein D [Orchesella cincta]	0	530
maker-scaffold398size162954-augustus-gene-0.1-mRNA-1	434	ODN02129	Vitelline membrane outer layer protein 1 [Orchesella cincta]	5.70911e-35	158
maker-scaffold6178size2760-augustus-gene-0.1-mRNA-1	602	JAS16987	hypothetical protein g.35873, partial [Clastoptera arizonana]	1.26143e-48	610
maker-scaffold553size88466-augustus-gene-0.0-mRNA-1	700	ODM89972	hypothetical protein Ocin01_16708 [Orchesella cincta]	4.90038e-16	512
maker-scaffold554size88319-augustus-gene-0.1-mRNA-1	245	KXN69537	WD40 repeat-like protein [Conidiobolus coronatus NRRL 28638]	2.09766e-54	233
augustus-scaffold22248size7312-abinit-gene-0.1-mRNA-1	397	XP_018333140	PREDICTED: trypsin-1-like [Agrilus planipennis]	2.97711e-08	174
augustus-scaffold8385size8106-abinit-gene-0.1-mRNA-1	307	ODM89601	15 kDa selenoprotein [Orchesella cincta]	7.21734e-14	62
augustus-scaffold2781size8156-abinit-gene-0.1-mRNA-1	251	KKF93970	Serine/threonine-protein kinase svkA [Ceratocystis platani]	8.99189e-89	255
augustus-scaffold2578size9025-abinit-gene-0.1-mRNA-1	415	ODN01239	Protein kinase C and casein kinase substrate in neurons protein 2 [Orchesella cincta]	0	470
augustus-scaffold1008size32649-abinit-gene-0.0-mRNA-1	859	WP_056073127	potassium transporter Kup [Flavobacterium sp. Leaf359]	0	637
augustus-scaffold131size455331-abinit-gene-3.0-mRNA-1	1658	WP_081678060	hypothetical protein [Glomeribacter sp. 1016415]	1.82309e-12	573
augustus-scaffold2555size9155-abinit-gene-0.1-mRNA-1	223	ODN02228	hypothetical protein Ocin01_04460 [Orchesella cincta]	4.85996e-12	171
augustus-scaffold1311size21825-abinit-gene-0.0-mRNA-1	613	ORY95095	mitochondrial K+-H+ exchange-related-domain-containing protein [Lobosporangium transversale]	3.98502e-13	142
augustus-scaffold989size33799-processed-gene-0.0-mRNA-1	902	OMJ16874	Retrovirus-related Pol polyprotein from transposon [Smittium culicis]	4.11975e-39	308
augustus-scaffold732size53338-processed-gene-0.1-mRNA-1	1122	ESA01724	hypothetical protein GLOINDRAFT_257607 [Rhizophagus irregularis DAOM 181602]	1.75784e-40	309
augustus-scaffold7179size2032-processed-gene-0.0-mRNA-1	339	WP_009781396	hypothetical protein [Leeuwenhoekiella blandensis]	5.99968e-79	338
augustus-scaffold510size103811-processed-gene-0.0-mRNA-1	1814	KXN65840	glycosyltransferase family 2 protein [Conidiobolus coronatus NRRL 28638]	0	1894
maker-scaffold33size1007119-augustus-gene-6.1-mRNA-1	313	ODN04385	Sodium-coupled monocarboxylate transporter 1 [Orchesella cincta]	2.37732e-69	340
maker-scaffold20size1234842-augustus-gene-4.11-mRNA-1	79	-	-	-	-
maker-scaffold96size574823-augustus-gene-3.12-mRNA-1	1219	ODM99811	Pyruvate carboxylase, mitochondrial [Orchesella cincta]	0	1245
maker-scaffold258size282563-augustus-gene-0.0-mRNA-1	837	ODM98310	hypothetical protein Ocin01_08378 [Orchesella cincta]	1.15797e-104	344
maker-scaffold76size663279-augustus-gene-1.3-mRNA-1	549	ODM94976	T-complex protein 1 subunit beta [Orchesella cincta]	0	550
maker-scaffold736size52733-augustus-gene-0.1-mRNA-1	94	XP_007359969	kinase-like protein [Dichomitus squalens LYAD-421 SS1]	1.57838e-20	79
maker-scaffold14size1670589-augustus-gene-11.12-mRNA-1	307	XP_011700808	PREDICTED: aldose reductase-like [Wasmannia auropunctata]	5.44851e-138	315
maker-scaffold662size62483-augustus-gene-0.0-mRNA-1	383	ODM94732	Carboxypeptidase A2 [Orchesella cincta]	2.34832e-92	424
maker-scaffold208size344337-augustus-gene-1.5-mRNA-1	349	ODM98057	Ras-related protein Rab-23 [Orchesella cincta]	1.28739e-90	282
maker-scaffold5232size9845-augustus-gene-0.0-mRNA-1	221	JAS74784	hypothetical protein g.11256 [Homalodisca liturata]	5.39689e-69	220
maker-scaffold1051size30908-augustus-gene-0.3-mRNA-1	237	KXN68132	kynurenine 3-monooxygenase [Conidiobolus coronatus NRRL 28638]	1.58106e-18	129
maker-scaffold5size1727520-augustus-gene-16.0-mRNA-1	677	XP_014278582	PREDICTED: protogenin-like isoform X2 [Halyomorpha halys]	2.44945e-60	552
maker-scaffold18size2240851-augustus-gene-9.3-mRNA-1	677	BAE24532	unnamed protein product [Mus musculus]	1.39779e-10	242
maker-scaffold37size976698-augustus-gene-2.0-mRNA-1	1477	-	-	-	-
maker-scaffold235size305606-augustus-gene-2.8-mRNA-1	128	-	-	-	-
maker-scaffold382size176025-augustus-gene-0.6-mRNA-1	393	ODM87417	Valacyclovir hydrolase [Orchesella cincta]	1.89239e-25	137
maker-scaffold398size162954-augustus-gene-0.4-mRNA-1	442	ODN02129	Vitelline membrane outer layer protein 1 [Orchesella cincta]	6.12254e-37	174
maker-scaffold3154size6642-augustus-gene-0.0-mRNA-1	154	-	-	-	-
maker-scaffold7032size8990-augustus-gene-0.0-mRNA-1	233	-	-	-	-
maker-scaffold554size88319-augustus-gene-0.0-mRNA-1	86	XP_009944449	PREDICTED: splicing factor 3B subunit 4, partial [Leptosomus discolor]	1.01948e-22	96
augustus-scaffold7365size1862-abinit-gene-0.0-mRNA-1	465	WP_033418154	hypothetical protein [Cytophaga aurantiaca]	4.98063e-14	173
augustus-scaffold5632size2929-abinit-gene-0.0-mRNA-1	93	XP_020436190	hypothetical protein PPL_03146 [Polysphondylium pallidum PN500]	3.26699e-26	61
augustus-scaffold390size168771-abinit-gene-0.0-mRNA-1	1259	CRL03424	CLUMA_CG016271, isoform A [Clunio marinus]	0	854
augustus-scaffold278size260935-abinit-gene-1.9-mRNA-1	4614	ODM97982	Mitogen-activated protein kinase kinase kinase kinase 5 [Orchesella cincta]	0	789
augustus-scaffold1008size32649-abinit-gene-0.1-mRNA-1	2890	WP_073371964	ATP-dependent DNA helicase [Flavobacterium fluvii]	0	751
augustus-scaffold5081size3109-abinit-gene-0.0-mRNA-1	138	ODM90736	Methyl farnesoate epoxidase [Orchesella cincta]	2.87543e-19	139
augustus-scaffold2502size12448-abinit-gene-0.0-mRNA-1	480	OEJ85486	Exosome complex exonuclease RRP6 [Hanseniaspora osmophila]	3.69843e-17	256
augustus-scaffold3859size4707-abinit-gene-0.0-mRNA-1	224	-	-	-	-
augustus-scaffold5177size3071-processed-gene-0.0-mRNA-1	605	ODM96210	Disintegrin and metalloproteinase domain-containing protein 11 [Orchesella cincta]	0	564
augustus-scaffold3711size5119-processed-gene-0.0-mRNA-1	251	XP_015382237	PREDICTED: uncharacterized mitochondrial protein AtMg00810-like, partial [Citrus sinensis]	2.55841e-08	64
augustus-scaffold6435size10106-processed-gene-0.1-mRNA-1	371	-	-	-	-
augustus-scaffold1011size32493-processed-gene-0.1-mRNA-1	915	ORY93848	hypothetical protein BCR43DRAFT_551551 [Syncephalastrum racemosum]	1.20235e-45	479
maker-scaffold33size1007119-augustus-gene-7.0-mRNA-1	712	ODN05385	Vascular endothelial growth factor receptor 1 [Orchesella cincta]	1.83838e-109	739
maker-scaffold20size1234842-augustus-gene-5.1-mRNA-1	300	ODM99058	TATA box-binding protein-like protein 1 [Orchesella cincta]	1.29363e-105	268
maker-scaffold96size574823-augustus-gene-3.11-mRNA-1	1260	ODM94287	putative cytosolic oligopeptidase A [Orchesella cincta]	0	715
maker-scaffold258size282563-augustus-gene-0.1-mRNA-1	292	ODM94005	14-3-3 protein zeta [Orchesella cincta]	0	294
maker-scaffold76size663279-augustus-gene-1.0-mRNA-1	1512	ODM90995	AT-rich interactive domain-containing protein 2 [Orchesella cincta]	2.35527e-130	824
augustus-scaffold900size38948-processed-gene-0.0-mRNA-1	1161	KFH71508	inositol-3-phosphate synthase [Mortierella verticillata NRRL 6337]	0	515
maker-scaffold14size1670589-augustus-gene-11.11-mRNA-1	382	ODN06219	Methyl farnesoate epoxidase, partial [Orchesella cincta]	6.39551e-29	97
maker-scaffold705size56000-augustus-gene-0.1-mRNA-1	1139	ODM89527	GTPase-activating protein CdGAPr, partial [Orchesella cincta]	2.37487e-35	676
maker-scaffold208size344337-augustus-gene-1.8-mRNA-1	250	ODN05088	hypothetical protein Ocin01_01574 [Orchesella cincta]	1.74151e-34	231
maker-scaffold5232size9845-augustus-gene-0.1-mRNA-1	1909	ODN05968	DNA polymerase theta [Orchesella cincta]	1.93074e-152	712
maker-scaffold1051size30908-augustus-gene-0.2-mRNA-1	98	KMS94082	hypothetical protein BVRB_024980, partial [Beta vulgaris subsp. vulgaris]	4.96002e-13	105
maker-scaffold5size1727520-augustus-gene-16.10-mRNA-1	519	ODN00863	Meiosis-specific nuclear structural protein 1 [Orchesella cincta]	9.69942e-135	527
maker-scaffold18size2240851-augustus-gene-10.1-mRNA-1	644	ODM97483	CAP-Gly domain-containing linker protein 4 [Orchesella cincta]	4.85372e-28	199
maker-scaffold37size976698-augustus-gene-3.3-mRNA-1	151	XP_015456849	PREDICTED: L-xylulose reductase [Astyanax mexicanus]	2.71452e-19	142
maker-scaffold235size305606-augustus-gene-2.9-mRNA-1	198	ODN00749	WD repeat-containing protein 27 [Orchesella cincta]	7.50555e-11	193
maker-scaffold382size176025-augustus-gene-0.11-mRNA-1	491	XP_002740861	PREDICTED: acetyl-coenzyme A synthetase, cytoplasmic-like [Saccoglossus kowalevskii]	0	477
maker-scaffold398size162954-augustus-gene-0.3-mRNA-1	387	ODN02129	Vitelline membrane outer layer protein 1 [Orchesella cincta]	7.58612e-39	175
maker-scaffold29105size7405-augustus-gene-0.1-mRNA-1	878	XP_014679302	PREDICTED: zinc finger protein 585B-like [Priapulus caudatus]	2.22989e-14	165
maker-scaffold591size83560-augustus-gene-0.1-mRNA-1	490	ODN05053	Esterase FE4 [Orchesella cincta]	1.50942e-116	493
maker-scaffold554size88319-augustus-gene-0.2-mRNA-1	69	OBZ86322	Protein CWC15 A [Choanephora cucurbitarum]	8.7037e-12	70
augustus-scaffold171size496979-abinit-gene-0.4-mRNA-1	1501	ODN03540	Tyrosine-protein phosphatase non-receptor type 9 [Orchesella cincta]	3.3868e-159	344
augustus-scaffold9771size1067-abinit-gene-0.0-mRNA-1	119	-	-	-	-
augustus-scaffold5065size3117-abinit-gene-0.0-mRNA-1	186	ODN03001	2,4-dienoyl-CoA reductase, mitochondrial [Orchesella cincta]	1.9628e-79	170
augustus-scaffold3228size6273-abinit-gene-0.0-mRNA-1	1124	KIM88928	hypothetical protein PILCRDRAFT_813927 [Piloderma croceum F 1598]	0	1151
augustus-scaffold1073size29894-abinit-gene-0.0-mRNA-1	503	XP_017877841	PREDICTED: L-asparaginase 1 [Ceratina calcarata]	9.12156e-21	288
augustus-scaffold5388size9881-abinit-gene-0.0-mRNA-1	270	ODN00081	Multidrug resistance protein 1 [Orchesella cincta]	1.54077e-25	273
augustus-scaffold1110size28468-abinit-gene-0.0-mRNA-1	4192	WP_027124503	ribonucleoside-diphosphate reductase, adenosylcobalamin-dependent [Gelidibacter mesophilus]	0	817
augustus-scaffold1259size22995-abinit-gene-0.0-mRNA-1	689	OMJ24310	Retrovirus-related Pol polyprotein from transposon [Smittium culicis]	2.5838e-56	540
augustus-scaffold7278size1939-processed-gene-0.0-mRNA-1	177	-	-	-	-
augustus-scaffold4262size9433-processed-gene-0.0-mRNA-1	146	-	-	-	-
augustus-scaffold1369size20768-processed-gene-0.0-mRNA-1	3100	WP_073016882	hypothetical protein [Flavobacterium micromati]	0	1483
augustus-scaffold9812size1058-processed-gene-0.0-mRNA-1	125	ODN05604	1-phosphatidylinositol 4,5-bisphosphate phosphodiesterase beta-1, partial [Orchesella cincta]	5.33129e-16	50
maker-scaffold33size1007119-augustus-gene-8.1-mRNA-1	929	ODM95891	NAD(P) transhydrogenase, mitochondrial [Orchesella cincta]	0	1023
maker-scaffold20size1234842-augustus-gene-5.0-mRNA-1	143	ABS19966	ribosomal protein S12 [Artemia franciscana]	1.27645e-62	137
maker-scaffold96size574823-augustus-gene-3.9-mRNA-1	915	ODM92427	Pumilio 2 [Orchesella cincta]	0	635
maker-scaffold258size282563-augustus-gene-0.2-mRNA-1	172	XP_009045948	hypothetical protein LOTGIDRAFT_171507 [Lottia gigantea]	7.62217e-72	161
maker-scaffold76size663279-augustus-gene-1.6-mRNA-1	266	KDR15716	FRG1-like protein [Zootermopsis nevadensis]	3.75061e-96	268
maker-scaffold340size210344-augustus-gene-1.1-mRNA-1	448	KDR23532	FMRFamide receptor [Zootermopsis nevadensis]	3.87924e-47	315
maker-scaffold14size1670589-augustus-gene-11.0-mRNA-1	359	ODM98551	DNA polymerase epsilon subunit 2 [Orchesella cincta]	5.84686e-124	410
maker-scaffold705size56000-augustus-gene-0.2-mRNA-1	209	ODM91955	Solute carrier family 25 member 40 [Orchesella cincta]	8.06227e-59	233
maker-scaffold208size344337-augustus-gene-1.6-mRNA-1	349	NP_001083037	uncharacterized protein LOC100038788 [Danio rerio]	7.77936e-34	333
augustus-scaffold3531size14476-processed-gene-0.0-mRNA-1	685	ODM94352	Vitelline membrane outer layer protein 1 [Orchesella cincta]	1.70424e-62	305
maker-scaffold1051size30908-augustus-gene-0.1-mRNA-1	140	OMH85597	ATP-dependent rRNA helicase SPB4 [Zancudomyces culisetae]	5.99236e-21	74
maker-scaffold5size1727520-augustus-gene-16.13-mRNA-1	741	ODM96168	High mobility group protein 20A [Orchesella cincta]	3.73725e-167	474
maker-scaffold18size2240851-augustus-gene-10.2-mRNA-1	120	-	-	-	-
maker-scaffold37size976698-augustus-gene-3.2-mRNA-1	434	ODM96478	Protein-lysine N-methyltransferase EEF2KMT [Orchesella cincta]	4.48807e-36	254
maker-scaffold235size305606-augustus-gene-2.13-mRNA-1	470	ODM94270	Cleavage stimulation factor subunit 2 [Orchesella cincta]	6.13766e-116	340
maker-scaffold382size176025-augustus-gene-0.12-mRNA-1	660	XP_001655595	AAEL002569-PA [Aedes aegypti]	1.23593e-29	183
maker-scaffold398size162954-augustus-gene-0.2-mRNA-1	192	-	-	-	-
augustus-scaffold1425size19780-processed-gene-0.1-mRNA-1	1163	WP_035646753	DNA recombination/repair protein RecA [Flavobacterium sp. Fl]	0	324
maker-scaffold591size83560-augustus-gene-0.0-mRNA-1	817	ODM94952	Exocyst complex component 2, partial [Orchesella cincta]	8.33674e-112	311
maker-scaffold308size231414-augustus-gene-0.0-mRNA-1	727	XP_014479982	PREDICTED: heat shock protein 83 [Dinoponera quadriceps]	0	732
maker-scaffold33size1007119-augustus-gene-8.0-mRNA-1	241	ODN06657	hypothetical protein Ocin01_00055, partial [Orchesella cincta]	9.93934e-132	300
maker-scaffold20size1234842-augustus-gene-5.3-mRNA-1	79	ODM92507	Macrophage migration inhibitory factor [Orchesella cincta]	1.7959e-13	67
maker-scaffold96size574823-augustus-gene-3.2-mRNA-1	1923	ODM93787	Sortilin-related receptor [Orchesella cincta]	2.55337e-22	76
maker-scaffold258size282563-augustus-gene-0.3-mRNA-1	522	ODN04759	Sortilin-related receptor, partial [Orchesella cincta]	0	502
maker-scaffold76size663279-augustus-gene-1.4-mRNA-1	1161	ODM97402	putative phospholipid-transporting ATPase IA, partial [Orchesella cincta]	0	1095
maker-scaffold2267size10593-augustus-gene-0.1-mRNA-1	497	ODN00424	UDP-glucuronosyltransferase 2B23 [Orchesella cincta]	7.82373e-140	396
maker-scaffold14size1670589-augustus-gene-11.10-mRNA-1	101	EPQ18750	Zinc finger matrin-type protein 2 [Myotis brandtii]	5.22581e-17	90
augustus-scaffold3604size5297-processed-gene-0.0-mRNA-1	184	CCA74912	probable ADP-ribosylation factor [Serendipita indica DSM 11827]	1.24352e-19	110
maker-scaffold208size344337-augustus-gene-2.2-mRNA-1	2340	ODN02294	Endoribonuclease Dcr-1 [Orchesella cincta]	0	2050
augustus-scaffold2052size12156-processed-gene-0.0-mRNA-1	715	ORY00938	Zn-dependent exopeptidase [Basidiobolus meristosporus CBS 931.73]	7.99674e-112	395
maker-scaffold4419size3542-augustus-gene-0.1-mRNA-1	532	ODM97570	hypothetical protein Ocin01_09111 [Orchesella cincta]	0	528
maker-scaffold5size1727520-augustus-gene-16.6-mRNA-1	2137	ODN02648	Apoptotic protease-activating factor 1 [Orchesella cincta]	0	1590
maker-scaffold18size2240851-augustus-gene-10.0-mRNA-1	247	ODN05132	NAD(P)H-hydrate epimerase [Orchesella cincta]	3.46646e-67	231
maker-scaffold37size976698-augustus-gene-3.0-mRNA-1	662	-	-	-	-
maker-scaffold235size305606-augustus-gene-2.12-mRNA-1	554	ODN03569	hypothetical protein Ocin01_03109 [Orchesella cincta]	9.97621e-159	554
maker-scaffold484size118506-augustus-gene-0.0-mRNA-1	768	XP_019395947	PREDICTED: calpain-6 [Crocodylus porosus]	1.01444e-122	575
maker-scaffold3371size9447-augustus-gene-0.0-mRNA-1	360	ODM97505	Vacuolar protein sorting-associated protein 37B [Orchesella cincta]	2.42495e-62	181
maker-scaffold6691size2618-augustus-gene-0.0-mRNA-1	130	ODN03465	Dorsal root ganglia homeobox protein [Orchesella cincta]	3.36913e-45	117
maker-scaffold591size83560-augustus-gene-0.2-mRNA-1	103	ODN05053	Esterase FE4 [Orchesella cincta]	5.83421e-13	87
maker-scaffold308size231414-augustus-gene-1.0-mRNA-1	227	ODN03393	Ubiquitin-conjugating enzyme E2 J2 [Orchesella cincta]	7.81157e-107	229
augustus-scaffold2698size8485-abinit-gene-0.0-mRNA-1	267	-	-	-	-
augustus-scaffold42size1661181-abinit-gene-2.0-mRNA-1	9234	ODN05199	Anaphase-promoting complex subunit 1 [Orchesella cincta]	3.88441e-61	223
augustus-scaffold3765size4968-abinit-gene-0.0-mRNA-1	278	EFX88806	CG2206-PB-like protein [Daphnia pulex]	5.4781e-21	195
augustus-scaffold87size608750-abinit-gene-5.0-mRNA-1	4461	ODN00342	E3 ubiquitin-protein ligase UBR3 [Orchesella cincta]	0	1337
augustus-scaffold1764size15100-abinit-gene-0.1-mRNA-1	502	KXN72836	hypothetical protein CONCODRAFT_77628 [Conidiobolus coronatus NRRL 28638]	6.88679e-101	364
augustus-scaffold2835size7982-abinit-gene-0.1-mRNA-1	1133	-	-	-	-
augustus-scaffold1648size16419-abinit-gene-0.0-mRNA-1	497	ORX79615	P-loop containing nucleoside triphosphate hydrolase protein [Basidiobolus meristosporus CBS 931.73]	1.19789e-78	386
augustus-scaffold7184size7571-abinit-gene-0.0-mRNA-1	147	ODN05853	Nuclear cap-binding protein subunit 2 [Orchesella cincta]	2.81615e-85	143
augustus-scaffold1082size29473-processed-gene-0.1-mRNA-1	706	ORX70137	hypothetical protein DL89DRAFT_267353 [Linderina pennispora]	0	793
augustus-scaffold1659size16250-processed-gene-0.1-mRNA-1	88	JAT54231	Cytochrome P450 4F4, partial [Anthurium amnicola]	1.36109e-17	75
augustus-scaffold9375size1134-processed-gene-0.0-mRNA-1	138	ODM99537	39S ribosomal protein L15, mitochondrial [Orchesella cincta]	7.06675e-48	138
augustus-scaffold6655size2631-processed-gene-0.0-mRNA-1	140	-	-	-	-
maker-scaffold33size1007119-augustus-gene-8.2-mRNA-1	1214	ODN03963	Dynein beta chain, ciliary [Orchesella cincta]	0	1214
maker-scaffold20size1234842-augustus-gene-5.2-mRNA-1	1800	ODM99051	putative helicase senataxin [Orchesella cincta]	5.83019e-98	682
maker-scaffold96size574823-augustus-gene-3.3-mRNA-1	1416	KDR19357	Intron-binding protein aquarius, partial [Zootermopsis nevadensis]	0	1355
maker-scaffold258size282563-augustus-gene-1.1-mRNA-1	797	OQR97948	pentafunctional AROM polypeptide [Thraustotheca clavata]	0	837
maker-scaffold76size663279-augustus-gene-1.1-mRNA-1	776	ODN01369	Exocyst complex component 1, partial [Orchesella cincta]	0	807
maker-scaffold4474size3489-augustus-gene-0.0-mRNA-1	162	ODN03818	Retinol dehydrogenase 11 [Orchesella cincta]	1.41068e-31	135
maker-scaffold14size1670589-augustus-gene-12.1-mRNA-1	298	KDR23275	SRR1-like protein [Zootermopsis nevadensis]	1.20353e-42	256
maker-scaffold585size81448-augustus-gene-0.0-mRNA-1	114	ORZ01879	hypothetical protein BCR42DRAFT_200974 [Absidia repens]	2.38782e-39	112
maker-scaffold208size344337-augustus-gene-2.1-mRNA-1	1488	ODN02300	Myosin-IIIa [Orchesella cincta]	1.84561e-24	95
maker-scaffold84size638750-augustus-gene-0.0-mRNA-1	266	ODM94544	Ecdysone-induced protein 74EF [Orchesella cincta]	2.84829e-96	232
maker-scaffold2887size12565-augustus-gene-0.0-mRNA-1	232	ODN03897	LysM and putative peptidoglycan-binding domain-containing protein 3 [Orchesella cincta]	1.64496e-21	110
maker-scaffold5size1727520-augustus-gene-16.4-mRNA-1	500	ODN02202	putative nuclear hormone receptor HR3, partial [Orchesella cincta]	0	542
maker-scaffold18size2240851-augustus-gene-10.5-mRNA-1	1290	KRT81298	Ankyrin repeat-containing protein [Oryctes borbonicus]	3.54303e-95	1177
maker-scaffold37size976698-augustus-gene-3.1-mRNA-1	1069	KDR24160	Translation initiation factor IF-2, mitochondrial [Zootermopsis nevadensis]	4.78421e-63	220
maker-scaffold235size305606-augustus-gene-2.11-mRNA-1	377	XP_019554357	PREDICTED: spermine synthase-like isoform X1 [Aedes albopictus]	2.88413e-94	376
maker-scaffold484size118506-augustus-gene-0.11-mRNA-1	537	XP_013196355	PREDICTED: NADH-ubiquinone oxidoreductase 49 kDa subunit [Amyelois transitella]	0	533
maker-scaffold1040size31327-augustus-gene-0.0-mRNA-1	275	JAT55072	Isocitrate dehydrogenase [NAD]	2.98422e-132	327
maker-scaffold1630size16689-augustus-gene-0.0-mRNA-1	1422	-	-	-	-
maker-scaffold2145size11365-augustus-gene-0.0-mRNA-1	883	ACB38665	reverse transcriptase [Daphnia pulex]	1.72664e-69	468
maker-scaffold33size1007119-augustus-gene-8.6-mRNA-1	1139	WP_075900458	hypothetical protein [Moorea bouillonii]	9.26978e-91	670
maker-scaffold20size1234842-augustus-gene-5.4-mRNA-1	465	ODM99053	Phosphatase and actin regulator 2 [Orchesella cincta]	1.02765e-141	450
maker-scaffold96size574823-augustus-gene-3.7-mRNA-1	2907	XP_002117957	hypothetical protein TRIADDRAFT_51152 [Trichoplax adhaerens]	0	1297
maker-scaffold258size282563-augustus-gene-1.0-mRNA-1	268	XP_017493113	PREDICTED: ubiquinol-cytochrome-c reductase complex assembly factor 1 isoform X1 [Rhagoletis zephyria]	6.79214e-45	213
maker-scaffold76size663279-augustus-gene-2.3-mRNA-1	250	XP_002008259	uncharacterized protein Dmoj_GI13392 [Drosophila mojavensis]	2.13763e-49	177
maker-scaffold1004size33006-augustus-gene-0.0-mRNA-1	176	XP_002432485	Cullin-3, putative [Pediculus humanus corporis]	2.89965e-28	205
maker-scaffold14size1670589-augustus-gene-12.0-mRNA-1	446	XP_015921180	uncharacterized protein LOC107449994 [Parasteatoda tepidariorum]	1.46705e-30	232
maker-scaffold1088size29262-augustus-gene-0.1-mRNA-1	1402	OBZ86398	Carboxypeptidase Y [Choanephora cucurbitarum]	1.20604e-109	421
maker-scaffold208size344337-augustus-gene-2.6-mRNA-1	1275	ODN02290	Ankyrin repeat and BTB/POZ domain-containing protein 2 [Orchesella cincta]	0	1012
maker-scaffold84size638750-augustus-gene-1.0-mRNA-1	285	-	-	-	-
maker-scaffold15620size7724-augustus-gene-0.1-mRNA-1	1202	XP_011306220	PREDICTED: probable 2-oxoglutarate dehydrogenase E1 component DHKTD1, mitochondrial, partial [Fopius arisanus]	0	665
maker-scaffold5size1727520-augustus-gene-16.8-mRNA-1	474	XP_018569810	PREDICTED: dnaJ homolog subfamily A member 1 [Anoplophora glabripennis]	2.42302e-171	447
maker-scaffold18size2240851-augustus-gene-10.3-mRNA-1	368	XP_018431272	PREDICTED: gastrula zinc finger protein XlCGF26.1-like, partial [Nanorana parkeri]	1.54602e-15	226
maker-scaffold37size976698-augustus-gene-3.4-mRNA-1	853	ODN06063	Actin-related protein 2/3 complex subunit 1A [Orchesella cincta]	5.50119e-91	305
maker-scaffold235size305606-augustus-gene-2.10-mRNA-1	327	-	-	-	-
maker-scaffold484size118506-augustus-gene-0.5-mRNA-1	428	ODN03283	Eukaryotic initiation factor 4A, partial [Orchesella cincta]	0	418
maker-scaffold1040size31327-augustus-gene-0.1-mRNA-1	115	-	-	-	-
maker-scaffold448size133442-augustus-gene-0.0-mRNA-1	415	ODN04812	Lactase-phlorizin hydrolase [Orchesella cincta]	3.4453e-18	108
maker-scaffold2145size11365-augustus-gene-0.1-mRNA-1	207	-	-	-	-
maker-scaffold629size81683-augustus-gene-0.1-mRNA-1	3169	WP_071103608	hypothetical protein [Moorea producens]	5.32694e-31	258
augustus-scaffold5481size2975-abinit-gene-0.0-mRNA-1	122	-	-	-	-
augustus-scaffold8746size1274-abinit-gene-0.0-mRNA-1	195	EFN61754	hypothetical protein EAG_05343, partial [Camponotus floridanus]	6.8943e-48	187
augustus-scaffold1101size28874-abinit-gene-0.0-mRNA-1	563	ORX99785	hypothetical protein K493DRAFT_313082 [Basidiobolus meristosporus CBS 931.73]	6.22981e-71	360
augustus-scaffold7005size2212-abinit-gene-0.0-mRNA-1	354	-	-	-	-
maker-scaffold33size1007119-augustus-gene-8.7-mRNA-1	434	XP_001622163	hypothetical protein NEMVEDRAFT_v1g221080 [Nematostella vectensis]	4.78609e-25	406
maker-scaffold20size1234842-augustus-gene-6.0-mRNA-1	314	ODN05043	Translation factor GUF1, mitochondrial [Orchesella cincta]	4.55968e-110	294
maker-scaffold96size574823-augustus-gene-3.5-mRNA-1	171	XP_020277573	myophilin [Pseudomyrmex gracilis]	2.34681e-88	170
maker-scaffold258size282563-augustus-gene-1.2-mRNA-1	184	ODN04607	General transcription factor IIE subunit 2 [Orchesella cincta]	5.78109e-16	156
maker-scaffold76size663279-augustus-gene-2.2-mRNA-1	1718	XP_011314014	PREDICTED: protein-methionine sulfoxide oxidase Mical isoform X5 [Fopius arisanus]	0	1416
maker-scaffold1071size29910-augustus-gene-0.0-mRNA-1	177	ORX65132	hypothetical protein DL89DRAFT_132061 [Linderina pennispora]	2.61932e-10	83
maker-scaffold14size1670589-augustus-gene-12.5-mRNA-1	345	ODN05272	Ras-specific guanine nucleotide-releasing factor RalGPS1 [Orchesella cincta]	5.95018e-70	175
maker-scaffold1088size29262-augustus-gene-0.0-mRNA-1	272	ORX99253	MCM-domain-containing protein, partial [Basidiobolus meristosporus CBS 931.73]	1.2328e-22	177
maker-scaffold208size344337-augustus-gene-2.4-mRNA-1	684	ODN02288	Dual specificity protein kinase Ttk [Orchesella cincta]	1.02493e-119	363
maker-scaffold84size638750-augustus-gene-1.2-mRNA-1	603	-	-	-	-
maker-scaffold8057size8160-augustus-gene-0.0-mRNA-1	108	JAN37410	COP9 signalosome complex subunit [Daphnia magna]	2.32726e-41	103
maker-scaffold5size1727520-augustus-gene-16.14-mRNA-1	369	ODN06186	Septin-5 [Orchesella cincta]	0	392
maker-scaffold18size2240851-augustus-gene-10.4-mRNA-1	235	ODM97818	Coiled-coil domain-containing protein 94 [Orchesella cincta]	2.44978e-59	169
maker-scaffold37size976698-augustus-gene-3.7-mRNA-1	129	-	-	-	-
maker-scaffold235size305606-augustus-gene-2.14-mRNA-1	313	ERL93935	hypothetical protein D910_11221 [Dendroctonus ponderosae]	1.9178e-54	247
maker-scaffold484size118506-augustus-gene-0.9-mRNA-1	578	OAD56280	hypothetical protein WN48_03598 [Eufriesea mexicana]	2.78187e-73	541
maker-scaffold932size37171-augustus-gene-0.1-mRNA-1	642	KDR23532	FMRFamide receptor [Zootermopsis nevadensis]	1.14872e-67	350
maker-scaffold448size133442-augustus-gene-0.1-mRNA-1	292	ODM94924	LisH domain-containing protein ARMC9 [Orchesella cincta]	5.43068e-10	182
maker-scaffold3706size9865-augustus-gene-0.0-mRNA-1	215	JAS52119	hypothetical protein g.26299, partial [Cuerna arida]	5.03105e-69	134
maker-scaffold629size81683-augustus-gene-0.2-mRNA-1	193	WP_070985615	MULTISPECIES: non-ribosomal peptide synthetase [Pseudoalteromonas]	2.21431e-27	192
augustus-scaffold3215size6313-abinit-gene-0.1-mRNA-1	838	XP_018580291	PREDICTED: uncharacterized protein LOC108917951 [Anoplophora glabripennis]	4.13412e-108	578
augustus-scaffold3138size6704-abinit-gene-0.0-mRNA-1	396	XP_016043214	PREDICTED: tubulin beta-2B chain-like isoform X5 [Erinaceus europaeus]	0	395
augustus-scaffold4463size3495-abinit-gene-0.0-mRNA-1	845	WP_009781396	hypothetical protein [Leeuwenhoekiella blandensis]	8.64696e-84	379
augustus-scaffold3069size7127-abinit-gene-0.0-mRNA-1	246	-	-	-	-
augustus-scaffold586size100906-abinit-gene-0.0-mRNA-1	711	CRK95906	CLUMA_CG009352, isoform A [Clunio marinus]	0	477
augustus-scaffold2147size11352-abinit-gene-0.1-mRNA-1	252	WP_073208482	amidase [Flavobacterium xinjiangense]	1.2464e-59	247
augustus-scaffold3162size6610-abinit-gene-0.0-mRNA-1	597	XP_018007869	PREDICTED: probable glutamate receptor [Hyalella azteca]	4.45987e-12	346
augustus-scaffold2595size16357-abinit-gene-0.2-mRNA-1	120	ORX58203	Dihydropteroate synthase [Hesseltinella vesiculosa]	1.55955e-09	109
augustus-scaffold2588size8971-processed-gene-0.0-mRNA-1	462	XP_004348365	kelch repeat protein [Acanthamoeba castellanii str. Neff]	3.75852e-08	175
augustus-scaffold873size40840-processed-gene-0.1-mRNA-1	3297	WP_073244242	hypothetical protein [Flavobacterium flevense]	0	804
augustus-scaffold9539size7623-processed-gene-0.0-mRNA-1	245	ODM97993	Bacillopeptidase F [Orchesella cincta]	3.51792e-42	258
augustus-scaffold9520size1107-processed-gene-0.0-mRNA-1	69	-	-	-	-
maker-scaffold33size1007119-augustus-gene-8.4-mRNA-1	267	ODM90757	Isocitrate dehydrogenase [NAD]	2.1462e-129	255
maker-scaffold20size1234842-augustus-gene-6.1-mRNA-1	510	ODN02832	Xaa-Pro dipeptidase [Orchesella cincta]	0	499
maker-scaffold96size574823-augustus-gene-3.4-mRNA-1	200	KZS04459	N-alpha-acetyltransferase [Daphnia magna]	5.20828e-101	169
maker-scaffold4size1754260-augustus-gene-0.2-mRNA-1	661	ODN05092	SET and MYND domain-containing protein 4 [Orchesella cincta]	9.28581e-84	583
maker-scaffold76size663279-augustus-gene-2.0-mRNA-1	418	ODN02551	7-dehydrocholesterol reductase [Orchesella cincta]	0	418
maker-scaffold1071size29910-augustus-gene-0.1-mRNA-1	163	XP_006819573	PREDICTED: ATP-dependent RNA helicase DDX24-like [Saccoglossus kowalevskii]	1.38155e-16	227
maker-scaffold14size1670589-augustus-gene-12.4-mRNA-1	675	XP_008197641	PREDICTED: glycerol-3-phosphate acyltransferase 1, mitochondrial isoform X3 [Tribolium castaneum]	8.84289e-157	687
maker-scaffold1075size29808-augustus-gene-0.1-mRNA-1	572	XP_003337857	hypothetical protein PGTG_19241 [Puccinia graminis f. sp. tritici CRL 75-36-700-3]	1.80898e-85	521
maker-scaffold208size344337-augustus-gene-2.5-mRNA-1	1365	ODN02303	hypothetical protein Ocin01_04386 [Orchesella cincta]	7.38609e-24	236
maker-scaffold84size638750-augustus-gene-1.1-mRNA-1	490	ODM92422	Dehydrogenase/reductase SDR family member on chromosome X [Orchesella cincta]	2.29129e-83	438
maker-scaffold312size267838-augustus-gene-0.1-mRNA-1	421	XP_014603625	PREDICTED: 5-aminolevulinate synthase, erythroid-specific, mitochondrial [Polistes canadensis]	6.22906e-165	400
maker-scaffold5size1727520-augustus-gene-16.1-mRNA-1	1100	XP_020294620	uncharacterized protein LOC109860143 isoform X3 [Pseudomyrmex gracilis]	7.35069e-14	181
maker-scaffold18size2240851-augustus-gene-11.1-mRNA-1	810	ODM93744	Glucose dehydrogenase [FAD, quinone]	7.68128e-147	551
maker-scaffold37size976698-augustus-gene-3.9-mRNA-1	496	ODM92479	Ras-related protein RAB1BV [Orchesella cincta]	6.55294e-41	259
maker-scaffold4709size9500-augustus-gene-0.0-mRNA-1	1226	ODN03618	Myosin light chain kinase, smooth muscle [Orchesella cincta]	1.74795e-11	100
maker-scaffold484size118506-augustus-gene-0.6-mRNA-1	751	ODN03288	Long-chain-fatty-acid--CoA ligase 4 [Orchesella cincta]	0	737
maker-scaffold30782size7175-augustus-gene-0.1-mRNA-1	116	JAV47860	ribosomal protein S26 [Hadrurus spadix]	5.8279e-61	113
maker-scaffold448size133442-augustus-gene-0.2-mRNA-1	149	ODM94924	LisH domain-containing protein ARMC9 [Orchesella cincta]	4.02186e-40	199
augustus-scaffold4475size3487-processed-gene-0.0-mRNA-1	370	ODN03519	Replication factor C subunit 4 [Orchesella cincta]	0	372
maker-scaffold250size290908-augustus-gene-0.0-mRNA-1	334	XP_011703182	PREDICTED: retinol dehydrogenase 12-like [Wasmannia auropunctata]	1.64322e-81	315
augustus-scaffold1984size12797-abinit-gene-0.0-mRNA-1	745	-	-	-	-
augustus-scaffold4800size3249-abinit-gene-0.0-mRNA-1	202	NP_999788	tektin C1 [Strongylocentrotus purpuratus]	4.49472e-30	199
augustus-scaffold6357size2712-abinit-gene-0.0-mRNA-1	100	ODM90306	Long-chain fatty acid transport protein 4 [Orchesella cincta]	1.00323e-43	100
augustus-scaffold5610size2934-abinit-gene-0.0-mRNA-1	165	XP_016039623	uncharacterized protein Dsimw501_GD15756, isoform A [Drosophila simulans]	1.2867e-07	179
augustus-scaffold5376size3009-abinit-gene-0.1-mRNA-1	810	ODN03707	Protein aubergine [Orchesella cincta]	2.70878e-180	740
augustus-scaffold772size49370-abinit-gene-0.0-mRNA-1	1149	ORX92850	hypothetical protein K493DRAFT_263039 [Basidiobolus meristosporus CBS 931.73]	1.18242e-160	454
augustus-scaffold204size341257-abinit-gene-2.8-mRNA-1	3052	ODM98582	4-coumarate--CoA ligase 2 [Orchesella cincta]	2.49676e-83	269
augustus-scaffold649size64880-abinit-gene-0.0-mRNA-1	1101	GAA83413	exo-beta-1,3-glucanase [Aspergillus kawachii IFO 4308]	1.345e-89	377
augustus-scaffold6808size2540-processed-gene-0.0-mRNA-1	195	KFH63318	anthranilate phosphoribosyltransferase [Mortierella verticillata NRRL 6337]	1.74031e-28	257
augustus-scaffold20025size7396-processed-gene-0.0-mRNA-1	752	ODM96856	Protocadherin-like wing polarity protein stan [Orchesella cincta]	0	459
augustus-scaffold6216size2749-processed-gene-0.0-mRNA-1	228	-	-	-	-
augustus-scaffold3662size5199-processed-gene-0.0-mRNA-1	702	JAS17437	hypothetical protein g.21426 [Clastoptera arizonana]	0	542
maker-scaffold33size1007119-augustus-gene-8.3-mRNA-1	225	ODN03963	Dynein beta chain, ciliary [Orchesella cincta]	1.14835e-110	225
maker-scaffold20size1234842-augustus-gene-7.0-mRNA-1	892	XP_017777636	PREDICTED: DNA replication licensing factor MCM4 [Nicrophorus vespilloides]	0	902
maker-scaffold96size574823-augustus-gene-3.6-mRNA-1	238	ODM93182	hypothetical protein Ocin01_13500 [Orchesella cincta]	5.14537e-120	267
maker-scaffold4size1754260-augustus-gene-0.1-mRNA-1	494	ODN03523	DnaJ subfamily C member 3 [Orchesella cincta]	0	489
maker-scaffold76size663279-augustus-gene-2.1-mRNA-1	489	ODN06508	Glycoprotein 3-alpha-L-fucosyltransferase A [Orchesella cincta]	0	462
[truncated: 13,459 more rows]
