# Supplementary material for: Analysis of the genome of the New Zealand giant collembolan (Holacanthella duospinosa) sheds light on hexapod evolution
Source: BMC Genomics. 2017 Oct 17;18:795. doi: 10.1186/s12864-017-4197-1 (PMC5644144; doi:10.1186/s12864-017-4197-1)
Supplement: Supplementary file 2 — Single nucleotide variants. (XLSX 775 kb) [file 12864_2017_4197_MOESM2_ESM.xlsx]

## Sheet: VariantsPerGene
Protein ID	Description	Accession No.	Evalue	Exon location	Number of variants	Number of SNPs per exon	Heterozygous sites
maker-scaffold19size1242042-augustus-gene-8.0-mRNA-1	PREDICTED: uncharacterized protein LOC662585 isoform X11 [Tribolium castaneum]	XP_008199749	2.38e-08	scaffold19_size1250089:802088-802238;scaffold19_size1250089:809658-809821;scaffold19_size1250089:813005-813313;scaffold19_size1250089:814404-815387;scaffold19_size1250089:815465-815794;scaffold19_size1250089:816887-818743;scaffold19_size1250089:819369-819866;scaffold19_size1250089:819943-821409;scaffold19_size1250089:821626-823278;scaffold19_size1250089:823401-823887;scaffold19_size1250089:826657…	38	1;1;3;4;1;1;1;3;2;2;13;1;1;1;1;1;1	802168:T<>C;809688:T<>C;813062:T<>TTTTTTTGATTAATTTAATAAC;813063:GN<>GTTAGTTCATCTTN,GATTAATTTAATAACN;813267:A<>ACAT,ACATTCATTT;814764:A<>T;814965:T<>C;814995:A<>G;815013:T<>C;815531:A<>C;818459:A<>G;819738:A<>T;821020:A<>G;821041:T<>A;821178:T<>C;821638:T<>C;822370:A<>G;823584:A<>G;823821:C<>A;827089:A<>G;827331:C<>T;827398:G<>A;828691:A<>T;829709:T<>C;830824:T<>A;831001:G<>A;831279:T<>G;831280:G<…
maker-scaffold1size2756217-augustus-gene-6.0-mRNA-1	putative E3 ubiquitin-protein ligase HERC2 [Zootermopsis nevadensis]	KDR17278	4.25e-09	scaffold1_size2776465:597317-597551;scaffold1_size2776465:598261-598416;scaffold1_size2776465:598835-598973;scaffold1_size2776465:599139-599625;scaffold1_size2776465:600716-601375;scaffold1_size2776465:601747-601910;scaffold1_size2776465:602033-602390;scaffold1_size2776465:602866-603129;scaffold1_size2776465:603983-605513;scaffold1_size2776465:605597-605770;scaffold1_size2776465:606130-606639;sca…	33	1;1;1;2;1;1;1;2;3;1;1;1;1;3;3;1;1;3;3;1;1	597435:T<>C;598334:G<>T;598914:C<>T;599592:A<>C;599625:T<>C;601045:A<>T;601907:T<>C;602198:A<>C;602976:A<>G;603114:G<>A;604043:G<>C;604265:A<>T;605269:A<>G;605664:G<>C;606350:T<>A;607107:GAACAACAA<>GAACAA;607366:A<>T;607697:T<>A;607740:T<>TAG;607742:AGG<>ATTTTGG,AGGAGTAGCTGG;607979:T<>TTTTA;607980:GT<>GTTATT;607981:T<>TAGCTGCA;610155:G<>A;612490:C<>CTGTGTTTTATTT,CTGTGTTTTTTTTGT;613992:A<>ATCATTTC…
maker-scaffold387size172206-augustus-gene-0.1-mRNA-1	PREDICTED: fat-like cadherin-related tumor suppressor homolog [Tribolium castaneum]	XP_008201606	1.09e-23	scaffold387_size174808:100529-101193;scaffold387_size174808:101266-101447;scaffold387_size174808:101825-101964;scaffold387_size174808:103591-103753;scaffold387_size174808:104607-104892;scaffold387_size174808:113303-113669;scaffold387_size174808:114156-115565;scaffold387_size174808:117118-117402;scaffold387_size174808:123365-123637;scaffold387_size174808:123685-123867;scaffold387_size174808:127266…	30	5;1;1;1;2;3;2;5;3;2;1;1;2;1	100530:T<>TACAAA;100532:CN<>CAAATTN,CAAAGACAAACAAATTN;100739:T<>G;100949:A<>G;101133:C<>T;101361:GC<>GCATCC;101940:G<>C;103628:T<>C;104770:A<>G;104797:T<>C;113457:C<>A;113458:A<>G;113487:A<>C;114401:T<>A;115424:C<>T;117171:G<>C;117172:A<>G;117211:G<>T;117266:C<>A;117398:A<>T;123401:C<>T;123488:G<>A;123511:G<>C;123741:C<>G;123805:T<>C;127629:G<>C;99253:C<>A;99617:A<>C;99675:C<>G;99944:A<>T
maker-scaffold169size953240-augustus-gene-5.19-mRNA-1	Cordon-bleu protein-like 1 [Zootermopsis nevadensis]	KDR18990	2.74e-60	scaffold169_size967462:486849-488775;scaffold169_size967462:490196-491119;scaffold169_size967462:491489-491587;scaffold169_size967462:491767-491865;scaffold169_size967462:492558-493966;scaffold169_size967462:494661-495577;scaffold169_size967462:495845-496425	29	4;1;1;1;12;9;1	487692:A<>G;487952:T<>C;488265:T<>C;488564:GAACTTTAGTCTCTATGTT<>GAACTTTAGTCTCTATGTTAACTTTAGTCTCTATGTT;490417:G<>C;491556:T<>C;491834:C<>T;492615:T<>A;492707:C<>T;492713:C<>A;492939:C<>G;493103:G<>T;493145:A<>G;493269:GGTAGTAGTAGTAGT<>GGTAGTAGTAGT;493506:GTCATAATTATTTGTATTTATATTTGANTCATAATTATTTGTATTT<>GTCATAATTATTTGTATTT;493541:T<>TGA;493661:C<>T;493676:G<>T;493791:C<>T;494792:TTACTACTA<>TTACTA;49…
maker-scaffold277size261747-augustus-gene-1.7-mRNA-1	conserved hypothetical protein [Pediculus humanus corporis]	XP_002424403	0	scaffold277_size264646:67039-67306;scaffold277_size264646:67798-68239;scaffold277_size264646:68758-70145;scaffold277_size264646:70299-70633;scaffold277_size264646:79016-79468;scaffold277_size264646:79544-79924;scaffold277_size264646:84332-84910;scaffold277_size264646:87744-88810;scaffold277_size264646:88877-89442;scaffold277_size264646:90309-90634;scaffold277_size264646:91590-92113;scaffold277_si…	29	1;1;4;1;2;1;4;3;1;1;1;4;3;1;1	67238:T<>G;68178:G<>GAGTTTATGTTT,GAGT;69673:G<>A;69850:G<>A;70073:A<>AAAAT,AGTGCTT;70074:CN<>CAATAN,CTTGN;70597:T<>C;79045:T<>C;79173:C<>G;79850:C<>T;84636:A<>T;84683:G<>C;84771:G<>A;84899:T<>C;87916:T<>C;88042:A<>T;88220:T<>C;89035:A<>T;90455:T<>C;91938:G<>A;92477:A<>G;92696:ATTCTTCTTCTTCTTC<>ATTCTTCTTCTTCTTCTTC;92829:T<>C;93003:A<>G;95225:T<>G;95759:C<>G;95770:T<>C;96325:A<>G;97199:TT<>TGATAGT,…
augustus-scaffold1505size18466-abinit-gene-0.0-mRNA-1	-	-	-	scaffold1505_size18909:12643-12839;scaffold1505_size18909:12896-13794;scaffold1505_size18909:16408-16622;scaffold1505_size18909:17328-17781;scaffold1505_size18909:17827-18212	27	2;14;3;6;2	12785:T<>C;12795:A<>G;13105:C<>T;13246:C<>G;13274:A<>G;13338:G<>A;13341:A<>T;13613:G<>A;13638:G<>C;13643:C<>G;13657:CANA<>CATGGANA,CCTTGGTANA;13658:A<>ATGGATAGGTACGAT,ACCTTGGTC;13670:A<>G;13695:C<>G;13700:G<>C;13714:A<>C;16431:A<>G;16491:A<>G;16616:CTCGCTGGT<>CT;17357:G<>A;17485:G<>A;17573:T<>A;17581:G<>A;17742:C<>A;17771:C<>T;18004:TGG<>TG;18045:A<>G
maker-scaffold238size302402-augustus-gene-2.18-mRNA-1	PREDICTED: dolichyl pyrophosphate Man9GlcNAc2 alpha-1,3-glucosyltransferase isoform X1 [Acyrthosiphon pisum]	XP_008187552	1.46e-79	scaffold238_size305405:219921-220125;scaffold238_size305405:220266-220736;scaffold238_size305405:221766-222517;scaffold238_size305405:223681-224111;scaffold238_size305405:224392-224509;scaffold238_size305405:224574-224901;scaffold238_size305405:226792-227303;scaffold238_size305405:227944-228136;scaffold238_size305405:231236-231689;scaffold238_size305405:231733-232409	27	2;3;3;2;2;1;3;2;7;2	220035:G<>A;220083:C<>T;220319:A<>G;220527:C<>G;220656:G<>A;222403:T<>A;222459:GTGTT<>GTGTTGTT;222468:G<>A;224039:G<>GTTAAAAAAA,GAATTTCACTAACACATTT;224044:A<>AAAAAT;224429:T<>C;224450:A<>G;224826:A<>G;226902:A<>G;227181:A<>T;227239:G<>A;228076:CA<>CAAGAGATTATTCGAAAAA;228077:A<>AAGAGATT;231467:TC<>TCC;231468:CTNAACATTCTCCACA<>C;231471:A<>G;231472:A<>T;231473:C<>T;231477:C<>A;231544:T<>C;231895:A<>…
maker-scaffold42size1661181-augustus-gene-6.0-mRNA-1	PREDICTED: microtubule-associated protein futsch isoform X2 [Microplitis demolitor]	XP_008554596	2.09e-60	scaffold42_size1682246:645961-647264;scaffold42_size1682246:647830-648849;scaffold42_size1682246:649049-650083;scaffold42_size1682246:650960-651496;scaffold42_size1682246:651743-652102;scaffold42_size1682246:652548-656671;scaffold42_size1682246:656746-657016;scaffold42_size1682246:657091-662789;scaffold42_size1682246:662915-662984	27	7;2;2;1;2;4;1;7;1	646018:TG<>TGTGGTATTAG,TGTGG;646019:G<>GTGGTATTAGAATTCTTTCCAGTTA,GAAATCCTTTCCAGTTA;646131:G<>A;646208:A<>C;646225:T<>A;646273:T<>C;646287:C<>T;648006:G<>C;648809:A<>G;649758:C<>G;649915:C<>G;651354:A<>G;651792:G<>T;651831:T<>C;655528:T<>C;655747:T<>C;656306:G<>A;656596:G<>A;656814:G<>T;657671:A<>T;657816:A<>G;658350:CC<>CCTGGTGCAAC,CCTGGTGCAC;658351:CNT<>CTGGTGCAACTNT,CTTCTTCGACAGGNT;658499:C<>T;…
maker-scaffold9size1444705-augustus-gene-4.4-mRNA-1	PREDICTED: multidrug resistance protein 3 isoform X3 [Mustela putorius furo]	XP_004739707	3.38e-40	scaffold9_size1458794:65513-66187;scaffold9_size1458794:66612-67429;scaffold9_size1458794:67549-67609;scaffold9_size1458794:68129-68424;scaffold9_size1458794:69369-69503;scaffold9_size1458794:70129-70449;scaffold9_size1458794:71006-71144;scaffold9_size1458794:76966-77270;scaffold9_size1458794:77370-77633;scaffold9_size1458794:77702-77978;scaffold9_size1458794:80943-81193	26	3;11;1;1;1;1;2;2;1;2;1	65623:T<>C;65696:T<>TCCC;66084:T<>C;66782:T<>G;66812:G<>T;66814:G<>A;66843:C<>T;66863:C<>T;66997:T<>TGACTG;66998:C<>CGACTGA,CA;67003:G<>GGTT;67067:G<>C;67188:G<>A;67329:G<>C;67587:CAGACTGCTGAGACTGCTGA<>CAGACTGCTGA;68350:A<>C;69420:G<>A;70327:G<>T;71063:T<>C;71137:TAAAAAA<>TAAAAAAA;77077:A<>T;77130:T<>G;77520:A<>G;77751:G<>C;77752:C<>A;80979:A<>C
maker-scaffold383size174942-augustus-gene-0.3-mRNA-1	Hydroxymethylglutaryl-CoA lyase, mitochondrial [Zootermopsis nevadensis]	KDR21544	7.54e-135	scaffold383_size181842:145471-146547;scaffold383_size181842:146619-155399;scaffold383_size181842:156691-157218	24	1;22;1	145743:T<>C;146713:C<>T;147651:A<>C;147913:C<>T;148707:C<>T;148927:G<>C;148933:C<>G;149115:G<>C;149492:A<>G;150377:G<>T;150711:A<>G;151224:G<>T;151822:T<>C;151823:G<>T;151853:A<>C;152353:C<>T;152476:A<>T;152645:C<>G;154220:A<>C;154314:C<>T;154418:T<>C;154846:T<>G;155084:A<>G;156765:A<>G
maker-scaffold86size613819-augustus-gene-3.3-mRNA-1	Muscle M-line assembly protein unc-89 [Zootermopsis nevadensis]	KDR24377	7.61e-13	scaffold86_size618756:10089-10547;scaffold86_size618756:11771-12088;scaffold86_size618756:13808-14361;scaffold86_size618756:14433-14814;scaffold86_size618756:15855-16133;scaffold86_size618756:16413-16929;scaffold86_size618756:17299-17561;scaffold86_size618756:19812-22112;scaffold86_size618756:22779-23132;scaffold86_size618756:5505-5676;scaffold86_size618756:5751-5976;scaffold86_size618756:6465-72…	24	2;2;2;1;1;2;2;5;1;1;2;1;2	10374:G<>C;10489:T<>C;11878:G<>A;12047:G<>A;14063:A<>G;14173:G<>T;14756:A<>C;16059:A<>C;16656:T<>A;16678:T<>C;17389:A<>G;17536:T<>C;20094:T<>G;20205:C<>T;21103:A<>G;21827:G<>A;21974:G<>C;22863:AG<>AATTCTTCG,AAATTCTTCG;5601:C<>T;5858:G<>A;5879:A<>G;6522:G<>T;9673:G<>A;9716:T<>C
maker-scaffold173size392796-augustus-gene-2.6-mRNA-1	-	-	-	scaffold173_size397114:223629-223913;scaffold173_size397114:223986-224268;scaffold173_size397114:224355-227580	22	2;2;18	223634:AT<>ATT;223636:CTTTTTT<>CTTTTTTT;224009:C<>T;224238:T<>C;224504:T<>C;224936:C<>A;225156:A<>G;225181:G<>T;225230:A<>T;225302:ATT<>AT,ATTTT;225303:T<>TGA,TA;225692:A<>C;225898:G<>GGCACAT;225975:T<>G;225990:T<>C;226016:A<>C;226032:C<>T;226148:C<>T;226154:T<>C;226178:A<>G;226486:A<>G;226515:T<>C
maker-scaffold45size832949-augustus-gene-4.32-mRNA-1	hypothetical protein TcasGA2_TC013782 [Tribolium castaneum]	EFA03680	0	scaffold45_size840023:467336-467440;scaffold45_size840023:468035-468195;scaffold45_size840023:468255-468450;scaffold45_size840023:468945-469109;scaffold45_size840023:471609-473022;scaffold45_size840023:473197-473688;scaffold45_size840023:478874-479112	22	2;1;1;1;15;1;1	467369:G<>A;467370:A<>G;468187:C<>T;468339:A<>G;469061:G<>C;471636:C<>T;471660:C<>A;471797:T<>C;471808:GTTCAATTGTTTGATTTGTTTCAATTGTTTGATTTGTTTCAATTGTTTGATTTGTTTCAATTGTTTGATTTGTTT<>GTTCAATTGTTTGATTTGTTTCAATTGTTTGATTTGTTTCAATTGTTTGATTTGTTT;471821:A<>C;471979:T<>C;472354:T<>C;472692:A<>ATCTTGT,AGCCAGTC;472694:A<>ACAGTCGGCACGTG;472696:A<>AGTCGG;472768:C<>G;472792:C<>G;472823:T<>C;472893:G<>A;472966:C…
augustus-scaffold702size56287-abinit-gene-0.0-mRNA-1	hypothetical protein DAPPUDRAFT_334956 [Daphnia pulex]	EFX63823	4.52e-11	scaffold702_size56571:36528-41641;scaffold702_size56571:41706-42981	22	13;9	38090:T<>C;38541:C<>T;39029:TGG<>T;39101:T<>C;40467:G<>A;40506:G<>A;40635:A<>G;40764:T<>A;40844:C<>T;41258:A<>G;41360:C<>T;41475:C<>G;41603:C<>T;41767:G<>C;41847:T<>C;41862:T<>A;41936:TN<>TATGGAACGN,TATGAAGATATGGAACGN;42175:C<>T;42305:T<>G;42432:C<>G;42539:C<>CCCGTA;42540:A<>ACGTAT,ACGT
maker-scaffold33size1007119-augustus-gene-4.11-mRNA-1	Nesprin-1 [Zootermopsis nevadensis]	KDR09330	2.76e-50	scaffold33_size1023465:288300-288440;scaffold33_size1023465:290061-290384;scaffold33_size1023465:308228-308758;scaffold33_size1023465:309742-310960;scaffold33_size1023465:311107-313001	22	2;5;2;9;4	288387:G<>GGT,GAATACTTAC;288389:T<>TTTCAAGCTGTG;290121:T<>C;290261:GCA<>GCAGGTCCTCA;290262:CA<>CAGGTCCTCAA;290263:A<>AGGTCCTC;290339:A<>G;308527:C<>T;308535:A<>T;309989:A<>G;310022:T<>C;310223:C<>G;310525:C<>T;310645:G<>T;310755:G<>C;310790:G<>T;310791:A<>G;310881:G<>C;311345:T<>A;311719:T<>G;312102:G<>T;312136:C<>A
maker-scaffold2size2657229-augustus-gene-13.5-mRNA-1	Apolipophorin [Zootermopsis nevadensis]	KDR17776	0	scaffold2_size2681660:1362234-1362548;scaffold2_size2681660:1365117-1367652;scaffold2_size2681660:1367755-1369564;scaffold2_size2681660:1369654-1373619;scaffold2_size2681660:1373694-1374576;scaffold2_size2681660:1374663-1375306;scaffold2_size2681660:1375521-1376147;scaffold2_size2681660:1381797-1383479;scaffold2_size2681660:1385091-1385342	22	1;2;2;5;3;4;1;3;1	1362331:G<>A;1365718:G<>C;1366163:T<>C;1368239:G<>A;1368878:A<>G;1369690:C<>A;1370337:C<>T;1370776:T<>C;1373506:T<>A;1373508:A<>G;1374259:C<>G;1374486:A<>G;1374526:G<>GTAATT,GTAATTTTTCTCGA;1374728:G<>A;1374779:T<>C;1374853:C<>CAGTAATTTTTCT,CT;1375094:A<>T;1375922:C<>A;1382772:T<>C;1382884:G<>T;1383412:G<>A;1385100:C<>T
augustus-scaffold406size153845-processed-gene-0.2-mRNA-1	PREDICTED: neurogenic locus Notch protein isoform X3 [Apis mellifera]	XP_006568053	1.52e-37	scaffold406_size155755:114040-114388;scaffold406_size155755:118681-119512;scaffold406_size155755:122277-123715;scaffold406_size155755:153427-153977	22	2;6;2;12	114136:G<>T;114184:A<>G;118947:T<>C;119002:G<>GTCTAC,GTCTACT;119166:A<>C;119227:T<>TCGGGAAATTTACCACCACAGGAAG,TCACAACAGCTATAGAAGCCG;119230:G<>GGA;119241:A<>C;123652:GC<>GGGATTC,GCTCCTACTTCTGC;123655:A<>ATTTATATTTGAGT;153794:G<>T;153799:G<>C;153801:A<>G;153811:A<>G;153831:A<>G;153853:T<>C;153865:A<>G;153866:A<>G;153888:T<>A;153904:A<>T;153905:A<>G;153912:C<>T
maker-scaffold48size811354-augustus-gene-6.6-mRNA-1	mucin 11A, isoform B [Drosophila melanogaster]	NP_001285150	1.75e-31	scaffold48_size819824:657075-657371;scaffold48_size819824:657434-659188;scaffold48_size819824:659526-660182;scaffold48_size819824:662341-662793;scaffold48_size819824:663369-665879;scaffold48_size819824:666648-667448	21	1;2;2;1;11;4	657148:TTCCCAGTCCCAGTCCCAGTCCCA<>TTCCCAGTCCCAGTCCCAGTCCCAGTCCCA;658112:C<>T;658526:G<>C;659581:GGTA<>GGTAGTA;660114:T<>A;662603:A<>C;663514:A<>G;663658:G<>A;663793:G<>A;663860:C<>T;665058:T<>C;665445:A<>T;665552:G<>A;665555:G<>C;665560:T<>C;665563:C<>T;665567:T<>C;666960:CGGTGG<>CGG;667015:C<>T;667161:CGGTGG<>CGG;667290:T<>TA,TGATTA
maker-scaffold1size2756217-augustus-gene-16.1-mRNA-1	PREDICTED: cytoplasmic dynein 1 heavy chain 1 [Condylura cristata]	XP_004682062	0	scaffold1_size2776465:1607947-1608246;scaffold1_size2776465:1608636-1608854;scaffold1_size2776465:1610892-1611131;scaffold1_size2776465:1611578-1611923;scaffold1_size2776465:1612534-1612769;scaffold1_size2776465:1612898-1613126;scaffold1_size2776465:1613788-1614360;scaffold1_size2776465:1615611-1616067;scaffold1_size2776465:1616344-1616650;scaffold1_size2776465:1616746-1617007;scaffold1_size27764…	21	1;2;1;1;1;1;4;1;1;1;2;2;2;1	1608009:G<>A;1608749:G<>A;1608752:C<>T;1610947:T<>A;1611614:G<>A;1612716:C<>T;1613093:C<>T;1613847:T<>TTTGA,TTTATATTTGA;1613857:ATTTT<>ATTTTT;1613862:CTTT<>CTTTT;1614224:G<>T;1615909:G<>T;1616629:A<>G;1617000:T<>C;1618536:CTTTTTTT<>CTTTTTTTT;1618974:T<>C;1619471:A<>G;1619540:G<>T;1619897:T<>G;1619971:A<>AAAAAGT,AAGAGTTC;1620401:A<>G
maker-scaffold325size403533-augustus-gene-0.3-mRNA-1	PREDICTED: zinc finger protein 850-like [Myotis brandtii]	XP_005862783	3.7e-08	scaffold325_size411318:37001-37495;scaffold325_size411318:37634-38099;scaffold325_size411318:38243-38619;scaffold325_size411318:38737-39190;scaffold325_size411318:41275-41402;scaffold325_size411318:41842-41996;scaffold325_size411318:42163-42236;scaffold325_size411318:42284-42439;scaffold325_size411318:42650-43289;scaffold325_size411318:44281-44482;scaffold325_size411318:44759-45341	21	3;1;2;1;1;1;1;1;3;1;6	37043:A<>C;37111:C<>CACCCTTGAA;37112:T<>TCCCTTGAAT;37847:C<>T;38418:T<>A;38420:T<>C;38749:T<>C;41383:G<>C;41914:T<>C;42190:C<>G;42297:G<>C;42761:T<>C;42990:T<>C;43253:G<>A;44293:T<>G;44769:G<>A;44778:C<>A;44837:C<>A;44856:C<>T;45012:A<>G;45319:G<>A
maker-scaffold266size269306-augustus-gene-1.3-mRNA-1	PREDICTED: centrosomal protein of 135 kDa isoform X1 [Microplitis demolitor]	XP_008547775	4.48e-25	scaffold266_size272686:116653-116779;scaffold266_size272686:117709-118054;scaffold266_size272686:118148-118631;scaffold266_size272686:118760-119628;scaffold266_size272686:119688-120455;scaffold266_size272686:120874-122029;scaffold266_size272686:123034-123212;scaffold266_size272686:124363-124565;scaffold266_size272686:126859-127123	21	1;1;3;4;5;1;2;2;2	116668:G<>C;117782:G<>A;118285:TT<>TTCCT;118286:T<>TCCTTGAAGCTCAACTCTC;118435:G<>C;118764:A<>ATT,AACAGTTCAATCAACTTC;118861:G<>C;119269:A<>G;119490:A<>ACAACTCC;119754:T<>C;119793:G<>C;120051:G<>C;120274:T<>C;120275:A<>T;122012:G<>A;123131:T<>G;123176:T<>C;124386:G<>C;124395:G<>T;126918:CACN<>C;126920:CN<>CTATATTN
maker-scaffold188size365332-augustus-gene-1.1-mRNA-1	PREDICTED: xaa-Pro aminopeptidase 1 [Tribolium castaneum]	XP_974698	2.82e-130	scaffold188_size368907:120629-120733;scaffold188_size368907:120816-120987;scaffold188_size368907:121051-121383;scaffold188_size368907:122104-122450;scaffold188_size368907:122514-122663	21	1;9;9;1;1	120712:C<>T;120851:A<>G;120857:T<>C;120866:T<>A;120875:T<>A;120878:T<>A;120891:C<>T;120908:T<>A;120926:C<>T;120986:A<>G;121136:T<>C;121148:T<>A;121152:A<>T;121165:G<>C;121176:G<>T;121206:C<>A;121222:C<>A;121223:G<>A;121232:A<>G;122387:ATN<>A,ACTN;122515:A<>C
maker-scaffold335size212668-augustus-gene-1.10-mRNA-1	-	-	-	scaffold335_size214276:177583-177768;scaffold335_size214276:180075-180977;scaffold335_size214276:184736-186573;scaffold335_size214276:186618-187700	20	1;2;7;10	177686:G<>A;180217:T<>C;180345:C<>T;185102:G<>T;185718:A<>G;186321:ACATGGTCATGGTCAT<>ACATGGTCATGGTCATGGTCAT;186393:G<>A;186518:A<>G;186566:A<>T;186568:A<>G;186727:CTGACCATGACCATGACCATGACCATGACCATGACCATGACAATGACCATGACCAT<>CTGACCATGACCATGACCATGACCATGACCATGACAATGACCATGACCAT;186762:C<>A;186762:CATGACAATGAC<>CATGACAATGACAATGAC;186980:GCATGATCATGATCATGATCATGATCAT<>GCATGATCATGATCATGATCATGATCATGATCATGATC…
maker-scaffold33size1007119-augustus-gene-0.0-mRNA-1	-	-	-	scaffold33_size1023465:13401-13911;scaffold33_size1023465:4620-6867;scaffold33_size1023465:6912-10328	20	1;7;12	13631:T<>C;4688:G<>T;5566:C<>G;5741:A<>T;5791:T<>C;5793:C<>A;6413:T<>C;6657:A<>G;7822:G<>A;8466:C<>A;8650:A<>T;8803:A<>T;9558:T<>TACA,TCC;9561:C<>CCCA,CCCACGGAGAA;9562:T<>TCAC;9563:G<>GACGGA;9670:G<>A;9673:A<>T;9675:A<>C;9679:T<>A
maker-scaffold99size561911-augustus-gene-0.4-mRNA-1	Low-density lipoprotein receptor-related protein 2 [Harpegnathos saltator]	EFN85629	7.03e-09	scaffold99_size570270:12839-13057;scaffold99_size570270:15528-15734;scaffold99_size570270:16443-16795;scaffold99_size570270:17166-17502;scaffold99_size570270:17674-18099;scaffold99_size570270:18743-19280;scaffold99_size570270:22278-22857;scaffold99_size570270:26165-26427;scaffold99_size570270:26534-27171;scaffold99_size570270:28657-28919;scaffold99_size570270:29302-29762;scaffold99_size570270:304…	20	4;1;1;1;1;1;1;1;2;1;3;1;1;1	12892:A<>T;12919:C<>T;12920:C<>T;13032:C<>T;15528:G<>A;16533:T<>C;17236:T<>C;17977:A<>G;19271:A<>G;22362:G<>T;26383:A<>G;26711:T<>C;27101:C<>A;28863:A<>C;29327:TA<>TTACAGAATAA;29329:G<>A;29329:G<>GAAC;30857:G<>C;31220:T<>C;35482:C<>G
maker-scaffold138size440403-augustus-gene-3.17-mRNA-1	hypothetical protein DAPPUDRAFT_302138 [Daphnia pulex]	EFX83005	0	scaffold138_size443770:321088-321566;scaffold138_size443770:326743-327018;scaffold138_size443770:329472-329643;scaffold138_size443770:329716-329990;scaffold138_size443770:330079-330405;scaffold138_size443770:330887-331193;scaffold138_size443770:331338-331525;scaffold138_size443770:331800-332042;scaffold138_size443770:332168-332395	20	2;1;1;1;1;7;2;2;3	321290:C<>G;321542:G<>C;326916:A<>G;329519:G<>T;329821:A<>G;330374:T<>G;331028:AA<>AATCGTAACCTCATGAGTAGGA;331029:ACNG<>ATCTCGATCCATATCNG;331030:C<>CCGTAACCTCATG;331032:GT<>GTAACCT;331033:TCG<>TAACCTCATGCG;331105:C<>T;331154:T<>G;331367:C<>A;331380:T<>G;331974:A<>T;332003:A<>T;332216:T<>A;332245:T<>A;332319:A<>AGGGTCAT,AT
maker-scaffold37size976698-augustus-gene-6.0-mRNA-1	Sec24B protein, putative [Aedes aegypti]	XP_001650130	2.46e-66	scaffold37_size988462:606418-606522;scaffold37_size988462:607392-607594;scaffold37_size988462:608221-609083;scaffold37_size988462:609154-609953;scaffold37_size988462:614347-614471;scaffold37_size988462:614515-615145	20	2;1;4;4;2;7	606427:C<>CT;606488:T<>A;607419:G<>A;608490:C<>T;608733:G<>A;608751:T<>G;608957:A<>G;609219:G<>T;609265:A<>C;609394:C<>T;609398:A<>T;614405:A<>T;614417:T<>A;614552:GT<>GTTTTT,GTTTTTTT;614691:T<>A;614701:C<>G;614703:T<>A;614713:C<>G;614715:A<>G;615081:T<>C
maker-scaffold2145size11365-augustus-gene-0.0-mRNA-1	reverse transcriptase [Daphnia pulex]	ACB38665	6.59e-70	scaffold2145_size11167:1087-1489;scaffold2145_size11167:1595-1755;scaffold2145_size11167:2487-3758;scaffold2145_size11167:281-1011	19	2;3;9;5	1202:C<>T;1211:T<>C;1623:T<>C;1633:A<>C;1638:A<>G;2735:T<>A;2978:G<>C;3320:A<>AGTTACGAAGCGATTTTGT,ACCGTGC;3321:A<>ATTAC,ACGTGCC;3396:A<>G;3455:C<>T;3471:C<>T;3544:TG<>TGGG,TCTCAG;3545:G<>GTCCGCCAGTCGTCTCAA,GTCTCAA;492:T<>G;648:T<>A;865:T<>C;937:G<>GGC;938:TA<>TAA,TAATTAA
maker-scaffold37size976698-augustus-gene-8.7-mRNA-1	Rootletin [Zootermopsis nevadensis]	KDR20670	0	scaffold37_size988462:936386-936763;scaffold37_size988462:936872-937573;scaffold37_size988462:938493-938596;scaffold37_size988462:938754-938849;scaffold37_size988462:941366-942490;scaffold37_size988462:942599-943581;scaffold37_size988462:943667-944352;scaffold37_size988462:945743-946030;scaffold37_size988462:946746-947162;scaffold37_size988462:948285-948542	19	1;1;1;1;5;5;1;2;1;1	936506:T<>C;937378:G<>T;938576:C<>T;938829:T<>C;942098:G<>A;942256:CGNG<>CAGNG,CAAGNG;942257:G<>GGATTCT,GAT;942332:G<>A;942386:A<>G;943017:C<>G;943160:C<>A;943505:TTC<>T;943506:T<>TGA;943508:A<>ACACTCTC,ACAC;943857:T<>C;945913:AGN<>ACATGN;945989:C<>G;947118:C<>T;948528:T<>C
maker-scaffold367size190875-augustus-gene-0.7-mRNA-1	PREDICTED: MFS-type transporter C6orf192 homolog [Megachile rotundata]	XP_003699585	1.94e-11	scaffold367_size193653:110556-110740;scaffold367_size193653:110807-111624;scaffold367_size193653:113559-113749;scaffold367_size193653:114006-114110;scaffold367_size193653:114246-114350;scaffold367_size193653:115170-117207;scaffold367_size193653:117474-117872;scaffold367_size193653:120944-121382;scaffold367_size193653:124544-124738	19	1;3;1;1;1;4;1;2;5	110726:C<>T;110862:A<>C;111062:C<>T;111287:T<>C;113749:T<>C;114072:T<>C;114312:C<>T;116010:A<>T;116030:A<>T;116263:A<>C;116375:T<>C;117488:G<>A;121015:C<>T;121019:C<>G;124630:TAA<>TAACCCAGAA;124631:AA<>AACCCA,AACCCAGA;124632:A<>AC;124633:G<>GATTAACT,GCCAGAA;124708:G<>C
maker-scaffold21size1197050-augustus-gene-9.4-mRNA-1	PREDICTED: potassium/sodium hyperpolarization-activated cyclic nucleotide-gated channel 4-like [Metaseiulus occidentalis]	XP_003748477	9.46e-80	scaffold21_size1207032:947423-948202;scaffold21_size1207032:952684-952731;scaffold21_size1207032:953715-954007;scaffold21_size1207032:954107-954270;scaffold21_size1207032:954372-954831;scaffold21_size1207032:956116-956360;scaffold21_size1207032:957064-957513;scaffold21_size1207032:958901-959258;scaffold21_size1207032:959351-959727;scaffold21_size1207032:962819-963153;scaffold21_size1207032:963998…	19	1;1;1;2;4;2;2;2;1;1;1;1	947479:CAGATGGTGGAGATGGTGGAGATGGTGGAGATGGTGG<>CAGATGGTGGAGATGGTGGAGATGGTGG;952717:T<>C;953826:T<>C;954210:A<>T;954240:A<>C;954455:T<>A;954485:C<>A;954555:A<>AG;954561:G<>GATTCAGA;956253:T<>G;956316:C<>T;957242:T<>G;957444:A<>G;958968:T<>A;959214:T<>C;959612:G<>A;963014:T<>G;964167:A<>C;968482:T<>G
maker-scaffold1size2756217-augustus-gene-1.3-mRNA-1	PREDICTED: DNA helicase INO80 [Xenopus (Silurana) tropicalis]	XP_004917366	1.09e-120	scaffold1_size2776465:165056-165300;scaffold1_size2776465:165366-165539;scaffold1_size2776465:165686-166813;scaffold1_size2776465:166885-167212;scaffold1_size2776465:168378-168556;scaffold1_size2776465:168920-169057;scaffold1_size2776465:169128-169234;scaffold1_size2776465:170094-170397;scaffold1_size2776465:170881-170992;scaffold1_size2776465:171073-171194;scaffold1_size2776465:174206-174348	19	1;1;5;2;1;1;1;3;2;1;1	165249:A<>G;165413:CN<>CACCACAAGAGGN,CACCAN;166010:C<>A;166595:TTT<>TTTCAAATT;166600:A<>AATT;166673:T<>C;166700:C<>T;166963:T<>C;167050:T<>C;168399:A<>G;169034:C<>A;169135:G<>A;170234:G<>T;170332:C<>T;170375:A<>G;170977:ATA<>ATATTTTGTTTTCTGTTTTA,ATGTTA;170978:T<>TGTTTTG;171128:T<>A;174238:G<>C
maker-scaffold21size1197050-augustus-gene-7.0-mRNA-1	PREDICTED: tyrosine-protein phosphatase Lar isoform X1 [Tribolium castaneum]	XP_008190675	1.09e-54	scaffold21_size1207032:696076-696153;scaffold21_size1207032:701085-701320;scaffold21_size1207032:701980-702150;scaffold21_size1207032:702718-702863;scaffold21_size1207032:702949-703189;scaffold21_size1207032:703712-703935;scaffold21_size1207032:704815-704960;scaffold21_size1207032:705018-705376;scaffold21_size1207032:709542-710036;scaffold21_size1207032:712135-712473;scaffold21_size1207032:718758…	19	1;1;1;1;2;1;1;2;1;1;2;4;1	696086:C<>A;701215:G<>GAA;702120:G<>A;702735:G<>A;702955:T<>A;703150:T<>C;703927:C<>T;704864:T<>C;705022:T<>C;705361:A<>C;709683:CTCATCATCATC<>CTCATCATCATCATC;712338:T<>G;719058:T<>A;719132:A<>ATCCATGTTCTC,ATCCATGTTCTCCGATGAC;719488:TCACCGCCAGCACCA<>TCA;719567:C<>T;719615:C<>T;719876:T<>C;720883:C<>T
maker-scaffold17size1249603-augustus-gene-11.27-mRNA-1	-	-	-	scaffold17_size1266420:1226774-1228079;scaffold17_size1266420:1228147-1228500;scaffold17_size1266420:1228594-1228785;scaffold17_size1266420:1228881-1229268;scaffold17_size1266420:1229335-1231171	18	7;4;1;1;5	1226782:A<>C;1226783:G<>T;1227291:A<>T;1227361:G<>A;1227510:T<>A;1227580:A<>G;1227914:G<>A;1228364:TGACGACGACGAC<>TGACGACGACGACGAC;1228376:C<>CGAT;1228457:A<>G;1228491:A<>C;1228683:G<>A;1229196:G<>A;1229809:ACAGCAGCAGCAGCA<>ACAGCAGCAGCAGCAGCAGCA;1229839:ACAGCAGCAGCAGCAGCAGCAGCAGCA<>ACAGCAGCAGCAGCAGCAGCAGCA;1229919:C<>A;1230262:G<>C;1230412:T<>C
maker-scaffold46size820514-augustus-gene-6.3-mRNA-1	-	-	-	scaffold46_size830254:653852-654734;scaffold46_size830254:655331-656045;scaffold46_size830254:656342-657520;scaffold46_size830254:657664-658641;scaffold46_size830254:658845-659296	18	2;1;6;7;2	653903:C<>T;653979:G<>A;655394:T<>C;656588:C<>G;656666:A<>G;656949:T<>C;657049:A<>T;657108:T<>G;657231:C<>T;657911:G<>C;658145:C<>A;658266:G<>C;658281:G<>A;658424:T<>C;658425:T<>A;658506:G<>A;659044:A<>T;659133:C<>G
maker-scaffold31size1053862-augustus-gene-2.5-mRNA-1	AAEL000054-PA [Aedes aegypti]	ABM68621	3.89e-40	scaffold31_size1064326:22423-22599;scaffold31_size1064326:23494-23662;scaffold31_size1064326:23724-26277;scaffold31_size1064326:26358-28903;scaffold31_size1064326:33316-33571	18	1;1;10;5;1	22471:C<>T;23495:T<>C;24054:G<>A;24266:T<>C;24485:G<>C;24969:G<>T;25869:C<>T;25871:G<>C;25957:T<>G;26000:C<>T;26004:C<>T;26027:A<>G;26408:T<>C;26654:A<>G;27158:C<>T;27345:A<>G;27390:G<>A;33535:A<>G
maker-scaffold8size1945031-augustus-gene-6.2-mRNA-1	hypothetical protein X777_14685 [Cerapachys biroi]	EZA58523	1.64e-73	scaffold8_size1970726:623618-624927;scaffold8_size1970726:625642-628959;scaffold8_size1970726:631095-631468;scaffold8_size1970726:632729-633009;scaffold8_size1970726:633108-633316	18	7;8;1;1;1	623781:T<>C;623920:AT<>ATAAATGATGTAGT;623925:A<>G;623926:G<>T;624189:G<>A;624387:C<>T;624654:A<>T;625874:A<>G;626077:G<>A;627167:G<>T;627452:A<>G;627461:A<>G;627653:A<>G;628118:G<>A;628880:G<>C;631153:G<>C;632910:T<>C;633309:AAAAAATTTTTTTTT<>A
maker-scaffold45size832949-augustus-gene-4.1-mRNA-1	Cadherin-23 [Zootermopsis nevadensis]	KDR10809	0	scaffold45_size840023:393054-393363;scaffold45_size840023:393694-393871;scaffold45_size840023:393963-394968;scaffold45_size840023:395047-395533;scaffold45_size840023:395877-396094;scaffold45_size840023:396883-397861;scaffold45_size840023:397935-398787;scaffold45_size840023:399082-399252	18	3;1;4;4;1;1;1;3	393058:A<>AGAC;393070:A<>C;393122:C<>T;393800:C<>T;394231:G<>A;394242:C<>A;394493:C<>T;394711:T<>C;395197:A<>G;395379:T<>TATA,TATACCCTGTCCA;395455:C<>A;395491:A<>G;395982:G<>C;397653:A<>T;398021:A<>G;399138:T<>G;399248:TATAA<>TATAATAATAATAATAATAA;399251:AA<>AATAATAATAATAATA,AATAATAATA
maker-scaffold42size1661181-augustus-gene-9.0-mRNA-1	GE17935 [Drosophila yakuba]	XP_002087615	0	scaffold42_size1682246:888521-889583;scaffold42_size1682246:889679-890896;scaffold42_size1682246:899762-899867;scaffold42_size1682246:903470-903587;scaffold42_size1682246:906779-907177;scaffold42_size1682246:908009-908413	18	8;1;1;1;4;3	888685:G<>A;888966:G<>C;889022:T<>A;889399:T<>C;889426:T<>C;889429:A<>G;889504:A<>T;889578:T<>TTTGCA,TTTG;890022:A<>G;899815:A<>G;903531:CT<>CTT;906874:T<>A;906926:C<>G;907000:C<>CAAAATCTA,CAAA;907127:G<>C;908344:TA<>TACA;908345:AG<>ACAGTGACTG;908346:G<>GTGA,GTGACTTT
maker-scaffold148size437419-augustus-gene-3.2-mRNA-1	protein purity of essence, putative [Pediculus humanus corporis]	XP_002427021	1.49e-18	scaffold148_size443512:100934-102267;scaffold148_size443512:102874-103611;scaffold148_size443512:104110-104862;scaffold148_size443512:105382-105763;scaffold148_size443512:107033-107388;scaffold148_size443512:108441-108836;scaffold148_size443512:109753-109960;scaffold148_size443512:110783-111305;scaffold148_size443512:112507-112750;scaffold148_size443512:116895-117109;scaffold148_size443512:98387-…	18	2;1;1;1;1;2;1;1;1;1;1;5	101293:G<>A;101591:C<>T;103474:A<>C;104397:C<>T;105759:A<>C;107048:G<>A;108455:T<>C;108581:C<>T;109856:C<>T;111040:C<>T;112666:A<>G;116999:G<>A;98464:G<>A;99170:C<>G;99264:C<>T;99338:T<>TGTCAA;99340:A<>ACAACA;99720:A<>G
maker-scaffold1289size34309-augustus-gene-0.0-mRNA-1	-	-	-	scaffold1289_size34758:10844-11298;scaffold1289_size34758:5626-5992	17	4;13	10941:G<>A;11216:T<>G;11240:CTT<>CTTTT;11297:C<>A;5716:G<>T;5748:C<>T;5750:T<>G;5759:T<>C;5786:G<>T;5817:A<>T;5821:C<>A;5831:T<>A;5837:C<>G;5840:A<>G;5842:T<>G;5853:C<>T;5890:G<>A
maker-scaffold750size51554-augustus-gene-0.3-mRNA-1	-	-	-	scaffold750_size53227:49230-49840;scaffold750_size53227:50511-51524;scaffold750_size53227:51665-52627;scaffold750_size53227:52718-53226	17	3;6;4;4	49482:T<>C;49484:C<>T;49620:C<>T;50728:C<>T;50753:C<>G;51058:GCCT<>G;51471:C<>T;51472:G<>A;51474:C<>T;51905:G<>C;52373:T<>G;52383:A<>C;52462:T<>A;52825:A<>C;53038:A<>G;53105:G<>A;53106:A<>T
maker-scaffold8size1945031-augustus-gene-13.2-mRNA-1	Structural maintenance of chromosomes protein 6 [Camponotus floridanus]	EFN65722	1.26e-105	scaffold8_size1970726:1307018-1307438;scaffold8_size1970726:1307495-1307662;scaffold8_size1970726:1307758-1307937;scaffold8_size1970726:1308531-1308822;scaffold8_size1970726:1309412-1309812;scaffold8_size1970726:1310165-1310356;scaffold8_size1970726:1312166-1312331;scaffold8_size1970726:1312857-1312972;scaffold8_size1970726:1317299-1317373;scaffold8_size1970726:1323740-1323803	17	2;1;2;1;2;1;1;1;5;1	1307057:T<>C;1307394:T<>C;1307618:C<>T;1307863:T<>C;1307915:T<>C;1308649:G<>C;1309678:A<>C;1309691:A<>G;1310312:A<>T;1312179:C<>T;1312871:A<>T;1317346:GGAAGA<>GGAAGTAGAAGA,GGAAGAAGA;1317348:AAG<>AAGTAG;1317349:AG<>AGTAGAAGAAGAGG;1317351:A<>ACTT;1317353:GTCTT<>GAAGAAGAGGAGGAATCTT;1323797:T<>C
maker-scaffold110size515606-augustus-gene-4.3-mRNA-1	hypothetical protein L798_00662, partial [Zootermopsis nevadensis]	KDR09441	6.09e-18	scaffold110_size520092:424417-424878;scaffold110_size520092:426807-427059;scaffold110_size520092:428926-429338;scaffold110_size520092:432785-432939;scaffold110_size520092:436004-436300;scaffold110_size520092:436371-436691;scaffold110_size520092:436751-436863;scaffold110_size520092:439410-439529;scaffold110_size520092:440554-440665;scaffold110_size520092:443987-444126;scaffold110_size520092:444520…	17	1;1;2;1;4;2;1;2;1;1;1	424600:G<>A;426945:A<>G;428982:A<>G;429121:C<>A;432936:T<>C;436044:T<>C;436056:A<>C;436106:C<>A;436170:G<>C;436666:A<>T;436684:C<>A;436806:T<>A;439471:C<>G;439523:T<>G;440577:T<>G;444094:T<>C;444655:A<>G
maker-scaffold26size1667613-augustus-gene-10.7-mRNA-1	PREDICTED: soluble calcium-activated nucleotidase 1 isoform X1 [Monodelphis domestica]	XP_001371078	1.65e-30	scaffold26_size1692684:1069795-1070224;scaffold26_size1692684:1070289-1070704;scaffold26_size1692684:1071034-1071330;scaffold26_size1692684:1073394-1073747;scaffold26_size1692684:1076748-1076905;scaffold26_size1692684:1077690-1078069;scaffold26_size1692684:1078147-1078960	17	1;4;3;1;1;2;5	1070218:C<>T;1070298:C<>T;1070361:G<>A;1070567:T<>C;1070684:C<>G;1071051:G<>T;1071192:T<>G;1071194:T<>A;1073608:A<>G;1076843:T<>G;1077985:A<>G;1078049:A<>G;1078226:G<>A;1078646:C<>T;1078647:A<>G;1078656:T<>G;1078858:A<>G
maker-scaffold227size314013-augustus-gene-1.4-mRNA-1	PREDICTED: uncharacterized protein LOC103137165 [Poecilia formosa]	XP_007550840	8.67e-52	scaffold227_size316760:62733-63323;scaffold227_size316760:65323-65435;scaffold227_size316760:65512-65635;scaffold227_size316760:70437-71020;scaffold227_size316760:71090-71212;scaffold227_size316760:74773-74891	17	1;3;7;3;1;2	62900:T<>G;65344:T<>G;65345:T<>C;65347:A<>G;65531:T<>C;65532:G<>A;65538:A<>G;65553:C<>T;65554:T<>C;65575:A<>T;65576:C<>G;70602:T<>C;70775:G<>A;70789:A<>G;71179:G<>A;74811:A<>C;74841:GA<>GAAA
maker-scaffold59size767954-augustus-gene-3.11-mRNA-1	PREDICTED: uncharacterized protein LOC660397 [Tribolium castaneum]	XP_008200614	3.36e-17	scaffold59_size776553:235397-235585;scaffold59_size776553:238611-238906;scaffold59_size776553:239728-239818;scaffold59_size776553:244846-245017;scaffold59_size776553:246344-246528;scaffold59_size776553:256600-256844;scaffold59_size776553:258077-258232;scaffold59_size776553:262665-263130;scaffold59_size776553:268340-268667;scaffold59_size776553:271861-272174;scaffold59_size776553:274494-274767;sca…	17	1;1;1;1;1;1;1;1;2;1;1;1;1;2;1	235499:A<>C;238747:G<>C;239780:C<>A;244944:G<>A;246388:A<>G;256755:T<>C;258195:C<>G;262929:T<>C;268350:C<>T;268589:TAAAAAAAA<>TAAAAAAAAAA;272134:G<>C;274737:G<>A;275036:A<>AGTT,AGTTCACTGGTACC;276725:C<>A;277541:G<>A;277562:T<>C;281714:C<>G
augustus-scaffold133size449948-abinit-gene-0.3-mRNA-1	hypothetical protein [Drosophila simulans]	BAD01590	5.07e-10	scaffold133_size458582:15240-15299;scaffold133_size458582:35352-35793;scaffold133_size458582:50465-51171;scaffold133_size458582:52999-55595;scaffold133_size458582:8614-8728	16	1;5;4;2;4	15268:C<>G;35362:C<>A;35531:A<>T;35569:G<>C;35584:C<>A;35778:A<>G;50487:AAGA<>AGCCAGA;50719:TT<>TTTTCCAGT;50724:A<>G;50727:T<>C;54250:C<>T;54252:G<>GGAT;8614:T<>C;8623:C<>T;8632:G<>A;8662:C<>G
maker-scaffold47size1319914-augustus-gene-3.2-mRNA-1	hypothetical protein DAPPUDRAFT_307138 [Daphnia pulex]	EFX87272	8.76e-157	scaffold47_size1343302:371401-371548;scaffold47_size1343302:371646-371802;scaffold47_size1343302:372721-372950;scaffold47_size1343302:374650-374917;scaffold47_size1343302:375751-376447;scaffold47_size1343302:377858-378069	16	3;2;1;1;7;2	371445:A<>C;371453:G<>A;371487:C<>A;371752:CT<>CTGGTTTATATAATT,CAGT;371753:T<>TGG;372900:G<>A;374714:A<>G;375952:A<>C;376041:C<>T;376285:G<>A;376353:CT<>CTGTTCGTGACGTT;376430:C<>G;376438:A<>C;376442:A<>G;378015:G<>A;378052:A<>G
maker-scaffold5size1727520-augustus-gene-9.1-mRNA-1	hypothetical protein KGM_17419 [Danaus plexippus]	EHJ65918	7.45e-53	scaffold5_size1740208:932149-932406;scaffold5_size1740208:932505-933606;scaffold5_size1740208:934080-934447;scaffold5_size1740208:935670-936457;scaffold5_size1740208:937359-937512;scaffold5_size1740208:937651-937802;scaffold5_size1740208:937880-938080;scaffold5_size1740208:938174-938390;scaffold5_size1740208:938879-939013	16	2;6;1;1;1;1;1;1;2	932296:G<>C;932297:T<>C;933252:C<>T;933490:A<>AAGGAATC;933491:T<>C;933491:T<>TAAAGGAATCC;933497:T<>TTATG;933566:C<>T;934085:G<>C;936269:T<>A;937464:A<>C;937721:C<>A;938000:G<>C;938191:T<>A;938936:G<>GAC;939012:A<>G
maker-scaffold42size1661181-augustus-gene-2.4-mRNA-1	Putative ATP-dependent RNA helicase TDRD9 [Zootermopsis nevadensis]	KDR07426	8.35e-27	scaffold42_size1682246:233200-233520;scaffold42_size1682246:235638-235906;scaffold42_size1682246:240113-240289;scaffold42_size1682246:253454-254332;scaffold42_size1682246:254385-254527;scaffold42_size1682246:254631-256171;scaffold42_size1682246:260101-260316	16	3;1;4;1;3;3;1	233375:C<>G;233391:G<>A;233392:T<>G;235760:A<>G;240202:T<>TTACGGATCAGGAGAG;240203:C<>CAGGAGAGA;240206:C<>G;240206:C<>CTCGAAAGAAATCT;253554:T<>C;254499:T<>C;254513:T<>C;254519:T<>C;255005:G<>T;255244:G<>A;255598:CTCAAGGTC<>CTC;260197:A<>C
maker-scaffold138size440403-augustus-gene-3.18-mRNA-1	Alpha-catulin [Zootermopsis nevadensis]	KDR21554	6.43e-169	scaffold138_size443770:340258-340521;scaffold138_size443770:346376-346708;scaffold138_size443770:346952-348062;scaffold138_size443770:348212-348464;scaffold138_size443770:349062-349472;scaffold138_size443770:352203-352875	16	1;3;4;1;2;5	340496:A<>G;346432:T<>TCTC,TCTCTCTC;346507:C<>T;346543:T<>C;347026:G<>A;347686:A<>C;347888:C<>G;348004:A<>G;348369:T<>C;349140:G<>A;349425:T<>A;352224:G<>T;352243:T<>C;352351:C<>A;352758:C<>T;352810:C<>T
maker-scaffold154size420078-augustus-gene-3.13-mRNA-1	Multidrug resistance-associated protein 1, partial [Zootermopsis nevadensis]	KDR24195	0	scaffold154_size425312:196868-197119;scaffold154_size425312:197336-197515;scaffold154_size425312:197764-197910;scaffold154_size425312:197979-198116;scaffold154_size425312:198184-198345	16	1;5;7;2;1	196932:G<>GTTTAGA;197460:AAAACAAA<>AAAACAAACAAA;197465:AAA<>ATCAA,AAACAA;197466:AA<>AACA;197467:A<>ATTTTTT;197470:TC<>TTTTTTTCC;197784:T<>C;197786:G<>A;197796:T<>C;197809:G<>T;197817:C<>T;197842:T<>C;197853:A<>G;198067:T<>C;198090:T<>C;198331:A<>T
maker-scaffold5size1727520-augustus-gene-12.3-mRNA-1	notopleural, isoform A [Drosophila melanogaster]	NP_610437	7.37e-61	scaffold5_size1740208:1257595-1257701;scaffold5_size1740208:1259202-1260733;scaffold5_size1740208:1266378-1267201;scaffold5_size1740208:1269128-1269198;scaffold5_size1740208:1269418-1271022;scaffold5_size1740208:1271136-1272755;scaffold5_size1740208:1272841-1274199;scaffold5_size1740208:1274382-1275510	16	1;4;3;1;2;2;2;1	1257668:A<>G;1259251:G<>A;1259687:A<>G;1259882:T<>A;1260681:A<>G;1266705:A<>T;1266879:T<>G;1266888:A<>G;1269178:T<>C;1269476:T<>C;1270182:T<>C;1271486:C<>T;1271879:C<>G;1273904:G<>A;1273907:C<>T;1274742:T<>C
maker-scaffold335size212668-augustus-gene-0.1-mRNA-1	PREDICTED: filamin-A isoform X1 [Acyrthosiphon pisum]	XP_001946919	0	scaffold335_size214276:1889-2126;scaffold335_size214276:19150-19337;scaffold335_size214276:2282-3095;scaffold335_size214276:26828-27221;scaffold335_size214276:3165-3642;scaffold335_size214276:4093-4404;scaffold335_size214276:4474-4701;scaffold335_size214276:4843-5364;scaffold335_size214276:5456-5696;scaffold335_size214276:6462-6857;scaffold335_size214276:6937-7158	16	1;1;1;3;2;1;1;1;3;1;1	2091:T<>G;19175:G<>C;3029:A<>G;27180:A<>ACCC;27181:T<>TACCAAAAATAAAA,TTACCAAAAATTAAA;27185:C<>CAAAAA;3230:A<>T;3615:T<>A;4157:A<>T;4555:C<>T;5093:C<>A;5594:T<>G;5628:T<>G;5685:T<>C;6605:T<>C;7031:G<>T
maker-scaffold1size2756217-augustus-gene-18.6-mRNA-1	hypothetical protein TRIADDRAFT_29105 [Trichoplax adhaerens]	XP_002115398	3.29e-23	scaffold1_size2776465:1796181-1796258;scaffold1_size2776465:1796341-1796787;scaffold1_size2776465:1797318-1797732	16	1;7;8	1796254:C<>A;1796400:T<>C;1796434:C<>T;1796465:G<>T;1796511:A<>G;1796514:C<>G;1796709:A<>G;1796763:C<>T;1797369:C<>A;1797393:A<>T;1797399:C<>A;1797416:A<>T;1797546:C<>T;1797619:C<>A;1797633:G<>T;1797663:G<>A
maker-scaffold96size574823-augustus-gene-3.7-mRNA-1	hypothetical protein TRIADDRAFT_51152 [Trichoplax adhaerens]	XP_002117957	0	scaffold96_size579323:171180-171326;scaffold96_size579323:173580-173835;scaffold96_size579323:175012-175103;scaffold96_size579323:176601-176790;scaffold96_size579323:177645-177828;scaffold96_size579323:177892-178176;scaffold96_size579323:178499-178572;scaffold96_size579323:179755-179963;scaffold96_size579323:180562-180740;scaffold96_size579323:180822-180956;scaffold96_size579323:182982-183232;sca…	16	1;1;2;1;1;1;1;1;1;1;1;2;2	171219:G<>A;173636:C<>T;175052:T<>A;175066:G<>C;176771:C<>T;177694:A<>C;177909:T<>C;178547:A<>G;179959:G<>A;180565:C<>T;180883:C<>G;183193:C<>G;183841:A<>G;183857:C<>T;186470:G<>A;186533:T<>C
maker-scaffold21size1197050-augustus-gene-5.4-mRNA-1	ADAMTS-4 precursor, putative [Pediculus humanus corporis]	XP_002423210	2.46e-129	scaffold21_size1207032:518119-518257;scaffold21_size1207032:518364-518536;scaffold21_size1207032:518794-520165;scaffold21_size1207032:526741-527124;scaffold21_size1207032:528090-528276;scaffold21_size1207032:528386-528583;scaffold21_size1207032:533265-533517;scaffold21_size1207032:533561-533986	16	1;1;2;3;1;1;2;5	518229:C<>T;518467:C<>T;519629:G<>A;519763:A<>G;526918:A<>G;526934:T<>C;527053:A<>C;528134:A<>C;528490:C<>T;533283:C<>T;533517:A<>T;533567:TN<>TGCGGAAATTGGTGN,TGGTGN;533569:A<>ATCACAC,AT;533666:C<>T;533916:GTA<>GTAAGAACAATTATA,GTAGGAACAATTATGTTAATTAATTA;533918:A<>AAG,AGCTG
maker-scaffold34size991984-augustus-gene-3.12-mRNA-1	PREDICTED: LOW QUALITY PROTEIN: mucin-19, partial [Papio anubis]	XP_003906257	1.4e-11	scaffold34_size1002017:128071-128393;scaffold34_size1002017:129761-130077;scaffold34_size1002017:133347-142118	16	1;1;14	128153:T<>G;129862:T<>G;134607:T<>C;134831:A<>G;135347:T<>G;135524:A<>T;135644:G<>A;137153:G<>C;137537:C<>T;137864:A<>G;137926:T<>C;138015:C<>T;138854:C<>T;138861:C<>G;141023:C<>A;142114:C<>T
maker-scaffold551size89207-augustus-gene-0.0-mRNA-1	PREDICTED: uncharacterized protein LOC102681196 isoform X1 [Apis dorsata]	XP_006612915	0	scaffold551_size90325:36066-36645;scaffold551_size90325:37658-38085;scaffold551_size90325:39248-40880;scaffold551_size90325:40942-41649;scaffold551_size90325:41782-42960;scaffold551_size90325:43051-44037	16	3;1;6;1;2;3	36137:C<>T;36293:C<>A;36641:T<>C;37661:G<>C;39252:T<>C;39343:C<>T;40264:G<>T;40604:A<>G;40640:G<>A;40754:A<>C;41153:C<>T;42539:C<>T;42647:T<>A;43202:C<>G;43262:A<>G;43565:G<>C
augustus-scaffold1020size32166-abinit-gene-0.0-mRNA-1	PREDICTED: uncharacterized protein LOC103311885 [Acyrthosiphon pisum]	XP_008189920	5.36e-36	scaffold1020_size32242:8685-8869;scaffold1020_size32242:9107-10313	16	1;15	8829:GNACT<>GGGTATTTTGTAGAGAANACT,GGGTANACT;9116:A<>ATAAT,AT;9399:AT<>ATATAAGTGTCTTGT;9400:T<>TCAAA,TATAAGTGTCTTGTTCC;9401:G<>GTAAAGAGCC;9403:ATT<>AAAGAGCTT;9558:TA<>TCCTTCA,TCTTCA;9559:A<>AAAGAGC;9562:AATA<>AATAGTATA;9563:ATA<>ATAGTA;9565:A<>AGTATACAACTGTT;9789:CTT<>CTTTATTTCTATT;9791:T<>TTATTTCTATTG;9792:CN<>CATTTCTN,CAAN;9795:TGAA<>TTCTATTGGAA;9796:G<>GCTATTGGTTTT
maker-scaffold33size1007119-augustus-gene-4.12-mRNA-1	PREDICTED: nesprin-1 [Tribolium castaneum]	XP_008199925	3.54e-23	scaffold33_size1023465:345785-346096;scaffold33_size1023465:349088-350123;scaffold33_size1023465:350591-350914;scaffold33_size1023465:351831-352754;scaffold33_size1023465:353392-354051;scaffold33_size1023465:356138-356290;scaffold33_size1023465:357323-357670;scaffold33_size1023465:357760-358123;scaffold33_size1023465:360389-360715;scaffold33_size1023465:362576-362999;scaffold33_size1023465:363081…	16	1;1;1;2;2;1;1;1;1;2;1;1;1	345845:A<>G;349436:C<>T;350672:A<>G;351870:T<>C;352072:C<>T;353648:A<>G;353878:A<>G;356249:C<>T;357554:T<>C;358093:T<>G;360396:G<>A;362843:A<>G;362942:C<>T;363206:A<>G;364175:G<>A;368188:G<>A
augustus-scaffold3177size6509-abinit-gene-0.0-mRNA-1	-	-	-	scaffold3177_size6579:254-2413	15	15	280:G<>A;589:C<>CATAAAAATCT,CAAAAACG;1222:C<>CACATA;1235:C<>T;1271:A<>T;1280:A<>T;1281:T<>G;1299:G<>T;1300:A<>C;1940:A<>G;1970:G<>T;1996:A<>C;2004:G<>A;2076:A<>ATTTCT;2078:A<>ATCTGG,ATTCTGG
maker-scaffold1352size21051-augustus-gene-0.1-mRNA-1	saposin isoform 1 [Penaeus monodon]	ADK94870	6.91e-20	scaffold1352_size21368:14661-14993;scaffold1352_size21368:16735-17085;scaffold1352_size21368:17149-17341;scaffold1352_size21368:19730-19917;scaffold1352_size21368:19978-20055;scaffold1352_size21368:20784-20828	15	2;3;5;1;3;1	14852:C<>A;14969:G<>C;17012:A<>G;17016:A<>C;17019:A<>G;17195:G<>C;17198:T<>C;17230:T<>G;17238:A<>G;17245:A<>C;19899:G<>A;20030:A<>G;20036:TAA<>TA;20048:G<>T;20791:G<>A
maker-scaffold160size414734-augustus-gene-2.0-mRNA-1	hypothetical protein DAPPUDRAFT_307561 [Daphnia pulex]	EFX73914	3.2e-08	scaffold160_size424314:227657-227813;scaffold160_size424314:227919-228047;scaffold160_size424314:229772-230255;scaffold160_size424314:230752-230989;scaffold160_size424314:231051-231258;scaffold160_size424314:234897-235352;scaffold160_size424314:242157-242342;scaffold160_size424314:246952-247180;scaffold160_size424314:247816-247909;scaffold160_size424314:253433-253852;scaffold160_size424314:261601…	15	1;1;2;1;1;1;1;2;1;1;1;1;1	227806:T<>C;227978:A<>G;229829:C<>CTTACA,CA;230128:T<>C;230943:T<>C;231211:C<>T;235183:T<>C;242195:A<>G;247053:T<>C;247131:T<>C;247854:A<>G;253722:T<>C;261852:A<>G;262738:C<>T;268080:C<>T
maker-scaffold5size1727520-augustus-gene-16.6-mRNA-1	hypothetical protein DAPPUDRAFT_226784 [Daphnia pulex]	EFX74325	3.45e-111	scaffold5_size1740208:1554009-1554657;scaffold5_size1740208:1555560-1555903;scaffold5_size1740208:1556411-1556542;scaffold5_size1740208:1556714-1556817;scaffold5_size1740208:1559797-1560249;scaffold5_size1740208:1560378-1560479;scaffold5_size1740208:1560584-1560801;scaffold5_size1740208:1562502-1563351;scaffold5_size1740208:1564199-1564600	15	2;1;1;2;3;1;1;3;1	1554529:T<>C;1554532:G<>A;1555636:G<>A;1556414:C<>T;1556717:T<>C;1556787:T<>G;1559980:C<>G;1560102:CC<>CCATC;1560179:A<>C;1560409:C<>A;1560798:T<>C;1562542:C<>G;1562581:T<>A;1563095:C<>T;1564541:A<>C
maker-scaffold4size1754260-augustus-gene-13.6-mRNA-1	hypothetical protein DAPPUDRAFT_210998 [Daphnia pulex]	EFX81960	1.53e-10	scaffold4_size1775450:1340597-1340740;scaffold4_size1775450:1341766-1341908;scaffold4_size1775450:1344771-1344968;scaffold4_size1775450:1346901-1348536;scaffold4_size1775450:1348860-1349599;scaffold4_size1775450:1349682-1349905;scaffold4_size1775450:1350827-1351180	15	1;1;2;6;3;1;1	1340720:T<>C;1341864:G<>A;1344805:C<>G;1344932:T<>G;1347540:A<>G;1347713:G<>C;1347845:T<>C;1347848:T<>C;1348014:G<>C;1348381:A<>G;1349106:T<>C;1349255:G<>T;1349431:T<>C;1349890:T<>A;1351070:C<>G
maker-scaffold1size2756217-augustus-gene-14.7-mRNA-1	DNA repair protein complementing XP-G cells-like protein [Crassostrea gigas]	EKC40248	1.3e-31	scaffold1_size2776465:1397196-1397514;scaffold1_size2776465:1399058-1400035;scaffold1_size2776465:1401424-1403378;scaffold1_size2776465:1403451-1403774;scaffold1_size2776465:1404450-1404968	15	1;6;6;1;1	1397286:A<>T;1399230:T<>C;1399500:T<>TGAA;1399602:T<>G;1399604:C<>T;1400016:TA<>TATGA,TATGAA;1400018:A<>AGAAAAAGTTGATTCAAATTCTTACC,AGAAAAAGT;1401617:G<>A;1401636:G<>A;1401723:G<>C;1401757:C<>T;1402127:T<>C;1402713:T<>A;1403658:C<>T;1404816:G<>A
maker-scaffold22size1201825-augustus-gene-7.5-mRNA-1	hypothetical protein CAPTEDRAFT_174571 [Capitella teleta]	ELU04382	7.51e-67	scaffold22_size1209007:768161-768482;scaffold22_size1209007:768566-768727;scaffold22_size1209007:769653-769833;scaffold22_size1209007:771333-771458;scaffold22_size1209007:771527-771569;scaffold22_size1209007:771783-772508;scaffold22_size1209007:773980-774310;scaffold22_size1209007:775157-775536;scaffold22_size1209007:776431-776653;scaffold22_size1209007:779779-780088;scaffold22_size1209007:780147…	15	1;1;1;1;1;2;1;1;2;1;1;1;1	768452:C<>T;768697:T<>C;769721:T<>C;771431:A<>G;771556:A<>G;771851:T<>C;772312:A<>G;774132:G<>A;775296:T<>C;776571:A<>G;776579:G<>A;779924:A<>G;780276:G<>A;780450:A<>G;782731:A<>T
maker-scaffold169size953240-augustus-gene-8.2-mRNA-1	hypothetical protein D910_10703 [Dendroctonus ponderosae]	ERL93411	1.14e-08	scaffold169_size967462:629738-631239;scaffold169_size967462:631432-632219;scaffold169_size967462:634245-634498;scaffold169_size967462:635355-635929;scaffold169_size967462:639035-639567	15	9;1;1;1;3	630345:GAA<>GAAAAAAAAAA;630347:A<>ATTTAG;630348:G<>GCAAATTTAGT;630423:G<>A;630468:A<>C;630542:T<>A;630544:C<>CGTAA;631024:A<>G;631138:T<>A;632080:C<>A;634323:C<>G;635517:A<>C;639035:T<>A;639152:A<>C;639391:T<>C
maker-scaffold10size1426409-augustus-gene-11.2-mRNA-1	hypothetical protein L798_00353 [Zootermopsis nevadensis]	KDR09916	1.16e-71	scaffold10_size1440834:1157281-1157719;scaffold10_size1440834:1158289-1158571;scaffold10_size1440834:1159227-1159493;scaffold10_size1440834:1164564-1167034;scaffold10_size1440834:1167135-1167724;scaffold10_size1440834:1169661-1170854;scaffold10_size1440834:1171183-1171365;scaffold10_size1440834:1171505-1171989	15	3;1;1;4;1;2;1;2	1157364:A<>T;1157387:G<>A;1157416:G<>A;1158505:T<>TCTGATA;1159457:C<>T;1165898:C<>T;1166482:G<>A;1166582:A<>C;1167010:A<>G;1167596:T<>C;1169722:C<>T;1169867:C<>T;1171224:G<>A;1171596:G<>A;1171623:T<>A
maker-scaffold9size1444705-augustus-gene-4.2-mRNA-1	tRNA pseudouridine synthase A [Zootermopsis nevadensis]	KDR20417	1.02e-116	scaffold9_size1458794:469035-469570;scaffold9_size1458794:471829-472182;scaffold9_size1458794:472280-472515;scaffold9_size1458794:472559-472761;scaffold9_size1458794:474042-474148;scaffold9_size1458794:475585-476609	15	3;3;2;2;1;4	469151:C<>T;469299:G<>T;469569:A<>G;472040:T<>G;472097:A<>G;472144:C<>G;472350:G<>A;472397:G<>C;472676:C<>A;472690:A<>G;474117:T<>C;475831:A<>G;476031:C<>T;476132:G<>T;476256:T<>A
maker-scaffold5415size15264-augustus-gene-0.0-mRNA-1	predicted protein [Nematostella vectensis]	XP_001639855	4.32e-08	scaffold5415_size16138:3414-5720	15	15	3613:T<>C;3649:G<>A;3713:G<>A;3887:A<>G;3921:G<>C;4059:A<>G;4443:G<>T;4498:T<>C;4532:T<>G;4539:C<>G;4840:CAGAAGAGCCAATTCTAGAAGAGCCAATTCTAGAAGAG<>CAGAAGAGCCAATTCTAGAAGAG;4863:CCAATTCTAGAAGAGTCAATTC<>CCAATTC;5201:A<>T;5298:T<>C;5387:A<>G
maker-scaffold3size2782310-augustus-gene-14.7-mRNA-1	fibulin 1 and [Aedes aegypti]	XP_001647962	2.69e-80	scaffold3_size2807427:1463633-1464337;scaffold3_size2807427:1465094-1465536;scaffold3_size2807427:1465858-1466149;scaffold3_size2807427:1467824-1468091;scaffold3_size2807427:1469083-1469431;scaffold3_size2807427:1473050-1473353;scaffold3_size2807427:1474169-1474253;scaffold3_size2807427:1476695-1476853;scaffold3_size2807427:1481011-1481179;scaffold3_size2807427:1482670-1482990;scaffold3_size28074…	15	3;1;1;2;1;1;1;1;1;1;2	1463822:G<>T;1464009:C<>G;1464039:G<>T;1465204:A<>T;1465868:A<>G;1468040:T<>C;1468046:C<>T;1469241:G<>T;1473248:C<>G;1474194:T<>C;1476737:C<>T;1481059:T<>TA,TACCGGAA;1482808:A<>ATGACCCAATT,ATT;1483126:C<>T;1483297:A<>G
maker-scaffold386size172899-augustus-gene-0.3-mRNA-1	pre-mRNA-splicing factor ATP-dependent RNA helicase prp16, putative [Pediculus humanus corporis]	XP_002427077	5.92e-17	scaffold386_size174646:156203-156466;scaffold386_size174646:156575-156819;scaffold386_size174646:157672-158094;scaffold386_size174646:160852-161386;scaffold386_size174646:161948-162004;scaffold386_size174646:165195-165678;scaffold386_size174646:166853-166973	15	1;1;2;7;1;1;2	156339:A<>T;156627:T<>A;157872:G<>GCAATTGA;158015:T<>A;160890:T<>TGGGGGCTG;160966:G<>T;161000:G<>C;161003:A<>G;161093:G<>A;161129:C<>T;161370:A<>G;161968:C<>A;165556:C<>G;166932:G<>C;166971:A<>G
maker-scaffold455size140735-augustus-gene-0.4-mRNA-1	tyrosine-protein phosphatase corkscrew, putative [Pediculus humanus corporis]	XP_002430772	9.08e-14	scaffold455_size142440:100274-100667;scaffold455_size142440:108160-108217;scaffold455_size142440:120859-121292;scaffold455_size142440:121541-121733;scaffold455_size142440:121971-122414;scaffold455_size142440:96528-96752	15	4;1;4;1;3;2	100293:GA<>GAAGCAA,GAGGTAAAAGTTA;100294:A<>AAG;100369:A<>T;100464:G<>A;108198:A<>G;120886:A<>AGC;120949:TGAAGAAGAAG<>TGAAGAAGAAGAAG;121020:GT<>GTCATTGAT,GTCATT;121022:TA<>TATCATTGATGA,TATCATTGA;121682:T<>C;122057:G<>T;122090:G<>A;122112:T<>C;96608:C<>T;96661:G<>A
maker-scaffold16size1255579-augustus-gene-8.5-mRNA-1	hypothetical protein BRAFLDRAFT_266349 [Branchiostoma floridae]	XP_002603203	0	scaffold16_size1271250:803458-803601;scaffold16_size1271250:804113-804361;scaffold16_size1271250:804429-804787;scaffold16_size1271250:805561-805762;scaffold16_size1271250:806062-806576;scaffold16_size1271250:806696-807106;scaffold16_size1271250:809173-809329;scaffold16_size1271250:809413-809479;scaffold16_size1271250:810287-810527;scaffold16_size1271250:810601-810854;scaffold16_size1271250:810938…	15	1;1;1;1;1;1;1;1;1;2;1;2;1	803574:TTTGACCTTGACCTTGACCT<>TTTGACCTTGACCT;804263:G<>A;804686:G<>T;805751:G<>T;806371:TCCTCCTCCT<>TCCTCCTCCTCCACCTCCTCCT;806744:G<>A;809316:T<>C;809459:G<>A;810401:A<>G;810753:G<>A;810825:C<>T;811004:A<>G;812182:A<>G;812206:A<>G;812821:G<>A
maker-scaffold264size273138-augustus-gene-1.5-mRNA-1	PREDICTED: multidrug resistance-associated protein 4 [Xenopus (Silurana) tropicalis]	XP_002939329	3.41e-32	scaffold264_size279555:195905-196155;scaffold264_size279555:196209-196966;scaffold264_size279555:197692-197882;scaffold264_size279555:197947-198026;scaffold264_size279555:199583-199909;scaffold264_size279555:206730-207060;scaffold264_size279555:208777-209845;scaffold264_size279555:211793-212089;scaffold264_size279555:212520-212630	15	3;2;1;2;2;1;1;2;1	196033:A<>G;196061:C<>G;196111:AACACAC<>AACAC;196268:AACAC<>AACACAC;196652:C<>T;197720:G<>A;197968:CAAAA<>CAAAAA;197986:C<>T;199720:G<>T;199875:G<>C;206838:A<>G;208899:T<>A;211969:T<>A;211981:T<>C;212622:T<>G
maker-scaffold86size613819-augustus-gene-3.5-mRNA-1	PREDICTED: uncharacterized protein LOC101742174 [Bombyx mori]	XP_004932257	1.16e-10	scaffold86_size618756:39671-39801;scaffold86_size618756:39872-40090;scaffold86_size618756:42490-42669;scaffold86_size618756:42948-43272;scaffold86_size618756:43370-44221;scaffold86_size618756:44483-44885;scaffold86_size618756:44974-45138	15	1;1;1;2;3;5;2	39755:T<>G;40007:T<>C;42637:C<>G;43039:C<>G;43127:A<>AAGTACTTCTTCCAC;43409:C<>CTTG;43836:T<>C;44194:T<>G;44521:G<>T;44574:T<>C;44583:A<>G;44656:C<>CGCGCA,CGCA;44657:T<>TCAA,TA;45114:C<>CATTGT;45118:A<>AG
maker-scaffold1size2756217-augustus-gene-10.6-mRNA-1	PREDICTED: proclotting enzyme isoform X4 [Acyrthosiphon pisum]	XP_008180325	1.12e-141	scaffold1_size2776465:1039680-1040579;scaffold1_size2776465:1041323-1041471;scaffold1_size2776465:1043206-1043568;scaffold1_size2776465:1045374-1045706;scaffold1_size2776465:1046432-1046585;scaffold1_size2776465:1047249-1047431;scaffold1_size2776465:1047485-1048037	15	6;1;1;1;1;4;1	1039971:G<>T;1040017:A<>C;1040074:G<>A;1040269:C<>A;1040326:A<>G;1040394:T<>TGG;1041393:C<>A;1043500:C<>T;1045649:TN<>TCGN,TCGTCTAAAN;1046585:T<>C;1047254:GC<>GCGGTCGCTGTC;1047255:C<>CGGTCGCTGTCTAAATTCATCCAAGTAAATAA,CGGTCGCTGT;1047331:T<>C;1047403:A<>C;1047698:CN<>CTGGAN,CAGGACTGGAN
maker-scaffold17size1249603-augustus-gene-11.5-mRNA-1	PREDICTED: protein RIC1 homolog [Tribolium castaneum]	XP_008195123	0	scaffold17_size1266420:962035-962319;scaffold17_size1266420:965736-965891;scaffold17_size1266420:967360-967555;scaffold17_size1266420:969205-969753;scaffold17_size1266420:970514-970676;scaffold17_size1266420:983183-983539;scaffold17_size1266420:984392-984569;scaffold17_size1266420:984980-985162	15	2;1;1;7;1;1;1;1	962261:C<>A;962298:A<>G;965739:C<>A;967363:C<>A;969359:AGN<>AGCTGN,ATATGTTACCGTGN;969360:G<>GCTGTTGACT,GCTGT;969363:GC<>GTTGAC,GTTGACTTTGCC;969498:A<>ACTTGGTG;969499:GA<>GAGTAAA;969500:A<>AGT;969653:GA<>GAATTGTGAAA;970639:C<>T;983424:G<>C;984528:C<>A;985122:G<>A
maker-scaffold344size208274-augustus-gene-1.6-mRNA-1	PREDICTED: uncharacterized threonine-rich GPI-anchored glycoprotein PJ4664.02-like [Diaphorina citri]	XP_008473716	9.77e-53	scaffold344_size208743:133168-133836;scaffold344_size208743:134282-134795;scaffold344_size208743:136254-139489	15	4;1;10	133557:A<>ACCAAC;133619:CCCCAATCCCAATCCCAA<>CCCCAATCCCAA;133696:G<>GTACGC;133697:A<>ACCTACGCC;134443:C<>T;136666:G<>T;136795:C<>A;137309:T<>A;137616:C<>A;137641:C<>G;137971:C<>A;138360:A<>C;139003:G<>A;139029:C<>G;139282:GCAACAACAACAACAACAA<>GCAACAACAACAACAA
maker-scaffold1size2756217-augustus-gene-12.10-mRNA-1	-	-	-	scaffold1_size2776465:1275937-1276053;scaffold1_size2776465:1276288-1276495;scaffold1_size2776465:1277097-1277255;scaffold1_size2776465:1278945-1279680;scaffold1_size2776465:1279751-1279926;scaffold1_size2776465:1280000-1280719	14	1;1;2;5;1;4	1275956:C<>T;1276375:G<>C;1277129:G<>C;1277253:A<>T;1279260:G<>A;1279290:A<>G;1279317:C<>T;1279390:A<>ATCTCTC;1279391:GNT<>GTGGANT,GTGGAATTTNT;1279803:G<>A;1280060:G<>A;1280198:T<>A;1280380:G<>C;1280600:C<>G
maker-scaffold361size197669-augustus-gene-1.3-mRNA-1	-	-	-	scaffold361_size201557:167138-167680;scaffold361_size201557:167762-168267;scaffold361_size201557:169766-169848;scaffold361_size201557:170715-170769;scaffold361_size201557:170947-171431;scaffold361_size201557:176228-176799;scaffold361_size201557:176911-178322	14	1;1;1;1;5;2;3	167595:C<>T;168043:A<>G;169772:T<>C;170726:C<>A;170973:C<>T;170992:A<>T;171101:T<>A;171354:A<>C;171370:G<>A;176663:G<>T;176732:G<>A;177054:C<>T;177402:G<>A;177520:T<>A
maker-scaffold344size208274-augustus-gene-0.1-mRNA-1	peroxinectin [Pacifastacus leniusculus]	CAA62752	4.13e-118	scaffold344_size208743:10866-11081;scaffold344_size208743:11148-11536;scaffold344_size208743:11805-12009;scaffold344_size208743:12327-12796;scaffold344_size208743:7783-8061;scaffold344_size208743:8128-8332;scaffold344_size208743:9424-9896;scaffold344_size208743:9969-10353	14	2;4;1;1;2;1;2;1	11018:T<>C;11070:T<>C;11315:T<>G;11336:C<>G;11441:T<>A;11465:G<>T;11811:C<>T;12464:T<>A;7936:G<>A;8023:A<>G;8196:C<>G;9624:G<>T;9796:T<>A;10291:G<>A
maker-scaffold16size1255579-augustus-gene-6.1-mRNA-1	unnamed protein product [Oncorhynchus mykiss]	CDQ61226	2.5e-37	scaffold16_size1271250:641844-642212;scaffold16_size1271250:643227-643647;scaffold16_size1271250:643749-643891;scaffold16_size1271250:644764-644858;scaffold16_size1271250:645271-645822;scaffold16_size1271250:648663-648788;scaffold16_size1271250:648853-649032	14	2;4;2;1;3;1;1	641987:G<>C;642066:G<>T;643297:C<>CAAA;643374:C<>A;643447:G<>C;643581:C<>T;643773:A<>G;643820:C<>T;644847:C<>T;645290:T<>C;645758:A<>G;645776:G<>C;648704:C<>T;648975:T<>C
maker-scaffold1size2756217-augustus-gene-4.21-mRNA-1	DNA replication licensing factor MCM9 [Crassostrea gigas]	EKC29607	0	scaffold1_size2776465:434405-434863;scaffold1_size2776465:437695-437837;scaffold1_size2776465:438871-439437;scaffold1_size2776465:443128-443650;scaffold1_size2776465:444008-444128;scaffold1_size2776465:445298-445500	14	1;2;3;3;1;4	434580:A<>T;437782:CAC<>CACTAC,CGAC;437783:A<>AATTATTACGG;438940:AGAGGAGG<>AGAGG;439017:TNGA<>TTTTAATTCTTCTTTAGAANGA,TGTTGTTCCATTCAGATCACTANGA;439249:C<>G;443245:G<>A;443382:T<>C;443503:T<>C;444021:G<>T;445339:T<>C;445342:A<>G;445488:A<>G;445493:C<>G
maker-scaffold266size269306-augustus-gene-1.17-mRNA-1	Protein ELYS [Zootermopsis nevadensis]	KDR14054	2.04e-41	scaffold266_size272686:128895-129499;scaffold266_size272686:130354-130818;scaffold266_size272686:130990-131430;scaffold266_size272686:132522-133542;scaffold266_size272686:133623-134122;scaffold266_size272686:134496-134837;scaffold266_size272686:135576-135793;scaffold266_size272686:139090-139510;scaffold266_size272686:141795-141945	14	2;1;2;3;1;2;1;1;1	129162:T<>C;129184:G<>A;130427:T<>C;131034:T<>TGA;131284:C<>T;132661:T<>G;132679:A<>T;132733:C<>A;133918:G<>A;134676:A<>T;134780:A<>C;135604:G<>A;139383:T<>C;141844:C<>G
maker-scaffold180size376838-augustus-gene-1.9-mRNA-1	BAI1-associated protein 3, partial [Zootermopsis nevadensis]	KDR17747	1.82e-86	scaffold180_size384478:79046-79489;scaffold180_size384478:79566-79736;scaffold180_size384478:80946-81297;scaffold180_size384478:82280-82700;scaffold180_size384478:82784-84024;scaffold180_size384478:85319-85483	14	1;1;1;3;6;2	79241:T<>G;79659:T<>C;81288:G<>C;82417:G<>A;82528:A<>T;82543:C<>A;82952:G<>C;83213:C<>G;83338:T<>C;83422:C<>T;83458:A<>G;83651:T<>A;85441:T<>A;85448:TGAAGAAG<>TGAAG
maker-scaffold136size447168-augustus-gene-3.11-mRNA-1	Coenzyme Q-binding protein COQ10, mitochondrial [Zootermopsis nevadensis]	KDR23197	1.21e-47	scaffold136_size452109:263776-263928;scaffold136_size452109:264004-264168;scaffold136_size452109:264288-265005;scaffold136_size452109:265064-265359;scaffold136_size452109:265421-266254;scaffold136_size452109:267168-267589	14	2;1;5;4;1;1	263842:T<>C;263850:G<>C;264082:G<>A;264407:G<>T;264590:A<>G;264655:A<>G;264804:A<>G;264839:T<>C;265066:G<>A;265179:A<>C;265307:C<>T;265333:G<>A;265469:T<>TTTTAAACAAAATTAA;267248:C<>T
maker-scaffold717size54285-augustus-gene-0.1-mRNA-1	hypothetical protein MVEG_04007 [Mortierella verticillata NRRL 6337]	KFH71161	1.81e-180	scaffold717_size54299:1320-2468;scaffold717_size54299:2562-2796;scaffold717_size54299:462-642;scaffold717_size54299:765-1105	14	7;2;3;2	1431:A<>C;1449:C<>CCTTCT,CT;2267:CGG<>CGATAGG;2268:G<>GAT;2269:G<>GTA,GTAGGAGT;2344:G<>A;2419:G<>A;2581:T<>C;2604:TT<>TTCT,TTTAGCTCCACAACGT;462:AN<>ACGGAAGTTN,ACAN;618:C<>T;636:CGAAGT<>CGAAGTACCTTGAAGT;881:T<>TCGAA;887:A<>T
maker-scaffold350size203295-augustus-gene-1.0-mRNA-1	GH14786 [Drosophila grimshawi]	XP_001984908	9.35e-31	scaffold350_size207171:11874-12122;scaffold350_size207171:30059-34907;scaffold350_size207171:34992-35258;scaffold350_size207171:40278-40474	14	2;9;1;2	12005:G<>A;12057:G<>GACAGA,GAAAAGTCATCAC;30667:A<>G;30718:T<>C;30902:C<>T;30972:A<>G;30995:T<>C;31209:G<>A;31220:G<>A;32189:C<>T;33605:T<>C;35064:A<>C;40310:G<>C;40405:T<>C
maker-scaffold17size1249603-augustus-gene-11.13-mRNA-1	GE19880 [Drosophila yakuba]	XP_002095076	4.1e-17	scaffold17_size1266420:1047552-1048236;scaffold17_size1266420:1048509-1048957;scaffold17_size1266420:1049032-1049269;scaffold17_size1266420:1049889-1051576	14	1;6;1;6	1047792:A<>T;1048551:C<>G;1048727:AC<>AGTAGTTGC;1048728:CT<>CAAAGAAATT,CTAGTTGAT;1048729:T<>TAAGAAATTA;1048804:T<>A;1048897:G<>A;1049067:A<>G;1049995:C<>T;1050486:T<>C;1050494:A<>G;1050975:G<>C;1050979:C<>A;1051172:C<>T
maker-scaffold227size314013-augustus-gene-1.2-mRNA-1	hypothetical protein TRIADDRAFT_55459 [Trichoplax adhaerens]	XP_002111433	2.46e-66	scaffold227_size316760:12970-13182;scaffold227_size316760:13562-14446;scaffold227_size316760:14513-14682;scaffold227_size316760:22520-22732;scaffold227_size316760:23072-23434;scaffold227_size316760:23503-24336	14	2;3;3;1;2;3	12989:G<>T;13012:G<>T;13614:C<>T;13622:C<>T;14048:G<>A;14618:A<>G;14619:G<>A;14624:A<>G;22697:C<>A;23156:A<>G;23276:A<>G;23674:A<>C;24064:C<>T;24132:C<>G
maker-scaffold28size1079920-augustus-gene-1.2-mRNA-1	integrator complex subunit, putative [Ixodes scapularis]	XP_002435477	2.86e-39	scaffold28_size1093931:108999-109209;scaffold28_size1093931:109278-109610;scaffold28_size1093931:109675-110032;scaffold28_size1093931:110308-110593;scaffold28_size1093931:110674-110987;scaffold28_size1093931:111513-111908;scaffold28_size1093931:111972-112076;scaffold28_size1093931:113734-113867;scaffold28_size1093931:114429-114695;scaffold28_size1093931:118134-118295	14	2;1;3;1;1;2;1;1;1;1	109135:T<>A;109150:A<>G;109596:C<>T;109696:A<>G;109705:A<>G;109779:GN<>GGAAATGGTGCGCGATGATCCAACAAATTTN,GATCN;110459:A<>G;110982:C<>T;111572:T<>C;111605:C<>T;111983:T<>C;113775:T<>C;114592:G<>A;118195:C<>T
maker-scaffold103size553987-augustus-gene-3.2-mRNA-1	PREDICTED: spectrin beta chain, brain 4-like [Megachile rotundata]	XP_003703682	0	scaffold103_size560414:338473-339018;scaffold103_size560414:344315-344464;scaffold103_size560414:344722-346725;scaffold103_size560414:346841-347134;scaffold103_size560414:347220-347525;scaffold103_size560414:348781-353669	14	1;2;3;4;1;3	338628:T<>C;344422:G<>C;344449:C<>G;345606:G<>T;346032:C<>T;346197:C<>T;347074:ACTCT<>ACTCTACCTCT,ACTCATTACCTCT;347076:TCT<>TCTACCT,TT;347077:CT<>CTT,CTTCTCTCTT;347078:T<>TACCTCTTTCTGTACGATTTGTACTCATA;347372:A<>G;348955:A<>G;350463:A<>G;350955:A<>G
maker-scaffold31size1053862-augustus-gene-6.6-mRNA-1	PREDICTED: adenylate kinase domain-containing protein 1-like [Takifugu rubripes]	XP_003971786	1.05e-09	scaffold31_size1064326:666990-667432;scaffold31_size1064326:667725-667896;scaffold31_size1064326:670288-670495;scaffold31_size1064326:670563-671033;scaffold31_size1064326:671097-671574;scaffold31_size1064326:673401-673588;scaffold31_size1064326:674817-675023	14	1;1;1;7;2;1;1	667250:G<>C;667776:A<>G;670385:C<>T;670650:GAT<>GATTCTAT;670651:AT<>ATTCT;670652:TCNC<>TC,TNC;670728:C<>T;670795:C<>T;670868:CT<>CTT,CTTT;670871:C<>CGAT;671317:C<>T;671339:A<>C;673504:A<>G;674993:A<>G
maker-scaffold4size1754260-augustus-gene-12.1-mRNA-1	PREDICTED: golgin subfamily A member 1-like isoform X2 [Apis mellifera]	XP_006563200	2.75e-15	scaffold4_size1775450:1229675-1230214;scaffold4_size1775450:1230284-1230556;scaffold4_size1775450:1230621-1230893;scaffold4_size1775450:1230962-1231309;scaffold4_size1775450:1231373-1231552;scaffold4_size1775450:1231671-1231928;scaffold4_size1775450:1232471-1232659	14	3;1;1;2;1;1;5	1229732:GA<>GATTA;1229821:G<>A;1230043:A<>G;1230431:C<>A;1230669:G<>C;1231223:A<>AC;1231295:G<>T;1231389:C<>T;1231687:T<>C;1232496:T<>A;1232506:A<>G;1232509:T<>G;1232519:G<>C;1232520:T<>G
maker-scaffold2size2657229-augustus-gene-17.4-mRNA-1	PREDICTED: uncharacterized protein LOC103312877 [Tribolium castaneum]	XP_008192894	8.12e-29	scaffold2_size2681660:1737202-1737508;scaffold2_size2681660:1738111-1738393;scaffold2_size2681660:1738553-1738995;scaffold2_size2681660:1739075-1739282;scaffold2_size2681660:1739355-1740052;scaffold2_size2681660:1740187-1740593;scaffold2_size2681660:1741073-1741580;scaffold2_size2681660:1741708-1742099;scaffold2_size2681660:1743408-1743932	14	2;1;1;1;1;2;2;1;3	1737231:T<>TCATAGAA;1737233:T<>TTCTTACTTCATAGAAAA,TAAA;1738198:C<>G;1738959:A<>T;1739268:T<>C;1739673:C<>A;1740227:A<>G;1740269:G<>A;1741353:T<>C;1741432:T<>C;1742076:A<>G;1743410:A<>G;1743587:T<>C;1743591:G<>A
maker-scaffold47size1319914-augustus-gene-9.7-mRNA-1	PREDICTED: protein arginine N-methyltransferase 1 isoform X2 [Tribolium castaneum]	XP_008195532	2.06e-35	scaffold47_size1343302:946280-946426;scaffold47_size1343302:947454-947639;scaffold47_size1343302:947950-948668;scaffold47_size1343302:948808-949010;scaffold47_size1343302:949656-949687	14	1;2;8;2;1	946332:C<>T;947521:G<>T;947601:G<>C;948039:A<>G;948100:T<>C;948203:T<>C;948244:C<>A;948245:G<>T;948527:C<>T;948568:A<>C;948569:T<>G;948821:A<>T;948893:G<>A;949662:A<>G
maker-scaffold157size419459-augustus-gene-3.30-mRNA-1	PREDICTED: titin-like [Microplitis demolitor]	XP_008556208	3.98e-09	scaffold157_size423735:384559-384758;scaffold157_size423735:384866-385153;scaffold157_size423735:385868-386247;scaffold157_size423735:386492-386609;scaffold157_size423735:387025-387363;scaffold157_size423735:388300-388622;scaffold157_size423735:389000-389737;scaffold157_size423735:389814-390789	14	1;1;1;1;1;1;3;5	384583:A<>T;384918:C<>G;386205:C<>T;386516:G<>A;387095:A<>G;388477:C<>T;389442:C<>T;389614:G<>C;389682:A<>G;389831:C<>G;390202:A<>C;390207:C<>T;390469:G<>A;390788:A<>T
maker-scaffold25size1130848-augustus-gene-1.5-mRNA-1	AGAP002809-PA [Anopheles gambiae str. PEST]	XP_312104	1.38e-155	scaffold25_size1139132:74813-75334;scaffold25_size1139132:75846-76161	14	5;9	74900:T<>C;74915:T<>C;75051:A<>T;75153:G<>A;75200:A<>T;75877:G<>A;75893:A<>T;75895:G<>T;75968:AC<>ACACC,AGGATC;75969:C<>CACCAGAACCTAGAG,CAAGGATG;76140:ATT<>ATTGTGGTTTCTT;76141:TT<>TTGTGGT;76142:TT<>TTAAT,TGT;76143:T<>TCAG,TACCAG
maker-scaffold344size208274-augustus-gene-1.4-mRNA-1	-	-	-	scaffold344_size208743:88884-90241;scaffold344_size208743:90844-93457;scaffold344_size208743:94743-94916;scaffold344_size208743:96286-96581;scaffold344_size208743:98240-99276	13	1;8;2;1;1	90217:TCAAGGACAAGGACAAGGACA<>TCAAGGACAAGGACAAGGACAAGGACA;91158:C<>G;91375:AGGTGGTGGTGGTG<>AGGTGGTGGTGGTGGTG;92324:C<>G;92374:GAC<>GACGACTACTAC;92524:A<>C;92593:T<>C;93397:A<>G;93411:G<>A;94814:A<>T;94916:T<>C;96479:G<>A;98332:T<>C
maker-scaffold453size130782-augustus-gene-0.1-mRNA-1	-	-	-	scaffold453_size133495:100093-101281;scaffold453_size133495:101738-102187;scaffold453_size133495:105423-105731;scaffold453_size133495:108078-108934	13	4;2;4;3	100247:A<>G;100330:A<>G;100404:T<>TAG,TAGAGATAGATCTA;100407:A<>AGATAG;101754:G<>C;102112:C<>G;105424:A<>C;105518:C<>G;105650:A<>C;105669:A<>C;108575:C<>T;108746:G<>GTTTTTATTGGGTCAGGAA,GCACACC;108748:A<>ACACCC
maker-scaffold3size2782310-augustus-gene-14.6-mRNA-1	GASZ protein [Xenopus laevis]	AAI30184	4.16e-24	scaffold3_size2807427:1454744-1455074;scaffold3_size2807427:1455817-1455906;scaffold3_size2807427:1456026-1456156;scaffold3_size2807427:1456904-1457834	13	3;2;2;6	1454806:A<>ATAATTC;1454808:C<>CGAAAATAATTCAA;1454809:T<>TAAAAACGAAAATAATTCAAA,TAATTCAAA;1455822:T<>G;1455882:A<>G;1456031:G<>T;1456091:G<>A;1457033:G<>T;1457172:C<>A;1457316:C<>G;1457421:C<>G;1457570:A<>C;1457754:A<>C
maker-scaffold54size1273868-augustus-gene-8.8-mRNA-1	DNA polymerase delta catalytic subunit [Tomocerus sp. E-82]	BAO20834	6.52e-16	scaffold54_size1293429:868795-868940;scaffold54_size1293429:868996-869349;scaffold54_size1293429:869643-869892;scaffold54_size1293429:869979-870151;scaffold54_size1293429:870236-871012	13	2;3;1;2;5	868820:T<>A;868826:T<>C;868997:AT<>ATT;869070:TT<>TTGAATTTGAT,TTGAAT;869073:TAAA<>TAATAAA,TAATTAAA;869757:A<>G;869987:A<>G;870140:A<>T;870332:A<>G;870585:G<>GGGTCTTTC,GGGTCTTTCTCGTTCTTC;870660:G<>A;870701:A<>C;870779:T<>A
maker-scaffold85size629767-augustus-gene-1.1-mRNA-1	hypothetical protein TcasGA2_TC011512 [Tribolium castaneum]	EFA11356	0	scaffold85_size631719:162711-163079;scaffold85_size631719:163219-163696;scaffold85_size631719:163841-164409;scaffold85_size631719:165376-165826;scaffold85_size631719:165997-166206;scaffold85_size631719:166357-166944	13	2;2;2;4;2;1	162902:T<>C;162959:T<>G;163524:T<>A;163559:A<>T;163900:GA<>GAAACTAAATTATTAA;163903:TT<>TTCAAATCT;165713:GA<>GAAGAGGACAA;165716:C<>CTATG;165719:T<>TCTCGAA;165811:A<>G;166133:TC<>TCC;166134:CA<>CAATA,CCATAAAAAA;166667:A<>ATTGCACAAATTT
maker-scaffold642size70303-augustus-gene-0.2-mRNA-1	hypothetical protein SINV_02777 [Solenopsis invicta]	EFZ14248	0	scaffold642_size72143:37207-37587;scaffold642_size72143:38126-38248;scaffold642_size72143:38330-38467;scaffold642_size72143:39233-39435;scaffold642_size72143:39879-40018;scaffold642_size72143:40456-40727;scaffold642_size72143:41116-41566;scaffold642_size72143:43048-43280	13	2;1;1;1;1;1;2;4	37249:A<>G;37586:C<>T;38155:C<>T;38358:T<>C;39311:G<>A;39918:C<>T;40533:T<>C;41338:G<>A;41476:A<>G;43219:CANA<>CTTTGANA,CTGCGTTTGANA;43220:A<>ACACTATGAACC;43222:A<>ACTATG;43223:G<>GTATGAACCCAT
maker-scaffold352size202783-augustus-gene-1.10-mRNA-1	Golgi-specific brefeldin A-resistance guanine nucleotide exchange factor 1 [Crassostrea gigas]	EKC23692	0	scaffold352_size206100:138849-138950;scaffold352_size206100:154835-155272;scaffold352_size206100:155371-155856;scaffold352_size206100:157262-157797;scaffold352_size206100:157880-158355;scaffold352_size206100:159367-160029;scaffold352_size206100:160392-160793;scaffold352_size206100:164765-165937;scaffold352_size206100:166990-167229	13	1;1;2;1;1;2;2;2;1	138882:G<>A;155192:A<>G;155446:A<>G;155576:T<>C;157630:G<>A;157978:C<>G;159510:TA<>TACTATTAGGA,TTGGA;159511:A<>AGGC,AC;160452:A<>AATTTACTAC,AC;160695:G<>A;165362:T<>C;165864:T<>G;166996:C<>A
maker-scaffold45size832949-augustus-gene-7.1-mRNA-1	hypothetical protein CGI_10019874 [Crassostrea gigas]	EKC26954	1.33e-90	scaffold45_size840023:485727-486531;scaffold45_size840023:490666-490927;scaffold45_size840023:491001-491327;scaffold45_size840023:491536-491861;scaffold45_size840023:493055-494228;scaffold45_size840023:494570-495649	13	1;1;4;1;2;4	486275:A<>G;490669:T<>C;491051:G<>A;491108:G<>A;491189:T<>C;491246:T<>C;491697:C<>T;493412:T<>C;493560:A<>G;494893:GCAGAAATTGAAGGGTTCTGATGATAGACAGAAA<>GCAGAAA;494902:G<>C;494988:G<>GTGAAGATTTGACGAA;494991:AG<>AAGATTTGACG
maker-scaffold8size1945031-augustus-gene-9.0-mRNA-1	Myosin heavy chain, muscle [Cerapachys biroi]	EZA50495	0	scaffold8_size1970726:882967-883110;scaffold8_size1970726:889502-889561;scaffold8_size1970726:890996-891115;scaffold8_size1970726:894895-895064;scaffold8_size1970726:899291-899668;scaffold8_size1970726:899733-900565;scaffold8_size1970726:900738-900878;scaffold8_size1970726:901008-901983	13	1;1;1;3;2;1;2;2	882989:C<>T;889519:C<>T;891076:T<>C;894968:G<>GAAGAAGT;894969:G<>GAGAAGTT,GATGCAA;894971:G<>GGCAATCAA;899311:T<>C;899382:AG<>ACAAAGTG;900152:A<>G;900747:C<>T;900821:ANCGT<>AACAACGTNCGT,A;901017:T<>C;901734:A<>G
maker-scaffold5size1727520-augustus-gene-5.3-mRNA-1	Malonyl-CoA decarboxylase, mitochondrial [Zootermopsis nevadensis]	KDR22621	2.18e-81	scaffold5_size1740208:512485-512553;scaffold5_size1740208:512643-513021;scaffold5_size1740208:513174-513349;scaffold5_size1740208:513512-513788;scaffold5_size1740208:514549-515163	13	1;2;1;3;6	512552:A<>C;512692:T<>C;512878:G<>T;513225:A<>ATTTTTTTTTC,AG;513549:C<>G;513617:T<>A;513620:C<>A;514726:G<>A;514829:G<>GTTGAGAGTCTTC;514830:CT<>CGTCTTCTT,CTTCTT;514831:TA<>TAAATTGAACA,TTTCTTA;514832:A<>AAATTGAACAT,AAGAGTCTTCTTC;514971:A<>T
maker-scaffold92size586643-augustus-gene-1.0-mRNA-1	predicted protein [Nematostella vectensis]	XP_001629186	8.62e-34	scaffold92_size592456:120255-121323;scaffold92_size592456:121401-121819;scaffold92_size592456:121884-122111	13	9;3;1	120601:G<>C;120906:A<>T;120960:T<>C;121290:A<>C;121303:A<>G;121307:TAA<>TACCAAA;121310:C<>CTCTACCAAAT,CAAAT;121312:C<>CGATTAGAG;121314:A<>ATTAGAGC;121433:A<>C;121468:G<>C;121496:G<>A;122013:G<>T
maker-scaffold1size2756217-augustus-gene-4.18-mRNA-1	hypothetical protein AaeL_AAEL004972 [Aedes aegypti]	XP_001650138	5.78e-17	scaffold1_size2776465:310077-311036;scaffold1_size2776465:311137-313544;scaffold1_size2776465:313696-313941;scaffold1_size2776465:316936-318081;scaffold1_size2776465:320048-320271	13	8;2;1;1;1	310082:G<>GAACGCATTCTTGTACAT,GGT;310157:G<>C;310197:G<>T;310206:T<>A;310278:A<>ATATTATCGTCTTCTTCT;310653:A<>C;310952:T<>TTGTCA;311028:T<>C;311810:G<>A;312105:A<>G;313933:A<>T;317398:T<>C;320266:C<>T
maker-scaffold8size1945031-augustus-gene-7.1-mRNA-1	rho guanine dissociation factor [Aedes aegypti]	XP_001663181	1.4e-82	scaffold8_size1970726:709526-709761;scaffold8_size1970726:709861-710084;scaffold8_size1970726:714092-714628;scaffold8_size1970726:715019-715886;scaffold8_size1970726:721338-721542;scaffold8_size1970726:721673-721897;scaffold8_size1970726:721989-722182	13	1;1;3;5;1;1;1	709607:T<>A;709898:T<>G;714138:C<>T;714328:T<>G;714433:C<>T;715157:A<>T;715302:A<>C;715526:G<>A;715539:C<>A;715737:T<>C;721485:C<>A;721878:G<>T;722049:C<>T
maker-scaffold84size638750-augustus-gene-4.14-mRNA-1	fry [Drosophila yakuba]	XP_002093269	5.32e-36	scaffold84_size644413:336897-337400;scaffold84_size644413:338410-339506;scaffold84_size644413:339624-340830;scaffold84_size644413:341269-342305;scaffold84_size644413:342577-344132;scaffold84_size644413:344771-345005;scaffold84_size644413:345481-345863	13	1;4;1;2;3;1;1	337158:G<>C;338560:C<>T;338938:A<>G;339034:G<>C;339468:C<>T;340768:A<>G;341510:T<>G;341993:T<>C;342918:C<>T;343458:C<>G;343626:C<>G;344973:G<>T;345774:A<>C
maker-scaffold37size976698-augustus-gene-3.8-mRNA-1	PREDICTED: DNA repair endonuclease XPF [Xenopus (Silurana) tropicalis]	XP_002935520	0	scaffold37_size988462:350307-350838;scaffold37_size988462:350976-351869	13	5;8	350395:C<>T;350460:A<>G;350756:T<>G;350818:C<>G;350824:T<>TAA,TAAC;351037:T<>G;351099:C<>G;351170:A<>AATTTC;351172:T<>TTCCC;351360:G<>A;351735:C<>A;351798:A<>G;351852:C<>T
maker-scaffold2size2657229-augustus-gene-25.1-mRNA-1	PREDICTED: disintegrin and metalloproteinase domain-containing protein 10-like isoform 2 [Bombus impatiens]	XP_003490593	0	scaffold2_size2681660:2393252-2393424;scaffold2_size2681660:2394412-2395100;scaffold2_size2681660:2395181-2395414;scaffold2_size2681660:2395641-2396000;scaffold2_size2681660:2396065-2396144;scaffold2_size2681660:2396710-2397143;scaffold2_size2681660:2397298-2397736	13	2;3;1;3;1;1;2	2393339:AAG<>AAGTCAGGGAGGTTAG;2393417:C<>T;2394463:C<>T;2394601:A<>G;2395063:A<>G;2395190:T<>G;2395720:A<>G;2395766:G<>T;2395861:G<>A;2396072:T<>C;2397022:C<>G;2397303:G<>A;2397622:G<>A
maker-scaffold198size347650-augustus-gene-2.4-mRNA-1	PREDICTED: uncharacterized protein LOC101172564 [Oryzias latipes]	XP_004066720	1.15e-47	scaffold198_size354428:308201-308448;scaffold198_size354428:308492-309157;scaffold198_size354428:309226-311155;scaffold198_size354428:320344-320550;scaffold198_size354428:340792-341014;scaffold198_size354428:345926-346397	13	1;4;3;1;2;2	308304:G<>C;308497:T<>TTGCCC;308498:AC<>ACACTACCGGTAGTCC,ACACTACC;308499:C<>CACTACCGGTAGTCCA,CCCAA;308935:T<>C;309228:C<>CCTGAATCTAATGAAGACGTT;309230:A<>ATAGACATTTT,ATAG;309369:A<>G;320383:C<>T;340822:T<>C;340839:T<>C;345933:A<>G;345995:G<>C
augustus-scaffold539size93829-abinit-gene-0.0-mRNA-1	PREDICTED: histone H3.2-like [Maylandia zebra]	XP_004576699	8.59e-90	scaffold539_size97682:93450-93852;scaffold539_size97682:94275-94562;scaffold539_size97682:94616-95160	13	5;2;6	93593:T<>A;93632:A<>T;93635:C<>T;93650:G<>A;93659:C<>T;94425:C<>T;94513:A<>G;95052:A<>T;95064:G<>A;95084:C<>G;95090:T<>C;95096:A<>C;95123:T<>A
maker-scaffold613size77686-augustus-gene-0.2-mRNA-1	PREDICTED: LOW QUALITY PROTEIN: zinc finger protein 729-like [Anas platyrhynchos]	XP_005028315	1.64e-08	scaffold613_size78564:16490-16732;scaffold613_size78564:16949-17280;scaffold613_size78564:18126-18529;scaffold613_size78564:22555-23252;scaffold613_size78564:24250-24596	13	3;1;3;5;1	16519:A<>C;16653:C<>A;16685:G<>C;17183:T<>G;18126:C<>G;18409:A<>C;18436:C<>T;23236:G<>GTA;23240:GA<>GACAGCGTCTTCA;23241:A<>ACAGCGTC,ACAGC;23242:GT<>GAGCGTCTTCAAT;23244:GAAA<>GCGTCTTCAATGAAAA;24468:G<>T
maker-scaffold23size1161859-augustus-gene-2.1-mRNA-1	PREDICTED: rab5 GDP/GTP exchange factor-like isoform X1 [Apis dorsata]	XP_006608648	1.78e-17	scaffold23_size1179582:215761-216230;scaffold23_size1179582:216648-216910;scaffold23_size1179582:221020-221285;scaffold23_size1179582:221610-221938;scaffold23_size1179582:222026-222266	13	5;1;2;4;1	215877:A<>C;216096:T<>C;216103:C<>T;216217:C<>T;216227:T<>C;216726:T<>C;221199:C<>T;221205:C<>A;221615:A<>G;221641:G<>C;221870:G<>T;221919:A<>G;222263:C<>A
maker-scaffold28size1079920-augustus-gene-1.3-mRNA-1	PREDICTED: chromodomain-helicase-DNA-binding protein 7 isoform X4 [Acyrthosiphon pisum]	XP_008188436	1.51e-09	scaffold28_size1093931:136566-139559;scaffold28_size1093931:139628-139893;scaffold28_size1093931:141227-142792;scaffold28_size1093931:146152-146618;scaffold28_size1093931:147295-149112;scaffold28_size1093931:149821-150516	13	4;1;5;1;1;1	136718:C<>T;137048:T<>G;138917:C<>T;139355:C<>T;139660:G<>A;141296:A<>G;141298:T<>G;141961:C<>T;142651:A<>G;142765:T<>A;146371:A<>T;148438:A<>G;149907:C<>T
maker-scaffold4size1754260-augustus-gene-4.4-mRNA-1	PREDICTED: 26S proteasome non-ATPase regulatory subunit 1 [Tribolium castaneum]	XP_966419	3.82e-16	scaffold4_size1775450:83694-83993;scaffold4_size1775450:84242-85118;scaffold4_size1775450:86279-86682;scaffold4_size1775450:86829-87179;scaffold4_size1775450:87553-88353;scaffold4_size1775450:88440-88791;scaffold4_size1775450:89472-89825;scaffold4_size1775450:90757-91103	13	2;2;1;2;3;1;1;1	83772:C<>T;83799:T<>C;84555:G<>A;84664:T<>C;86659:T<>A;86881:C<>A;86882:G<>T;87712:C<>T;87985:T<>C;88168:C<>A;88597:A<>G;89798:G<>A;90897:A<>G
augustus-scaffold2236size10604-abinit-gene-0.0-mRNA-1	-	-	-	scaffold2236_size10609:9793-10524	12	12	9822:C<>G;9832:A<>C;9896:C<>G;9914:A<>G;9920:T<>C;10010:C<>A;10190:C<>G;10193:G<>A;10268:A<>T;10290:T<>C;10299:G<>A;10300:G<>A
maker-scaffold1size2756217-augustus-gene-25.6-mRNA-1	-	-	-	scaffold1_size2776465:2549154-2549327;scaffold1_size2776465:2549389-2552006	12	1;11	2549211:C<>T;2550549:A<>T;2550706:A<>G;2550724:G<>C;2550730:A<>G;2550761:T<>A;2551066:G<>A;2551251:C<>T;2551288:C<>A;2551347:C<>T;2551420:A<>ATCTTCTTCC,ATTTCTCTTCTTCC;2551579:A<>C
maker-scaffold310size229811-augustus-gene-1.2-mRNA-1	-	-	-	scaffold310_size232331:155850-156058;scaffold310_size232331:156197-156841;scaffold310_size232331:156913-157255;scaffold310_size232331:158007-158284;scaffold310_size232331:158364-158788;scaffold310_size232331:158866-159930	12	1;1;1;1;2;6	155995:C<>G;156235:A<>C;157192:A<>T;158202:A<>G;158368:C<>T;158488:C<>T;158898:G<>A;159429:G<>A;159444:T<>C;159485:A<>G;159658:C<>G;159859:C<>G
maker-scaffold37size976698-augustus-gene-2.0-mRNA-1	-	-	-	scaffold37_size988462:250407-250717;scaffold37_size988462:250870-251222;scaffold37_size988462:254653-254856;scaffold37_size988462:255533-255741;scaffold37_size988462:257920-258186;scaffold37_size988462:259238-259382	12	1;1;1;2;6;1	250417:G<>A;251179:C<>T;254718:A<>T;255574:C<>T;255616:A<>G;258077:A<>G;258140:G<>A;258143:T<>C;258146:G<>A;258147:A<>G;258173:G<>A;259303:A<>T
maker-scaffold47size1319914-augustus-gene-12.3-mRNA-1	-	-	-	scaffold47_size1343302:1224992-1225836;scaffold47_size1343302:1225905-1226409	12	4;8	1225066:T<>A;1225347:T<>A;1225518:T<>A;1225522:G<>T;1226120:T<>C;1226154:C<>G;1226265:T<>A;1226276:C<>G;1226277:A<>C;1226278:C<>G;1226334:G<>A;1226366:C<>T
maker-scaffold47size1319914-augustus-gene-8.5-mRNA-1	-	-	-	scaffold47_size1343302:825177-825323;scaffold47_size1343302:826079-826168;scaffold47_size1343302:829873-830073;scaffold47_size1343302:830794-831084;scaffold47_size1343302:831232-831294;scaffold47_size1343302:831371-831965;scaffold47_size1343302:832601-832769	12	3;1;1;1;2;1;3	825193:C<>G;825216:TTGCT<>TTGCTGCT;825290:A<>AGACTTATTGAC;826157:C<>T;829934:A<>C;830982:TC<>TCTGAAACCAC,TCCGAAAC;831269:T<>C;831283:G<>C;831431:T<>C;832624:G<>GAA;832694:CTT<>CTTTT;832750:T<>C
maker-scaffold5size1727520-augustus-gene-16.7-mRNA-1	-	-	-	scaffold5_size1740208:1572213-1572759;scaffold5_size1740208:1572899-1573812;scaffold5_size1740208:1575501-1575852;scaffold5_size1740208:1576117-1576709	12	1;1;1;9	1572456:AATGA<>AATGATGA;1573531:A<>G;1575506:G<>A;1576147:G<>C;1576253:TGTAGTAG<>TGTAGTAGTAG;1576411:A<>G;1576474:T<>C;1576482:A<>G;1576491:G<>A;1576511:G<>C;1576554:C<>T;1576555:A<>G
maker-scaffold8size1945031-augustus-gene-17.2-mRNA-1	Intraflagellar transport 140 homolog (Chlamydomonas) [Mus musculus]	AAI39006	1.74e-79	scaffold8_size1970726:1681344-1681500;scaffold8_size1970726:1681811-1682257;scaffold8_size1970726:1682341-1682627;scaffold8_size1970726:1684840-1686116;scaffold8_size1970726:1686185-1686522;scaffold8_size1970726:1686601-1686793;scaffold8_size1970726:1686870-1687114;scaffold8_size1970726:1687230-1687422;scaffold8_size1970726:1687973-1688202;scaffold8_size1970726:1688275-1688394	12	1;1;1;2;1;2;1;1;1;1	1681446:A<>T;1682122:A<>T;1682403:C<>T;1685400:AGTT<>AGTTGTT;1685549:T<>C;1686387:G<>A;1686685:C<>A;1686734:A<>G;1687054:C<>T;1687303:A<>G;1688103:T<>C;1688362:C<>T
maker-scaffold838size44581-augustus-gene-0.0-mRNA-1	glutamate gated chloride channel exon 3c-exon 9pdelta variant [Bombyx mori]	AGW27409	1.12e-114	scaffold838_size45046:27304-27454;scaffold838_size45046:31238-32356;scaffold838_size45046:32828-34190	12	1;8;3	27330:A<>G;31549:T<>A;31572:T<>A;31574:G<>C;31646:G<>GCAC;31768:G<>C;31981:T<>C;32283:TA<>TAACAACAA,TAGCAA;32284:ANG<>AACAACAAAAAAAATTNG,AACNG;33338:G<>A;33370:T<>G;33468:C<>A
maker-scaffold72size687670-augustus-gene-5.18-mRNA-1	hypothetical protein DAPPUDRAFT_64475 [Daphnia pulex]	EFX66670	2.68e-61	scaffold72_size695039:561635-561861;scaffold72_size695039:562230-562565;scaffold72_size695039:562641-562937;scaffold72_size695039:563087-563332;scaffold72_size695039:563457-563991;scaffold72_size695039:564261-564385	12	1;4;1;2;3;1	561845:C<>A;562321:T<>C;562324:G<>A;562328:C<>CTCT;562329:C<>CAAATAAGG,CTT;562785:T<>G;563186:T<>C;563228:C<>T;563463:C<>T;563670:G<>A;563873:G<>C;564381:G<>C
maker-scaffold426size144818-augustus-gene-0.5-mRNA-1	hypothetical protein DAPPUDRAFT_116084 [Daphnia pulex]	EFX66711	1.08e-17	scaffold426_size146339:124867-125029;scaffold426_size146339:125104-125280;scaffold426_size146339:125340-125684;scaffold426_size146339:125845-126355;scaffold426_size146339:130231-130774	12	1;1;4;2;4	124987:T<>C;125169:G<>A;125414:A<>C;125612:G<>GATTAAACAGA,GA;125614:AA<>AAAGA;125615:A<>AAGAGC;126052:C<>T;126216:A<>G;130315:G<>C;130653:G<>GGATTGCATT;130726:T<>C;130730:A<>G
maker-scaffold1size2756217-augustus-gene-26.13-mRNA-1	hypothetical protein DAPPUDRAFT_228516 [Daphnia pulex]	EFX69901	0	scaffold1_size2776465:2674176-2674396;scaffold1_size2776465:2675160-2675466;scaffold1_size2776465:2681626-2681773;scaffold1_size2776465:2681865-2682029;scaffold1_size2776465:2686993-2687096;scaffold1_size2776465:2687760-2688629	12	1;1;1;2;3;4	2674366:C<>T;2675464:C<>T;2681757:T<>C;2681871:A<>G;2681881:C<>T;2687005:G<>T;2687066:C<>T;2687093:G<>A;2687779:G<>GGAAGACAATGC,GGAAGACAATGCATTCCAC;2687793:C<>T;2687802:A<>T;2687898:T<>C
maker-scaffold187size362697-augustus-gene-2.8-mRNA-1	hypothetical protein DAPPUDRAFT_202334 [Daphnia pulex]	EFX70452	6.64e-125	scaffold187_size370275:155220-155388;scaffold187_size370275:155467-155642;scaffold187_size370275:156606-156911;scaffold187_size370275:157423-157491;scaffold187_size370275:157590-159028;scaffold187_size370275:159103-159529;scaffold187_size370275:160091-160300	12	2;1;1;1;3;2;2	155243:T<>C;155370:G<>A;155642:T<>C;156753:C<>T;157437:T<>C;157607:C<>T;157622:T<>C;158185:C<>T;159191:G<>A;159229:T<>C;160149:A<>G;160160:C<>T
maker-scaffold5size1727520-augustus-gene-1.0-mRNA-1	hypothetical protein DAPPUDRAFT_213992 [Daphnia pulex]	EFX76382	3.24e-88	scaffold5_size1740208:77836-78399;scaffold5_size1740208:80444-81868;scaffold5_size1740208:81946-82878;scaffold5_size1740208:83802-84269;scaffold5_size1740208:88205-88356;scaffold5_size1740208:88921-89063	12	4;2;2;1;1;2	78012:T<>C;78225:G<>A;78315:G<>A;78370:C<>A;80730:T<>C;81834:G<>A;82022:G<>A;82806:C<>T;83855:G<>A;88348:T<>C;88952:C<>CGGTGAGATAAA,CGGTGAGATAAACTCCTTACT;89027:T<>C
maker-scaffold602size77912-augustus-gene-0.2-mRNA-1	hypothetical protein DAPPUDRAFT_213964 [Daphnia pulex]	EFX76452	2.87e-57	scaffold602_size79247:43960-44601;scaffold602_size79247:44667-44978;scaffold602_size79247:45397-45660;scaffold602_size79247:45735-46786	12	2;2;1;7	44056:G<>A;44216:G<>T;44729:G<>C;44808:T<>C;45397:C<>A;45776:C<>T;45790:G<>A;45807:G<>C;45933:T<>C;46066:G<>A;46345:A<>G;46436:A<>C
augustus-scaffold720size85827-abinit-gene-0.0-mRNA-1	hypothetical protein DAPPUDRAFT_236095 [Daphnia pulex]	EFX87177	1.04e-11	scaffold720_size87959:81684-84724;scaffold720_size87959:85062-86826	12	5;7	82772:C<>T;82804:T<>C;82922:A<>G;83312:A<>G;83838:A<>G;85413:T<>G;85476:G<>A;86160:T<>C;86635:C<>A;86734:G<>C;86736:C<>T;86823:G<>A
maker-scaffold4size1754260-augustus-gene-14.0-mRNA-1	hypothetical protein DAPPUDRAFT_304661 [Daphnia pulex]	EFX88552	5.83e-29	scaffold4_size1775450:1384165-1385215;scaffold4_size1775450:1385289-1385572;scaffold4_size1775450:1385655-1386678;scaffold4_size1775450:1386755-1386904;scaffold4_size1775450:1388782-1389151;scaffold4_size1775450:1390137-1390363;scaffold4_size1775450:1390455-1391184;scaffold4_size1775450:1392194-1392734;scaffold4_size1775450:1393309-1393477;scaffold4_size1775450:1393544-1393767	12	1;1;1;1;2;1;2;1;1;1	1384908:G<>A;1385388:T<>C;1385954:T<>C;1386842:T<>C;1388981:C<>G;1389056:T<>C;1390338:G<>T;1391023:C<>G;1391164:G<>A;1392584:A<>G;1393380:A<>G;1393649:A<>G
maker-scaffold47size1319914-augustus-gene-1.0-mRNA-1	Putative homeodomain transcription factor [Acromyrmex echinatior]	EGI62974	6.87e-140	scaffold47_size1343302:102819-103008;scaffold47_size1343302:103107-103840;scaffold47_size1343302:104336-104968;scaffold47_size1343302:105587-105815;scaffold47_size1343302:105980-106075	12	1;5;4;1;1	102890:G<>T;103329:C<>T;103354:T<>G;103468:T<>A;103618:T<>A;103804:A<>G;104420:C<>T;104493:G<>C;104566:T<>TCAACTAAC;104567:A<>AAACTAACG,ACG;105764:C<>T;106030:T<>C
maker-scaffold393size167150-augustus-gene-0.3-mRNA-1	Amine oxidase [flavin-containing]	EOB06502	4.06e-172	scaffold393_size168261:138758-139350;scaffold393_size168261:139780-140188;scaffold393_size168261:140437-141396	12	7;2;3	138816:TT<>TGGGACGTAT;139057:G<>GCA;139058:GNAAC<>G;139199:TCNG<>TCGTTACNG,TCGTTACCGTCCACCCTACCNG;139200:C<>CATGA,CGTTACCGT;139342:AC<>AAGAGC,ACCAACATTTTC;139343:C<>CCAACATTTTCT,CAAGAGT;139954:C<>T;139991:CC<>CTCGC,CACTCGC;141265:GT<>GTGTACT;141266:TA<>TAGAA;141267:A<>AGAGATTCCCCTAAGG
maker-scaffold4419size3542-augustus-gene-0.1-mRNA-1	hypothetical protein H257_08525 [Aphanomyces astaci]	ETV77614	1.21e-136	scaffold4419_size3542:1110-1862;scaffold4419_size3542:1964-2016;scaffold4419_size3542:3-744	12	6;1;5	1636:T<>C;1685:A<>T;1689:A<>C;1692:C<>A;1737:C<>A;1742:G<>A;2001:A<>T;104:T<>C;107:C<>T;384:C<>T;598:T<>A;607:T<>G
maker-scaffold229size310297-augustus-gene-1.2-mRNA-1	hypothetical protein H257_05966 [Aphanomyces astaci]	ETV81441	5.66e-28	scaffold229_size313860:91943-92047;scaffold229_size313860:92465-92599;scaffold229_size313860:92784-93100;scaffold229_size313860:96350-96537;scaffold229_size313860:97226-97384	12	1;1;3;4;3	91992:T<>A;92487:A<>G;92828:T<>C;92836:T<>A;92855:C<>T;96472:A<>T;96474:A<>G;96477:T<>A;96494:C<>G;97346:C<>A;97367:G<>C;97371:T<>G
maker-scaffold21size1197050-augustus-gene-11.2-mRNA-1	Importin-13 [Zootermopsis nevadensis]	KDR11785	2.07e-93	scaffold21_size1207032:1167678-1167995;scaffold21_size1207032:1168076-1168120;scaffold21_size1207032:1168189-1168361;scaffold21_size1207032:1169599-1169757;scaffold21_size1207032:1169829-1170081;scaffold21_size1207032:1170375-1170877;scaffold21_size1207032:1171538-1171742;scaffold21_size1207032:1171805-1172083;scaffold21_size1207032:1172874-1173099	12	2;1;1;1;1;2;1;2;1	1167973:C<>G;1167974:G<>T;1168111:C<>T;1168251:G<>T;1169639:T<>C;1169983:C<>T;1170681:A<>G;1170803:T<>C;1171574:T<>C;1171886:C<>T;1171901:T<>G;1173043:G<>A
maker-scaffold210size338753-augustus-gene-1.0-mRNA-1	Viral IAP-associated factor-like protein [Zootermopsis nevadensis]	KDR20134	1.67e-69	scaffold210_size343790:147152-147314;scaffold210_size343790:147415-147640;scaffold210_size343790:147801-148048;scaffold210_size343790:150358-150749	12	1;1;8;2	147297:AGG<>AG;147548:G<>A;147907:C<>CACTAAGT;147908:C<>CAGTT;147910:A<>G;147911:T<>A;147917:G<>A;147918:T<>C;147919:A<>G;147922:T<>C;150425:C<>T;150734:G<>A
maker-scaffold241size304314-augustus-gene-2.2-mRNA-1	ATP-binding cassette sub-family G member 8 [Zootermopsis nevadensis]	KDR20186	1.4e-103	scaffold241_size309716:188756-188932;scaffold241_size309716:190087-190189;scaffold241_size309716:190769-190941;scaffold241_size309716:191629-191794;scaffold241_size309716:192835-194352;scaffold241_size309716:197210-197650	12	2;1;1;2;3;3	188885:T<>C;188902:G<>A;190135:G<>A;190941:T<>C;191730:GCCATGAAGAACACCATGAAGAACACCATGAAGAACACCATGAAGAA<>GCCATGAAGAACACCATGAAGAACACCATGAAGAA;191742:A<>ATGTCGTTAG;193692:T<>G;193867:T<>C;193907:A<>T;197485:C<>G;197579:G<>T;197584:T<>C
augustus-scaffold13909size7427-abinit-gene-0.0-mRNA-1	DNA-dependent protein kinase catalytic subunit [Xenopus laevis]	NP_001079070	2.52e-26	scaffold13909_size7965:1167-1302;scaffold13909_size7965:1447-1622;scaffold13909_size7965:1697-2000;scaffold13909_size7965:2637-2965;scaffold13909_size7965:3037-3181;scaffold13909_size7965:5382-5711;scaffold13909_size7965:5779-6000	12	1;1;3;2;2;1;2	1216:T<>C;1462:C<>T;1813:G<>A;1925:G<>A;1972:T<>C;2861:C<>T;2865:T<>C;3054:G<>C;3111:G<>C;5615:C<>G;5962:C<>T;5982:A<>T
maker-scaffold272size266709-augustus-gene-0.0-mRNA-1	CG7466, isoform C [Drosophila melanogaster]	NP_001285738	0	scaffold272_size271111:11150-12266;scaffold272_size271111:12366-13265;scaffold272_size271111:13356-13527;scaffold272_size271111:13575-14172;scaffold272_size271111:14236-14477;scaffold272_size271111:7543-7789;scaffold272_size271111:8112-9411;scaffold272_size271111:9490-10896	12	2;1;3;1;1;1;2;1	11583:C<>T;11660:G<>C;12428:T<>G;13430:T<>A;13496:G<>C;13520:A<>C;13621:C<>A;14368:G<>T;7561:C<>T;8729:C<>T;8982:G<>T;10052:A<>G
maker-scaffold280size266829-augustus-gene-0.0-mRNA-1	PREDICTED: fatty acid synthase-like isoform X1 [Acyrthosiphon pisum]	XP_001945190	8.73e-125	scaffold280_size269929:12131-12349;scaffold280_size269929:12414-13065;scaffold280_size269929:13737-13853;scaffold280_size269929:15354-16082;scaffold280_size269929:16159-16338;scaffold280_size269929:17105-17602	12	1;4;1;3;1;2	12196:T<>C;12743:G<>C;12745:G<>C;12916:A<>C;12990:T<>C;13770:T<>G;15619:T<>G;15723:A<>G;16080:C<>G;16301:T<>C;17228:C<>T;17257:G<>A
maker-scaffold57size773389-augustus-gene-5.0-mRNA-1	PREDICTED: von Willebrand factor A domain-containing protein 8 [Acyrthosiphon pisum]	XP_001946036	1.79e-10	scaffold57_size787516:515811-516047;scaffold57_size787516:518650-519029;scaffold57_size787516:519419-519681;scaffold57_size787516:519910-520052	12	4;2;5;1	515854:GG<>GGCTCTTGCCTACG,GATCCTG;515855:G<>GATCCTA,GCTCTTGCCT;515995:G<>A;516038:T<>C;518778:A<>G;518835:T<>G;519527:CAAT<>CAATATCCACGGAAT;519530:TG<>TATCCACGGAATCTACCG,T;519534:C<>CACGGAATCTACCGTACACATCCCAA,CACG;519606:A<>G;519668:A<>T;519932:A<>T
maker-scaffold100size555673-augustus-gene-0.0-mRNA-1	GH24741 [Drosophila grimshawi]	XP_001997375	5.84e-143	scaffold100_size562420:21738-21912;scaffold100_size562420:23506-23670;scaffold100_size562420:24424-24535;scaffold100_size562420:25292-25692;scaffold100_size562420:25813-27535	12	1;1;1;1;8	21770:G<>A;23670:G<>A;24436:G<>A;25494:C<>T;25925:C<>T;25948:C<>T;26124:A<>G;26127:A<>G;26269:G<>A;26531:A<>G;26792:T<>A;27048:A<>C
maker-scaffold19size1242042-augustus-gene-4.5-mRNA-1	FYVE finger-containing phosphoinositide kinase, fyv1, putative [Ixodes scapularis]	XP_002400440	0	scaffold19_size1250089:471218-474186;scaffold19_size1250089:474247-474493;scaffold19_size1250089:474827-475017;scaffold19_size1250089:475307-475443;scaffold19_size1250089:475761-476128;scaffold19_size1250089:476220-476434;scaffold19_size1250089:476494-476628;scaffold19_size1250089:477009-477335	12	5;1;1;1;1;1;1;1	471370:C<>T;472654:A<>G;473158:G<>A;473476:A<>G;473502:C<>T;474463:C<>T;474871:T<>C;475438:T<>A;475817:A<>G;476256:A<>G;476569:G<>C;477331:C<>T
maker-scaffold470size124269-augustus-gene-0.2-mRNA-1	conserved hypothetical protein [Pediculus humanus corporis]	XP_002429929	4.6e-127	scaffold470_size125544:1304-2001;scaffold470_size125544:3678-3907;scaffold470_size125544:3971-4180;scaffold470_size125544:4244-4485;scaffold470_size125544:4545-5220;scaffold470_size125544:5765-7134;scaffold470_size125544:7197-7846	12	1;1;1;2;2;1;4	1897:C<>A;3870:A<>G;4071:A<>ATCTTCCAACATCACCTC,AT;4267:A<>C;4339:GAC<>GACAAAC;4608:G<>T;5081:A<>T;6116:A<>G;7425:C<>T;7449:G<>A;7709:A<>G;7823:T<>C
maker-scaffold247size292830-augustus-gene-1.6-mRNA-1	PREDICTED: LOW QUALITY PROTEIN: bifunctional glutamate/proline--tRNA ligase [Pongo abelii]	XP_002809493	0	scaffold247_size296535:78531-78710;scaffold247_size296535:81549-81688;scaffold247_size296535:81770-81887;scaffold247_size296535:83754-84113;scaffold247_size296535:84192-84470;scaffold247_size296535:87861-87957;scaffold247_size296535:88219-88674;scaffold247_size296535:89491-89683;scaffold247_size296535:89947-90139;scaffold247_size296535:90195-90379;scaffold247_size296535:90563-90780	12	1;1;1;1;2;1;1;1;1;1;1	78590:C<>T;81561:C<>T;81805:T<>G;84086:T<>C;84331:G<>A;84347:T<>C;87953:A<>T;88473:C<>T;89574:G<>C;89975:A<>G;90223:T<>C;90636:C<>T
maker-scaffold16size1255579-augustus-gene-4.4-mRNA-1	PREDICTED: probable ATP-dependent RNA helicase DDX10 [Megachile rotundata]	XP_003704914	0	scaffold16_size1271250:464689-464823;scaffold16_size1271250:465002-465218;scaffold16_size1271250:466616-466672;scaffold16_size1271250:466814-467183;scaffold16_size1271250:467264-467639	12	2;5;1;2;2	464722:A<>ACTTT;464795:T<>G;465033:G<>T;465068:T<>C;465070:C<>A;465115:C<>T;465198:C<>T;466617:T<>C;466815:C<>T;466864:A<>G;467513:G<>A;467533:C<>A
augustus-scaffold2719size10807-abinit-gene-0.0-mRNA-1	PREDICTED: protein strawberry notch homolog 2 [Tursiops truncatus]	XP_004323801	8.8e-58	scaffold2719_size11416:5002-5305;scaffold2719_size11416:5440-5555;scaffold2719_size11416:5844-6092	12	7;3;2	5042:C<>CATA;5043:T<>TTAC;5058:T<>A;5078:T<>G;5161:A<>C;5200:C<>T;5303:G<>GGC;5458:T<>C;5536:G<>A;5542:C<>G;5922:T<>C;5961:G<>C
maker-scaffold100size555673-augustus-gene-3.12-mRNA-1	PREDICTED: jouberin [Condylura cristata]	XP_004674178	1e-43	scaffold100_size562420:236730-237217;scaffold100_size562420:237650-237741;scaffold100_size562420:237799-238257;scaffold100_size562420:238905-240050;scaffold100_size562420:240135-240599	12	1;2;4;1;4	237163:G<>A;237675:C<>A;237733:C<>T;237831:T<>C;237904:T<>TATCCG,TATCCGAGAGCCAATA;237927:C<>T;238033:T<>A;239684:C<>T;240148:T<>A;240175:G<>A;240465:A<>G;240511:A<>G
maker-scaffold437size138309-augustus-gene-0.1-mRNA-1	PREDICTED: zinc finger protein 26-like isoform X6 [Heterocephalus glaber]	XP_004885947	8.51e-14	scaffold437_size138986:18678-18896;scaffold437_size138986:19136-19396;scaffold437_size138986:25248-26379	12	5;2;5	18764:T<>TAAGC;18768:CT<>CTTGCTT;18769:T<>TTGCTTCATC;18771:GAA<>GCTTCAA;18840:A<>C;19212:GTGT<>GCAAAGTCTGT;19215:T<>TCG,TCAAAGTCTCG;25649:G<>T;25659:T<>G;25667:A<>C;26025:C<>G;26028:A<>T
maker-scaffold75size670735-augustus-gene-3.12-mRNA-1	PREDICTED: zinc finger homeobox protein 3-like [Bombyx mori]	XP_004932958	1.89e-38	scaffold75_size675008:319182-319312;scaffold75_size675008:319999-320886;scaffold75_size675008:321080-323102;scaffold75_size675008:325179-326273;scaffold75_size675008:326520-327041;scaffold75_size675008:327211-327654;scaffold75_size675008:332933-333488;scaffold75_size675008:333706-334189	12	1;3;1;1;1;3;1;1	319230:G<>A;320102:C<>T;320129:G<>A;320833:C<>T;322296:C<>T;325700:A<>G;326755:T<>C;327365:A<>G;327506:G<>C;327554:A<>G;333478:G<>A;334088:C<>T
augustus-scaffold4096size4015-abinit-gene-0.0-mRNA-1	PREDICTED: uncharacterized protein LOC101886873 [Danio rerio]	XP_005171486	3.89e-36	scaffold4096_size4049:1258-1668;scaffold4096_size4049:17-271;scaffold4096_size4049:1731-1950;scaffold4096_size4049:2312-2527	12	7;2;2;1	1303:C<>G;1336:G<>T;1339:C<>A;1407:G<>GTGGAT;1408:GA<>GGGATAA;1412:AA<>AACGTGGATAAATCA,AAATTCAAGTCCCTAATGA;1636:A<>G;223:C<>A;244:G<>C;1880:CT<>CTGTTTAATTTCTTTCATT;1881:T<>TCCAA;2370:A<>C
maker-scaffold8size1945031-augustus-gene-7.10-mRNA-1	PREDICTED: centriolar coiled-coil protein of 110 kDa [Geospiza fortis]	XP_005420546	1.75e-20	scaffold8_size1970726:783600-784232;scaffold8_size1970726:784357-784584;scaffold8_size1970726:784693-785291;scaffold8_size1970726:785368-785932	12	1;2;8;1	783680:G<>A;784421:C<>G;784522:T<>C;784999:T<>A;785093:C<>T;785109:T<>C;785157:CATCATG<>C;785176:A<>T;785246:A<>ATCAT;785249:TT<>TTAAAAT;785250:T<>TC,TAAAAA;785662:C<>T
maker-scaffold1size2756217-augustus-gene-15.1-mRNA-1	PREDICTED: phosphoglucomutase-like isoform X2 [Apis dorsata]	XP_006609201	8.02e-179	scaffold1_size2776465:1503994-1504487;scaffold1_size2776465:1504591-1504942;scaffold1_size2776465:1505800-1506012;scaffold1_size2776465:1508699-1508980;scaffold1_size2776465:1509113-1509251;scaffold1_size2776465:1510440-1510900;scaffold1_size2776465:1515482-1515644;scaffold1_size2776465:1515825-1515978;scaffold1_size2776465:1516143-1516542;scaffold1_size2776465:1524173-1524375	12	1;3;1;1;1;1;1;1;1;1	1504207:C<>T;1504736:C<>T;1504748:A<>G;1504782:G<>T;1505888:G<>C;1508869:C<>A;1509178:G<>A;1510533:G<>A;1515544:GAG<>GAGTTCCGGAAAAG,GG;1515903:A<>T;1516407:TCAGGCACAGGCACAGGCACA<>TCAGGCACAGGCACAGGCACAGGCACAGGCACA;1524297:C<>T
maker-scaffold355size200716-augustus-gene-1.1-mRNA-1	PREDICTED: RNA polymerase II-associated factor 1 homolog isoform X2 [Apis dorsata]	XP_006611852	4.25e-136	scaffold355_size203382:143508-144507;scaffold355_size203382:144583-145413;scaffold355_size203382:147273-147865;scaffold355_size203382:172576-173195;scaffold355_size203382:173791-173887;scaffold355_size203382:174073-174315	12	4;2;3;1;1;1	144033:G<>A;144213:G<>C;144344:G<>C;144367:A<>C;145407:G<>T;145413:A<>G;147428:G<>A;147446:T<>G;147784:A<>G;173069:A<>G;173793:C<>A;174109:T<>A
maker-scaffold93size585897-augustus-gene-3.0-mRNA-1	PREDICTED: run domain Beclin-1 interacting and cysteine-rich containing protein [Tribolium castaneum]	XP_008193571	3.76e-102	scaffold93_size596362:303125-303225;scaffold93_size596362:303278-303409;scaffold93_size596362:303574-303705;scaffold93_size596362:307140-307978;scaffold93_size596362:308238-308428	12	3;3;3;1;2	303193:TTCTGGTGCTGCTGATACAGCTGTAGTTNTCTGGTGCTGCT<>TTCTGGTGCTGCT;303206:G<>A;303220:T<>TACAC,TGACAC;303333:C<>G;303347:A<>G;303379:C<>T;303629:C<>G;303643:A<>G;303675:C<>T;307682:G<>T;308271:G<>A;308341:TCTAC<>TGAAGCAAAGTCGACACCCTAC,TCTACTAC
maker-scaffold362size197294-augustus-gene-1.3-mRNA-1	PREDICTED: LOW QUALITY PROTEIN: xanthine dehydrogenase-like [Nasonia vitripennis]	XP_008211589	8.97e-52	scaffold362_size201269:180177-181012;scaffold362_size201269:185056-185369;scaffold362_size201269:186412-186647;scaffold362_size201269:193448-193510	12	6;3;2;1	180546:T<>C;180595:G<>A;180631:T<>A;180763:T<>TTCAATAAA,TGAAACAATTTGGTAG;180765:G<>GAATAAA;180969:C<>T;185298:T<>TC;185299:A<>AG;185306:T<>A;186469:A<>C;186524:G<>C;193505:G<>C
maker-scaffold11size1424826-augustus-gene-6.3-mRNA-1	PREDICTED: serine/threonine-protein kinase SIK3-like isoform X2 [Microplitis demolitor]	XP_008547543	3.33e-173	scaffold11_size1436351:609887-610285;scaffold11_size1436351:616001-617590;scaffold11_size1436351:618271-618593;scaffold11_size1436351:619209-619700;scaffold11_size1436351:620430-620651;scaffold11_size1436351:620719-620960	12	2;4;2;2;1;1	610075:A<>G;610174:G<>A;616394:C<>T;616402:A<>G;616820:C<>T;616932:A<>C;618353:A<>T;618371:T<>A;619554:A<>ACAATC;619558:A<>G;620580:C<>T;620928:G<>A
maker-scaffold269size268280-augustus-gene-0.2-mRNA-1	PREDICTED: puromycin-sensitive aminopeptidase isoform X2 [Microplitis demolitor]	XP_008559138	4.64e-143	scaffold269_size272228:57672-58130;scaffold269_size272228:58221-58958;scaffold269_size272228:61039-61235;scaffold269_size272228:61562-61795;scaffold269_size272228:62117-62326	12	5;3;1;1;2	57712:C<>T;57823:G<>T;57827:G<>GTATC,GTCGTATC;57828:AA<>AATCTA,ACGTATCTA;57869:G<>T;58886:AA<>AACATTA;58887:A<>ACAT;58888:T<>TATTATTG,TATTATTGAA;61099:G<>C;61702:C<>G;62250:AT<>AAAGT;62322:C<>T
augustus-scaffold3776size4935-abinit-gene-0.0-mRNA-1	retrotransposon nucleocapsid protein [Cryptococcus neoformans var. neoformans JEC21]	XP_571377	0	scaffold3776_size4936:144-4469	12	12	223:G<>A;228:T<>C;370:A<>G;399:A<>G;449:G<>A;474:G<>A;1650:G<>A;2331:A<>G;3148:T<>C;3484:G<>A;4176:G<>A;4178:C<>T
maker-scaffold5size1727520-augustus-gene-10.0-mRNA-1	PREDICTED: ectopic P granules protein 5 homolog [Tribolium castaneum]	XP_971019	0	scaffold5_size1740208:989145-989386;scaffold5_size1740208:989459-989862;scaffold5_size1740208:990160-990381;scaffold5_size1740208:990735-991101;scaffold5_size1740208:993076-993294;scaffold5_size1740208:993998-994251;scaffold5_size1740208:995887-996800;scaffold5_size1740208:996950-997775	12	1;1;1;1;1;1;2;4	989320:C<>T;989563:T<>C;990305:A<>T;990889:T<>C;993289:A<>C;994011:T<>C;996703:C<>G;996777:G<>GTTCAAATCC;997017:G<>C;997110:T<>G;997543:G<>A;997650:G<>GC
augustus-scaffold7141size2057-abinit-gene-0.0-mRNA-1	-	-	-	scaffold7141_size2014:39-1880	11	11	74:T<>C;84:T<>A;143:TTTCTTCTTC<>T;155:C<>A;1068:G<>GGTGATTTCGTAT;1143:A<>G;1588:TT<>TTCAAT;1589:TTNC<>TCAATNC;1590:TNCA<>TAATGNCA,TCATACNCA;1665:C<>T;1700:T<>C
maker-scaffold210size338753-augustus-gene-2.13-mRNA-1	-	-	-	scaffold210_size343790:220204-220253;scaffold210_size343790:222359-222807;scaffold210_size343790:222965-223167;scaffold210_size343790:224232-224432;scaffold210_size343790:225352-225443;scaffold210_size343790:225979-226070;scaffold210_size343790:226142-226655	11	1;1;2;1;1;1;4	220241:C<>T;222540:A<>C;223078:CA<>CACCAA,CGCCAAAAA;223154:A<>G;224371:A<>C;225364:A<>C;225991:A<>C;226257:A<>G;226286:T<>C;226293:G<>A;226307:G<>T
maker-scaffold284size253718-augustus-gene-1.12-mRNA-1	-	-	-	scaffold284_size256603:80375-81018;scaffold284_size256603:82046-82458	11	8;3	80387:ATGAGTGATAGTACTCTGAGTATTTGTAGTCTGAGT<>ATGAGTATTTGTAGTCTGAGT;80393:G<>A;80394:A<>T;80396:A<>T;80400:C<>G;80694:T<>A;80695:T<>G;80695:T<>TAAG;82334:C<>A;82376:C<>A;82453:CA<>CCTAA
maker-scaffold347size207111-augustus-gene-0.2-mRNA-1	-	-	-	scaffold347_size209210:10971-11471;scaffold347_size209210:7742-8215;scaffold347_size209210:9077-10012	11	1;1;9	11089:T<>C;8135:A<>C;9305:C<>T;9348:A<>G;9352:GT<>GCAGTT,GAGGTGCAGTT;9357:T<>TGTAAAGC;9359:T<>TAAAG;9362:T<>C;9405:G<>A;9413:T<>G;9757:T<>A
maker-scaffold358size201163-augustus-gene-0.2-mRNA-1	-	-	-	scaffold358_size203958:46162-46312;scaffold358_size203958:48621-49645	11	1;10	46166:A<>G;48662:G<>A;48749:A<>G;48879:A<>G;48961:G<>C;49046:A<>G;49069:C<>T;49236:C<>T;49267:T<>A;49358:A<>C;49541:C<>G
maker-scaffold642size70303-augustus-gene-0.1-mRNA-1	-	-	-	scaffold642_size72143:1395-1732;scaffold642_size72143:3408-3812;scaffold642_size72143:4024-4342;scaffold642_size72143:4576-4800;scaffold642_size72143:6193-6481;scaffold642_size72143:6540-7019	11	2;4;1;1;1;2	1489:C<>G;1500:A<>T;3465:A<>G;3546:C<>G;3729:C<>G;3804:T<>C;4102:A<>G;4711:G<>GATT;6274:CA<>CAGATGA,CCGA;6666:A<>T;6689:C<>G
maker-scaffold8size1945031-augustus-gene-7.3-mRNA-1	-	-	-	scaffold8_size1970726:747041-747772;scaffold8_size1970726:747870-748785;scaffold8_size1970726:748848-749268;scaffold8_size1970726:749563-750142	11	2;6;1;2	747392:G<>A;747415:T<>C;748416:CA<>CAGCAGTTGGAAATTGAAAATA;748417:AT<>AGCAGTTGGAAATT,ATCAGTTT;748420:A<>AGTTG;748493:G<>T;748584:C<>T;748733:T<>G;748886:T<>C;749617:A<>AT,AAT;749841:C<>T
maker-scaffold8size1945031-augustus-gene-11.3-mRNA-1	putative elongation factor 1 delta [Graphocephala atropunctata]	ABD98761	1.88e-53	scaffold8_size1970726:1128453-1129024;scaffold8_size1970726:1129131-1129374;scaffold8_size1970726:1129946-1130605;scaffold8_size1970726:1132512-1132996	11	3;2;5;1	1128849:AATCAGAATC<>AATCAGAATCAGTATCAGAATC;1128858:C<>CAGT;1128924:AATCAGAATC<>AATCAGAATCAGTATCAGAATC;1129300:G<>A;1129327:GATTCTTTCCATTC<>GATTC;1130098:G<>A;1130217:G<>C;1130247:T<>C;1130400:T<>TGTACAGAA,TTCTATA;1130601:A<>G;1132630:T<>C
maker-scaffold603size77277-augustus-gene-0.2-mRNA-1	chitin synthase 2 [Locusta migratoria]	AFK08615	2.07e-15	scaffold603_size79711:47455-47814;scaffold603_size79711:47971-48232;scaffold603_size79711:49331-49760;scaffold603_size79711:49843-50320;scaffold603_size79711:50377-50507	11	3;1;2;3;2	47733:TTT<>TTTCCTTCTAAAAATT;47735:T<>TCCTTCTAA,TGCTTCTAAAAATTA;47811:G<>C;48078:T<>A;49602:G<>T;49646:G<>A;50199:G<>C;50315:ATT<>ATCTCTTTTTGTGACGAATTTTTGTTTT,ATTTTTGTTTT;50317:T<>TCAATTCTCC;50437:G<>T;50483:G<>A
maker-scaffold37size976698-augustus-gene-3.4-mRNA-1	suppressor of profilin 2 [Papilio xuthus]	BAM18073	2.04e-59	scaffold37_size988462:353825-353963;scaffold37_size988462:356422-356555;scaffold37_size988462:357135-357402;scaffold37_size988462:357476-357681;scaffold37_size988462:358077-358272	11	5;1;1;3;1	353870:T<>TTGTGCTGCCGTAA;353873:A<>AAACC,AGTAAGTAT;353875:A<>ACCAACTCTT;353876:G<>GCAACTCTTGTGC;353922:T<>G;356463:T<>A;357269:T<>G;357622:T<>TAA;357625:G<>T;357630:AT<>ATATTAATTAGGT;358081:C<>G
maker-scaffold242size299879-augustus-gene-2.13-mRNA-1	cadherin [Tribolium castaneum]	EEZ99195	3.97e-08	scaffold242_size302876:187380-188062;scaffold242_size302876:190764-191478;scaffold242_size302876:197908-198011;scaffold242_size302876:200889-201422;scaffold242_size302876:204493-205149;scaffold242_size302876:206906-207650;scaffold242_size302876:211171-212510	11	1;1;1;4;1;1;2	187550:G<>C;190859:T<>C;197917:T<>C;200953:C<>T;201000:A<>G;201045:A<>T;201047:C<>G;204931:C<>T;207291:A<>G;211810:T<>C;212025:T<>C
maker-scaffold17size1249603-augustus-gene-11.10-mRNA-1	Probable elongator complex protein 2 [Camponotus floridanus]	EFN70014	1.76e-102	scaffold17_size1266420:1016187-1016415;scaffold17_size1266420:1017991-1018119;scaffold17_size1266420:1018197-1018436;scaffold17_size1266420:1020195-1020380	11	6;2;2;1	1016282:A<>G;1016287:ACACGGCACT<>ACACGGCACTTCACGGCACT;1016335:C<>T;1016336:T<>G;1016337:C<>A;1016346:C<>G;1018004:G<>A;1018070:G<>C;1018257:C<>T;1018283:C<>T;1020322:T<>A
maker-scaffold333size213126-augustus-gene-1.2-mRNA-1	Latrophilin-3 [Camponotus floridanus]	EFN71774	6.63e-37	scaffold333_size215433:177421-178041;scaffold333_size215433:178108-178276;scaffold333_size215433:178398-178858;scaffold333_size215433:178928-179426;scaffold333_size215433:179708-179868;scaffold333_size215433:181056-181288	11	5;1;1;1;1;2	177450:A<>G;177555:G<>A;177606:T<>G;178025:A<>G;178033:G<>C;178183:T<>C;178537:A<>G;179333:G<>C;179857:C<>T;181120:A<>G;181232:C<>G
maker-scaffold200size345481-augustus-gene-2.3-mRNA-1	hypothetical protein EAI_06930 [Harpegnathos saltator]	EFN77814	1.5e-75	scaffold200_size350333:223076-223662;scaffold200_size350333:224866-225535;scaffold200_size350333:225773-226414	11	2;5;4	223394:A<>C;223627:A<>G;224914:C<>T;224926:C<>T;224950:C<>T;225106:C<>T;225400:G<>A;225775:C<>T;225919:G<>C;226032:G<>A;226407:A<>C
maker-scaffold526size170922-augustus-gene-0.9-mRNA-1	hypothetical protein DAPPUDRAFT_64428 [Daphnia pulex]	EFX66755	2.87e-32	scaffold526_size172959:10774-10956;scaffold526_size172959:12556-12769;scaffold526_size172959:1393-1980;scaffold526_size172959:2834-2937;scaffold526_size172959:3731-3834;scaffold526_size172959:4471-4642;scaffold526_size172959:4712-4953;scaffold526_size172959:5184-5399;scaffold526_size172959:6608-6827	11	1;1;2;1;1;1;2;1;1	10835:A<>C;12658:T<>G;1569:A<>G;1740:G<>A;2852:C<>T;3831:T<>C;4589:A<>G;4910:T<>C;4913:G<>T;5344:G<>A;6662:T<>C
maker-scaffold16size1255579-augustus-gene-7.0-mRNA-1	hypothetical protein DAPPUDRAFT_321739 [Daphnia pulex]	EFX77127	2.79e-62	scaffold16_size1271250:689341-690239;scaffold16_size1271250:690879-691359;scaffold16_size1271250:692796-693230;scaffold16_size1271250:694733-695458;scaffold16_size1271250:695756-696018;scaffold16_size1271250:696092-696466	11	3;2;2;2;1;1	689721:G<>T;689755:T<>G;690215:C<>A;691286:C<>T;691357:T<>G;692932:C<>T;693145:G<>A;695361:T<>G;695392:T<>G;695924:G<>C;696351:ATTCTTCTTC<>ATTCTTC
augustus-scaffold307size231700-abinit-gene-0.0-mRNA-1	hypothetical protein X777_01909 [Cerapachys biroi]	EZA46782	6.22e-42	scaffold307_size234645:31729-32274;scaffold307_size234645:36210-36599;scaffold307_size234645:41419-42505;scaffold307_size234645:42567-42941;scaffold307_size234645:48776-49360;scaffold307_size234645:50018-50520	11	6;1;1;1;1;1	31734:C<>T;31763:G<>A;31793:C<>T;31808:C<>A;31880:T<>TGAAG;31881:AC<>ACTTCTGTAAACTGATCATTGAAGGC;36318:C<>T;41885:C<>T;42708:G<>T;49086:T<>G;50107:A<>G
maker-scaffold46size820514-augustus-gene-7.2-mRNA-1	hypothetical protein X777_03278 [Cerapachys biroi]	EZA56600	1.89e-10	scaffold46_size830254:775095-775821;scaffold46_size830254:776132-776382;scaffold46_size830254:776452-776746;scaffold46_size830254:809685-810969	11	2;1;1;7	775343:G<>A;775592:T<>G;776195:G<>GATTT,GATT;776505:C<>A;809774:C<>T;809775:C<>A;809981:AAN<>ACAAACCTATACATAN,A;809982:A<>ATT;810057:C<>A;810141:G<>A;810344:G<>C
maker-scaffold96size574823-augustus-gene-3.2-mRNA-1	Sortilin-related receptor [Zootermopsis nevadensis]	KDR10799	8.84e-52	scaffold96_size579323:16417-16717;scaffold96_size579323:19931-20166;scaffold96_size579323:20242-20419;scaffold96_size579323:20483-20692;scaffold96_size579323:20789-20978;scaffold96_size579323:24703-25050;scaffold96_size579323:26576-26665	11	1;2;1;2;1;2;2	16604:A<>G;20031:A<>C;20149:C<>G;20352:C<>A;20646:C<>T;20666:C<>G;20803:A<>C;24831:G<>A;25023:A<>G;26616:G<>GTT,GAAA;26619:ACC<>ATAAGTTAAGCTTTCC,A
maker-scaffold4size1754260-augustus-gene-16.6-mRNA-1	hypothetical protein L798_11233 [Zootermopsis nevadensis]	KDR14927	1.07e-54	scaffold4_size1775450:1559980-1561778;scaffold4_size1775450:1561880-1564869;scaffold4_size1775450:1569498-1569676	11	4;6;1	1560138:C<>T;1560507:T<>C;1561631:AT<>ATGATCCT;1561702:C<>G;1561935:G<>C;1561980:T<>C;1562019:T<>G;1562183:A<>C;1563194:C<>T;1564343:G<>A;1569521:G<>A
maker-scaffold379size181388-augustus-gene-0.5-mRNA-1	Activating molecule in BECN1-regulated autophagy protein 1 [Zootermopsis nevadensis]	KDR15571	4.46e-21	scaffold379_size182182:10848-11287;scaffold379_size182182:11407-11873;scaffold379_size182182:12034-12711;scaffold379_size182182:12854-13504;scaffold379_size182182:13576-14004;scaffold379_size182182:14199-14910;scaffold379_size182182:15110-16200;scaffold379_size182182:16679-16762;scaffold379_size182182:16837-17307	11	1;1;1;1;1;1;2;1;2	11196:A<>G;11572:A<>G;12588:T<>A;13159:G<>C;13635:G<>C;14264:T<>G;15485:T<>A;16062:G<>T;16712:G<>GTTTCGTGGA,GTTTCGTGGACAC;16897:C<>T;16967:CCA<>CAATATCA,CTATCA
maker-scaffold28size1079920-augustus-gene-6.0-mRNA-1	Src substrate cortactin [Zootermopsis nevadensis]	KDR15704	1.44e-140	scaffold28_size1093931:583736-584255;scaffold28_size1093931:584321-585206;scaffold28_size1093931:586638-586684;scaffold28_size1093931:586838-587027;scaffold28_size1093931:587304-587434;scaffold28_size1093931:590327-590537;scaffold28_size1093931:590735-591141	11	1;4;1;2;1;1;1	583814:G<>A;584692:A<>G;584780:A<>C;584845:A<>G;585100:G<>A;586663:T<>C;586870:G<>A;586888:C<>T;587355:C<>A;590478:T<>C;590772:A<>G
maker-scaffold8570size7849-augustus-gene-0.1-mRNA-1	Coiled-coil and C2 domain-containing protein 1-like [Zootermopsis nevadensis]	KDR17974	5.19e-166	scaffold8570_size9118:1274-2950	11	11	1392:T<>C;1421:A<>G;1992:A<>C;1999:C<>A;2001:A<>C;2149:G<>A;2275:T<>C;2606:C<>A;2608:T<>G;2646:C<>T;2785:A<>G
maker-scaffold36size1013817-augustus-gene-4.17-mRNA-1	hypothetical protein L798_07553, partial [Zootermopsis nevadensis]	KDR18391	0	scaffold36_size1024887:330007-330183;scaffold36_size1024887:330265-330540;scaffold36_size1024887:330651-331038;scaffold36_size1024887:337281-337438;scaffold36_size1024887:339698-339894;scaffold36_size1024887:340326-340806;scaffold36_size1024887:341401-342612;scaffold36_size1024887:349103-349452	11	1;2;1;1;1;1;3;1	330119:A<>G;330281:A<>T;330457:T<>G;330916:T<>C;337418:T<>C;339780:G<>A;340364:G<>A;341547:T<>G;341746:A<>C;341926:A<>C;349124:G<>A
maker-scaffold273size264890-augustus-gene-0.1-mRNA-1	putative ATP-dependent RNA helicase DHX36 [Zootermopsis nevadensis]	KDR19628	0	scaffold273_size266507:17501-17631;scaffold273_size266507:17964-18445;scaffold273_size266507:29079-29155;scaffold273_size266507:31426-31615;scaffold273_size266507:31680-32506;scaffold273_size266507:33311-33528;scaffold273_size266507:34993-35334	11	1;3;1;1;2;2;1	17559:A<>G;17991:A<>G;18258:T<>C;18415:G<>A;29094:T<>A;31556:A<>G;32154:G<>A;32373:G<>C;33332:A<>G;33338:T<>G;35230:G<>A
maker-scaffold154size420078-augustus-gene-3.5-mRNA-1	StAR-related lipid transfer protein 3 [Zootermopsis nevadensis]	KDR22110	4.79e-75	scaffold154_size425312:392137-392341;scaffold154_size425312:392421-392688;scaffold154_size425312:400961-401091;scaffold154_size425312:402175-402401;scaffold154_size425312:406927-407002	11	1;6;1;1;2	392215:C<>G;392437:G<>A;392486:TTTATT<>TTT;392499:G<>A;392551:A<>C;392556:C<>T;392665:A<>G;400983:G<>A;402356:A<>G;406974:C<>T;406995:G<>C
maker-scaffold13size1375079-augustus-gene-4.28-mRNA-1	Vacuolar protein sorting-associated protein 13B [Zootermopsis nevadensis]	KDR22947	5.07e-27	scaffold13_size1384773:451272-451442;scaffold13_size1384773:454754-455135;scaffold13_size1384773:456596-456757;scaffold13_size1384773:456817-457028;scaffold13_size1384773:457084-457241;scaffold13_size1384773:457550-457834;scaffold13_size1384773:459636-460035;scaffold13_size1384773:463180-463405;scaffold13_size1384773:463483-463859	11	1;1;1;2;1;1;1;1;2	451291:T<>A;455122:C<>T;456668:T<>C;456820:G<>A;457021:C<>T;457151:C<>T;457736:A<>C;459854:A<>G;463399:T<>C;463503:C<>A;463537:C<>T
maker-scaffold24size1136029-augustus-gene-3.13-mRNA-1	5&apos;-3&apos; exoribonuclease 2-like protein [Zootermopsis nevadensis]	KDR24133	0	scaffold24_size1149303:340370-340595;scaffold24_size1149303:341232-341376;scaffold24_size1149303:349179-349483;scaffold24_size1149303:349870-349926;scaffold24_size1149303:350831-351142;scaffold24_size1149303:351474-352322;scaffold24_size1149303:352403-352576	11	1;1;1;2;2;3;1	340529:G<>C;341243:GCCACCTCCACCTCCACCTCCACCTCCACC<>GCCACCTCCACCTCCACCTCCACC;349201:C<>G;349908:T<>G;349917:A<>G;351091:C<>T;351116:G<>A;351600:T<>C;351654:A<>T;352278:A<>G;352436:A<>G
maker-scaffold71size686415-augustus-gene-5.16-mRNA-1	Chondrocyte-derived ezrin-like domain containing protein ortholog, isoform C [Drosophila melanogaster]	NP_649505	1.23e-86	scaffold71_size692064:527141-527317;scaffold71_size692064:529519-531230;scaffold71_size692064:531381-532428;scaffold71_size692064:534962-535057;scaffold71_size692064:535135-535392	11	1;2;4;1;3	527288:G<>A;530046:T<>A;530458:A<>T;531778:T<>C;532353:A<>AATCCGAGTCAT;532354:GT<>GTCCGAGTCATTT,GTCATTT;532356:A<>AATTTC,ATTTC;534967:T<>C;535145:T<>C;535216:C<>CAAAATCA;535219:T<>TTACAAAATCAGGG,TTCCTCA
maker-scaffold73size681921-augustus-gene-5.6-mRNA-1	GA20864 [Drosophila pseudoobscura pseudoobscura]	XP_001361344	1.99e-50	scaffold73_size691299:549517-549785;scaffold73_size691299:549863-549968;scaffold73_size691299:550113-550273;scaffold73_size691299:550342-550663;scaffold73_size691299:553455-553614;scaffold73_size691299:554299-554534;scaffold73_size691299:556394-556525;scaffold73_size691299:556725-557247	11	1;1;1;3;1;1;1;2	549637:T<>C;549885:C<>T;550204:G<>A;550353:A<>T;550413:A<>G;550512:A<>G;553548:G<>T;554480:T<>C;556421:A<>G;556752:G<>A;556846:G<>A
augustus-scaffold143size433092-abinit-gene-0.0-mRNA-1	predicted protein [Nematostella vectensis]	XP_001647513	2.84e-15	scaffold143_size440731:645-1536	11	11	1020:G<>A;1022:A<>T;1024:C<>T;1040:A<>C;1285:T<>A;1363:G<>A;1420:G<>A;1439:T<>C;1444:G<>T;1481:G<>T;1518:A<>C
maker-scaffold672size60097-augustus-gene-0.6-mRNA-1	vitellogenin receptor, putative [Pediculus humanus corporis]	XP_002423121	1.25e-12	scaffold672_size62053:57113-57278;scaffold672_size62053:57774-57912;scaffold672_size62053:58167-58905;scaffold672_size62053:59292-59713	11	1;5;4;1	57220:G<>C;57778:C<>A;57779:A<>G;57784:T<>A;57787:G<>A;57793:G<>A;58172:T<>C;58228:A<>G;58362:G<>A;58689:C<>T;59347:A<>C
maker-scaffold5size1727520-augustus-gene-4.17-mRNA-1	PREDICTED: dystrophin, isoforms A/C/F/G/H-like [Megachile rotundata]	XP_003706679	0	scaffold5_size1740208:443525-444211;scaffold5_size1740208:444461-444631;scaffold5_size1740208:444702-444923;scaffold5_size1740208:445174-446016;scaffold5_size1740208:449721-449860;scaffold5_size1740208:449970-450295;scaffold5_size1740208:452806-453402	11	3;2;1;1;1;2;1	443693:A<>C;443720:C<>T;443775:T<>C;444527:C<>T;444536:T<>C;444738:T<>C;445321:G<>T;449735:A<>G;450115:C<>T;450124:T<>C;453388:A<>T
maker-scaffold670size60319-augustus-gene-0.0-mRNA-1	PREDICTED: dyslexia-associated protein KIAA0319-like [Megachile rotundata]	XP_003707709	0	scaffold670_size60639:28545-29008;scaffold670_size60639:30552-30703;scaffold670_size60639:32704-32826;scaffold670_size60639:34634-34952;scaffold670_size60639:36150-36278;scaffold670_size60639:40218-40366;scaffold670_size60639:40463-40707;scaffold670_size60639:41688-41795	11	1;1;2;1;3;1;1;1	28824:C<>A;30602:G<>A;32723:T<>C;32799:A<>AGGAGGCA;34705:C<>T;36271:A<>AGAAAC;36273:AA<>AAACCA;36274:A<>AACCAACAG;40353:T<>C;40562:T<>C;41775:C<>G
maker-scaffold88size603654-augustus-gene-5.1-mRNA-1	PREDICTED: uncharacterized protein LOC101468782 [Maylandia zebra]	XP_004549109	2.19e-11	scaffold88_size618509:490794-491081;scaffold88_size618509:492083-492300;scaffold88_size618509:492437-492865;scaffold88_size618509:493270-493369	11	2;1;7;1	490814:C<>A;491022:G<>A;492155:C<>T;492476:GATAT<>GAT;492549:A<>ATCGTTAGCCT;492551:CA<>CTCCAGA,CAGA;492624:A<>C;492625:C<>T;492792:A<>G;492811:G<>A;493366:C<>T
maker-scaffold1size2756217-augustus-gene-11.6-mRNA-1	PREDICTED: DNA polymerase alpha catalytic subunit-like [Bombyx mori]	XP_004923004	0	scaffold1_size2776465:1126046-1126147;scaffold1_size2776465:1128412-1128924;scaffold1_size2776465:1129007-1129301;scaffold1_size2776465:1130030-1130212;scaffold1_size2776465:1130918-1131079;scaffold1_size2776465:1131660-1132178;scaffold1_size2776465:1132248-1132553	11	1;3;1;2;1;2;1	1126080:G<>A;1128470:A<>G;1128770:A<>G;1128887:C<>T;1129126:T<>C;1130039:G<>A;1130186:G<>T;1131014:G<>A;1131829:A<>G;1132105:A<>G;1132499:A<>C
maker-scaffold341size210187-augustus-gene-0.1-mRNA-1	PREDICTED: protein argonaute-2-like isoform X3 [Aplysia californica]	XP_005107588	3.54e-78	scaffold341_size211424:72725-72827;scaffold341_size211424:75571-76072;scaffold341_size211424:79972-80106;scaffold341_size211424:80256-81214;scaffold341_size211424:81798-82002	11	1;2;1;5;2	72764:G<>A;75771:C<>T;75957:G<>A;79982:G<>T;80545:T<>C;80702:C<>T;80719:A<>C;80905:T<>C;81179:G<>C;81966:T<>C;81985:TACTGACACCTCCAC<>TAC
maker-scaffold42size1661181-augustus-gene-7.1-mRNA-1	PREDICTED: WASH complex subunit FAM21A-like [Xiphophorus maculatus]	XP_005801684	1.02e-17	scaffold42_size1682246:694342-696407;scaffold42_size1682246:696879-697191;scaffold42_size1682246:697271-697560	11	9;1;1	694527:T<>C;695061:C<>G;695072:T<>G;695302:T<>C;695492:T<>G;695506:T<>A;695508:C<>A;695513:C<>T;695518:C<>T;696882:G<>C;697555:T<>A
maker-scaffold161size412613-augustus-gene-3.12-mRNA-1	PREDICTED: monocarboxylate transporter 2-like isoform X1 [Haplochromis burtoni]	XP_005926323	8.65e-09	scaffold161_size419995:312908-313183;scaffold161_size419995:314490-314586;scaffold161_size419995:314820-315165;scaffold161_size419995:316029-316682	11	3;1;6;1	313041:T<>C;313101:A<>C;313118:T<>C;314583:A<>G;314870:A<>G;314909:T<>C;314962:C<>T;315082:T<>TTGGTGGAGG;315085:A<>ATTT,AT;315088:T<>TTTTTGTAA;316219:G<>A
maker-scaffold9size1444705-augustus-gene-13.6-mRNA-1	PREDICTED: dynein heavy chain 7, axonemal [Pelodiscus sinensis]	XP_006117959	0	scaffold9_size1458794:1389183-1389448;scaffold9_size1458794:1391509-1391854;scaffold9_size1458794:1395291-1395747;scaffold9_size1458794:1401064-1401149;scaffold9_size1458794:1401502-1401953;scaffold9_size1458794:1402263-1402722	11	2;1;1;1;5;1	1389401:C<>T;1389434:T<>C;1391670:T<>C;1395443:T<>C;1401147:T<>C;1401526:C<>G;1401592:C<>T;1401665:GA<>GAAACA,GCACTCTA;1401666:A<>ACTCTG;1401668:T<>TCAGA;1402457:A<>C
maker-scaffold270size268122-augustus-gene-1.12-mRNA-1	PREDICTED: eukaryotic translation initiation factor 4 gamma 1-like [Elephantulus edwardii]	XP_006883363	1.41e-43	scaffold270_size270764:233609-233967;scaffold270_size270764:235137-235372;scaffold270_size270764:235448-235644;scaffold270_size270764:237540-237664;scaffold270_size270764:238832-239135;scaffold270_size270764:243415-243929;scaffold270_size270764:246762-246902	11	1;1;5;1;1;1;1	233705:G<>A;235298:A<>C;235465:G<>A;235476:CCTT<>C;235524:T<>C;235536:C<>T;235575:T<>C;237651:T<>C;239019:C<>T;243678:C<>CAT;246789:G<>A
maker-scaffold291size245474-augustus-gene-1.4-mRNA-1	PREDICTED: zinc finger and SCAN domain-containing protein 26 isoform X1 [Peromyscus maniculatus bairdii]	XP_006988944	1.43e-26	scaffold291_size246817:182067-182834;scaffold291_size246817:184053-184865;scaffold291_size246817:185834-186649;scaffold291_size246817:187067-188359;scaffold291_size246817:189287-190129;scaffold291_size246817:190248-191048;scaffold291_size246817:191640-192467	11	1;1;2;1;2;1;3	182401:A<>G;184643:T<>C;185837:G<>A;185922:T<>C;187407:C<>T;189351:G<>A;189957:G<>A;190659:C<>T;191721:A<>G;192103:A<>G;192319:A<>G
maker-scaffold1295size22155-augustus-gene-0.0-mRNA-1	PREDICTED: neurobeachin isoform X2 [Tribolium castaneum]	XP_008191836	1.56e-17	scaffold1295_size22978:11536-11793;scaffold1295_size22978:12098-12487;scaffold1295_size22978:2991-3831;scaffold1295_size22978:4555-4862	11	1;2;6;2	11673:GGA<>GAAGA,GGAAGA;12237:G<>GCAACAT,GGATTCTCTGTCAGTGCT;12264:C<>A;3117:G<>C;3117:G<>GC,GCCACAAAGC;3507:C<>CA,CCTTGG;3619:G<>GCCAATCT;3620:G<>GCCAATCTT;3621:AT<>ATCTTCT;4694:C<>T;4768:A<>ATGCTG
maker-scaffold45size832949-augustus-gene-3.1-mRNA-1	PREDICTED: LOW QUALITY PROTEIN: afadin-like [Nasonia vitripennis]	XP_008212513	1.77e-13	scaffold45_size840023:297775-298071;scaffold45_size840023:300715-300870;scaffold45_size840023:304850-305129;scaffold45_size840023:314637-315341;scaffold45_size840023:320707-321170;scaffold45_size840023:321269-321644	11	1;1;1;6;1;1	298071:G<>A;300734:A<>T;305088:T<>C;315044:GA<>GAATAGTA;315045:A<>AATAGTATTGGT,AATAGTATTGGTCG;315046:C<>CTAGTATTGGTCGT,CTAGTAT;315121:C<>A;315178:T<>C;315247:G<>C;320857:A<>G;321397:G<>A
maker-scaffold93size585897-augustus-gene-4.7-mRNA-1	PREDICTED: probable peptidyl-tRNA hydrolase 2-like [Strongylocentrotus purpuratus]	XP_787702	8.9e-49	scaffold93_size596362:417382-418666;scaffold93_size596362:419282-420004	11	3;8	417538:T<>C;417813:C<>G;417836:A<>G;419497:C<>T;419594:GGAGCAAGAGCA<>GGAGCA;419600:A<>G;419608:A<>T;419614:T<>A;419615:G<>A;419721:C<>CTATTTTCTCA,CT;419859:C<>T
maker-scaffold72size687670-augustus-gene-3.9-mRNA-1	PREDICTED: hamartin [Tribolium castaneum]	XP_974036	6.29e-95	scaffold72_size695039:108813-109220;scaffold72_size695039:110147-110374;scaffold72_size695039:111889-112172;scaffold72_size695039:118807-119131;scaffold72_size695039:119205-119564;scaffold72_size695039:119665-119768;scaffold72_size695039:119976-120130;scaffold72_size695039:121935-122104;scaffold72_size695039:122419-122676	11	1;1;1;1;2;2;1;1;1	109101:C<>T;110183:A<>G;112048:C<>A;118854:G<>A;119408:T<>C;119545:A<>G;119687:G<>C;119761:TN<>TTTGN,TTTCTCAGGTTGN;120029:C<>A;122009:G<>A;122621:C<>A
augustus-scaffold2071size11975-abinit-gene-0.0-mRNA-1	-	-	-	scaffold2071_size11996:9030-9267;scaffold2071_size11996:9510-9660	10	8;2	9054:C<>CAAAAG,CTGGTGTGT;9056:AG<>AGTG;9057:G<>GTGT;9126:ACTCT<>ACT;9176:AT<>ATTTTGTCTCCATTGTGT;9178:G<>GTCATTTTGTCTCCATTGTGTA,GTGTA;9201:ACTCT<>ACT;9253:A<>G;9517:A<>C;9607:G<>T
augustus-scaffold6851size2477-abinit-gene-0.1-mRNA-1	-	-	-	scaffold6851_size2478:298-535;scaffold6851_size2478:3-226	10	2;8	314:G<>A;374:T<>G;74:C<>T;84:G<>A;90:A<>G;136:C<>A;137:C<>A;140:C<>T;141:T<>C;145:T<>G
maker-scaffold10size1426409-augustus-gene-4.0-mRNA-1	-	-	-	scaffold10_size1440834:407262-408558;scaffold10_size1440834:409164-409769;scaffold10_size1440834:415765-419853	10	3;3;4	407481:C<>G;407593:C<>T;407622:G<>C;409336:A<>C;409467:C<>T;409558:G<>A;416510:C<>G;417146:T<>G;417266:T<>C;417615:G<>C
maker-scaffold169size953240-augustus-gene-8.17-mRNA-1	-	-	-	scaffold169_size967462:958203-960910;scaffold169_size967462:961335-961535;scaffold169_size967462:961665-961943	10	2;1;7	958921:A<>G;959078:G<>C;961507:A<>G;961833:C<>G;961854:C<>CAG;961856:G<>GGGATCA,GGGATCATCAT;961859:A<>ATCATCATTCC,ATCAT;961884:G<>C;961908:C<>G;961909:C<>G
maker-scaffold1size2756217-augustus-gene-4.13-mRNA-1	-	-	-	scaffold1_size2776465:158313-158791;scaffold1_size2776465:159427-159688;scaffold1_size2776465:159761-159896;scaffold1_size2776465:160022-160571	10	4;2;1;3	158425:A<>G;158441:T<>A;158443:T<>A;158445:A<>T;159534:T<>C;159554:A<>G;159864:T<>G;160135:G<>A;160330:G<>A;160537:G<>A
maker-scaffold264size273138-augustus-gene-1.0-mRNA-1	-	-	-	scaffold264_size279555:57875-58120;scaffold264_size279555:58212-58403;scaffold264_size279555:59365-59542;scaffold264_size279555:63617-63877	10	1;1;1;7	58045:T<>C;58221:T<>G;59451:G<>A;63694:ACCTGCTCCTGCTCCT<>ACCTGCTCCT;63704:G<>A;63710:A<>G;63711:C<>A;63712:T<>A;63729:C<>A;63730:T<>A
maker-scaffold70size694644-augustus-gene-3.2-mRNA-1	-	-	-	scaffold70_size699447:322667-322807;scaffold70_size699447:323013-323786;scaffold70_size699447:323858-324019;scaffold70_size699447:324368-325736	10	2;6;1;1	322717:C<>T;322723:G<>A;323306:G<>A;323320:G<>C;323429:G<>T;323430:A<>C;323531:A<>G;323545:G<>A;323891:A<>T;324875:A<>T
maker-scaffold785size48402-augustus-gene-0.2-mRNA-1	-	-	-	scaffold785_size49648:1218-1410;scaffold785_size49648:13874-14142;scaffold785_size49648:837-1095;scaffold785_size49648:8882-9238;scaffold785_size49648:9339-9632	10	1;2;3;2;2	1343:T<>C;13998:ATTGTGTT<>ATT;14014:A<>G;844:C<>T;907:A<>G;1051:C<>T;8976:C<>T;9232:G<>T;9411:G<>T;9443:C<>T
maker-scaffold629size81683-augustus-gene-0.1-mRNA-1	HctD [Lyngbya majuscula]	AAY42396	2.03e-31	scaffold629_size83218:12334-15789;scaffold629_size83218:4311-4537;scaffold629_size83218:4703-9481	10	2;1;7	14143:T<>C;14307:C<>T;4375:C<>G;5552:G<>A;5553:G<>C;5557:T<>A;5582:A<>G;5583:G<>A;5666:T<>A;9239:G<>A
maker-scaffold5size1727520-augustus-gene-9.5-mRNA-1	heat shock cognate protein 70 [Nilaparvata lugens]	ADE34170	0	scaffold5_size1740208:969668-970176;scaffold5_size1740208:974156-974278;scaffold5_size1740208:974390-974474;scaffold5_size1740208:974733-975016;scaffold5_size1740208:980336-980728;scaffold5_size1740208:980796-981154;scaffold5_size1740208:981228-981432	10	1;1;1;1;1;3;2	970148:G<>A;974223:T<>C;974474:A<>G;974842:T<>C;980567:A<>G;980988:G<>A;981126:G<>A;981129:T<>C;981349:A<>G;981352:T<>C
maker-scaffold41size887692-augustus-gene-6.0-mRNA-1	polyketide synthase [Cylindrospermopsis raciborskii CHAB358]	AHN91573	0	scaffold41_size902864:669152-669296;scaffold41_size902864:671263-671683;scaffold41_size902864:671794-672459;scaffold41_size902864:674008-674893;scaffold41_size902864:675263-676604	10	1;1;5;1;2	669179:T<>C;671553:C<>A;672100:TCAAATGTAAAGC<>T;672187:C<>CTGGAGA;672188:A<>AGAT;672189:C<>CTAAATGATGGTGATA,CGAGATT;672192:A<>AAAGCTT;674877:A<>G;675465:G<>A;676587:C<>G
maker-scaffold3size2782310-augustus-gene-4.20-mRNA-1	hypothetical protein TcasGA2_TC000606 [Tribolium castaneum]	EEZ98177	1.75e-32	scaffold3_size2807427:256860-256989;scaffold3_size2807427:257872-258141;scaffold3_size2807427:261004-261523;scaffold3_size2807427:262058-262955;scaffold3_size2807427:263405-264027;scaffold3_size2807427:264319-264696;scaffold3_size2807427:269988-270314	10	1;1;3;2;1;1;1	256956:A<>T;258075:C<>T;261129:G<>A;261221:A<>G;261410:A<>G;262287:T<>G;262647:A<>G;263851:C<>T;264646:A<>C;270097:C<>T
maker-scaffold11size1424826-augustus-gene-2.15-mRNA-1	hypothetical protein SINV_12286 [Solenopsis invicta]	EFZ21826	1.99e-151	scaffold11_size1436351:266213-266334;scaffold11_size1436351:267688-268049;scaffold11_size1436351:269829-270026;scaffold11_size1436351:270088-270180;scaffold11_size1436351:272864-273961;scaffold11_size1436351:274131-274274;scaffold11_size1436351:276509-276600	10	1;1;1;1;4;1;1	266325:T<>TC,TTAAGAAAATTAAC;267872:G<>T;270007:G<>A;270170:T<>C;273141:T<>G;273279:G<>T;273441:G<>A;273891:T<>C;274205:A<>T;276517:T<>C
maker-scaffold19size1242042-augustus-gene-5.6-mRNA-1	serine protease-like protein [Danaus plexippus]	EHJ72128	3.26e-09	scaffold19_size1250089:567040-567453;scaffold19_size1250089:571768-572030;scaffold19_size1250089:574483-574625;scaffold19_size1250089:574703-575657;scaffold19_size1250089:576111-576427;scaffold19_size1250089:578803-579064	10	3;1;1;2;1;2	567084:A<>T;567099:T<>A;567441:A<>C;571868:C<>T;574560:C<>T;575330:T<>G;575452:G<>T;576255:G<>A;578859:A<>G;579012:G<>A
maker-scaffold368size189170-augustus-gene-0.0-mRNA-1	hypothetical protein RO3G_05166 [Rhizopus delemar RA 99-880]	EIE80461	6.01e-148	scaffold368_size190761:131041-131708;scaffold368_size190761:131995-132510;scaffold368_size190761:137176-137687	10	6;2;2	131092:T<>A;131146:A<>G;131182:G<>A;131197:C<>T;131275:C<>T;131514:G<>A;132128:T<>C;132165:C<>A;137309:A<>C;137558:G<>A
maker-scaffold104size538128-augustus-gene-4.3-mRNA-1	Inter-alpha-trypsin inhibitor heavy chain H3 [Crassostrea gigas]	EKC23874	9.08e-125	scaffold104_size542978:494504-494704;scaffold104_size542978:497650-497813;scaffold104_size542978:498959-499073;scaffold104_size542978:500357-501286;scaffold104_size542978:501360-501788;scaffold104_size542978:504771-505046	10	1;1;1;3;3;1	494663:A<>G;497727:C<>A;498993:A<>C;501130:T<>C;501205:A<>G;501240:A<>G;501437:G<>A;501472:G<>A;501520:C<>T;504974:T<>C
maker-scaffold169size953240-augustus-gene-5.8-mRNA-1	hypothetical protein CAPTEDRAFT_205446 [Capitella teleta]	ELT97406	1.08e-26	scaffold169_size967462:244590-245724;scaffold169_size967462:245810-246819;scaffold169_size967462:250310-250576;scaffold169_size967462:251193-251687;scaffold169_size967462:251819-252191;scaffold169_size967462:252358-253209	10	1;2;1;1;3;2	245013:CT<>CTTGAGTTTAGT,CGTGAGTT;246442:C<>G;246724:G<>C;250516:T<>A;251281:T<>C;251847:C<>T;252016:C<>G;252077:T<>C;252693:C<>T;252974:A<>C
maker-scaffold74size672076-augustus-gene-3.2-mRNA-1	Centromere protein J [Chelonia mydas]	EMP36444	5.82e-18	scaffold74_size680193:312980-313112;scaffold74_size680193:313388-313965;scaffold74_size680193:314793-315671;scaffold74_size680193:315818-315954	10	1;2;5;2	313067:C<>T;313465:T<>C;313468:T<>C;314839:G<>A;314968:A<>T;315042:C<>T;315122:A<>G;315521:G<>C;315823:C<>G;315919:G<>A
maker-scaffold1size2756217-augustus-gene-26.12-mRNA-1	hypothetical protein LOTGIDRAFT_228255 [Lottia gigantea]	ESO97623	2.6e-16	scaffold1_size2776465:2657828-2658262;scaffold1_size2776465:2661731-2662096;scaffold1_size2776465:2662177-2662893;scaffold1_size2776465:2663100-2663955;scaffold1_size2776465:2665634-2666057;scaffold1_size2776465:2666119-2666365	10	1;1;2;2;2;2	2657955:A<>G;2661897:T<>A;2662578:T<>G;2662805:T<>C;2663366:A<>T;2663671:A<>G;2665663:G<>A;2665932:A<>G;2666351:G<>C;2666352:G<>A
augustus-scaffold951size35937-abinit-gene-0.1-mRNA-1	hypothetical protein X777_06702 [Cerapachys biroi]	EZA53828	1.16e-11	scaffold951_size35847:27381-28128;scaffold951_size35847:28438-29174	10	6;4	27411:T<>C;27540:A<>G;27876:C<>CATAGAA,CATAGAATTGG;27881:A<>AATTGGTT;27952:G<>A;28001:A<>G;28612:C<>G;28687:G<>A;28750:A<>G;29158:A<>AT
maker-scaffold407size153376-augustus-gene-0.0-mRNA-1	hypothetical protein X777_15268, partial [Cerapachys biroi]	EZA60110	4.56e-54	scaffold407_size155037:2239-3266;scaffold407_size155037:3409-3525;scaffold407_size155037:3582-3741;scaffold407_size155037:4619-4913	10	6;1;1;2	2373:G<>C;2579:T<>G;2977:A<>C;3196:A<>G;3205:C<>T;3219:A<>G;3512:T<>A;3685:A<>G;4775:T<>C;4903:G<>A
maker-scaffold9size1444705-augustus-gene-4.0-mRNA-1	putative cation-transporting ATPase 13A3 [Zootermopsis nevadensis]	KDQ84122	0	scaffold9_size1458794:419688-419961;scaffold9_size1458794:420658-420858;scaffold9_size1458794:423513-423848;scaffold9_size1458794:427746-427846;scaffold9_size1458794:428518-428821;scaffold9_size1458794:428925-430055	10	2;2;2;1;1;2	419743:GA<>GTTATTATTATTA,GAGGAAATGAA;419744:A<>AATTTATTATTATT;420669:C<>T;420741:C<>A;423560:A<>G;423602:T<>G;427761:G<>C;428790:G<>A;429584:A<>T;429795:C<>A
maker-scaffold176size389526-augustus-gene-2.4-mRNA-1	Cadherin-89D, partial [Zootermopsis nevadensis]	KDR07482	3.28e-08	scaffold176_size396154:382173-382712;scaffold176_size396154:382793-383700;scaffold176_size396154:385325-386631	10	3;6;1	382290:T<>C;382371:G<>A;382581:C<>T;382904:A<>T;383207:C<>T;383265:G<>A;383297:G<>A;383302:T<>C;383616:T<>C;385817:A<>G
maker-scaffold36size1013817-augustus-gene-9.8-mRNA-1	Trifunctional purine biosynthetic protein adenosine-3 [Zootermopsis nevadensis]	KDR12436	0	scaffold36_size1024887:957930-958501;scaffold36_size1024887:959290-959488;scaffold36_size1024887:959765-960617;scaffold36_size1024887:960700-961223	10	6;1;1;2	958016:A<>ACTCT;958019:G<>C;958019:GT<>GTCTAACT,GTAACTCTAACT;958021:G<>C;958024:G<>GGATGAATATTAATAATTCGACCT;958077:T<>C;959381:A<>G;959852:A<>G;961200:AAAA<>AAAAGAAA;961205:CTGG<>CACAAATGG
maker-scaffold50size801739-augustus-gene-7.2-mRNA-1	Alpha-mannosidase 2 [Zootermopsis nevadensis]	KDR13614	0	scaffold50_size809445:523600-524060;scaffold50_size809445:530074-530408;scaffold50_size809445:531041-531141;scaffold50_size809445:531264-531435;scaffold50_size809445:532660-533066;scaffold50_size809445:533181-533429;scaffold50_size809445:533551-533754	10	1;1;1;1;3;2;1	523794:T<>C;530398:A<>T;531082:C<>G;531389:C<>T;532827:G<>GTCAAAGCAGAA;532902:G<>A;533027:A<>G;533298:A<>G;533390:G<>A;533626:C<>A
maker-scaffold77size662763-augustus-gene-5.12-mRNA-1	Esterase FE4 [Zootermopsis nevadensis]	KDR14051	3.33e-78	scaffold77_size667733:367607-368166;scaffold77_size667733:368794-368984;scaffold77_size667733:369311-369452;scaffold77_size667733:369526-369660;scaffold77_size667733:369732-369950	10	1;5;2;1;1	367623:C<>G;368884:G<>C;368892:A<>T;368905:G<>C;368906:C<>G;368911:T<>C;369365:T<>C;369434:G<>C;369659:T<>A;369750:T<>G
maker-scaffold110size515606-augustus-gene-3.15-mRNA-1	Integrator complex subunit 11 [Zootermopsis nevadensis]	KDR15001	0	scaffold110_size520092:272367-272617;scaffold110_size520092:272688-273197;scaffold110_size520092:275306-275623;scaffold110_size520092:278760-278806	10	2;5;2;1	272388:G<>A;272413:A<>G;272933:G<>A;272971:C<>T;273043:T<>TGTAAA;273044:TT<>TTAAAAT,TAAAAT;273045:T<>TGGAA;275575:TT<>TTCT;275576:T<>TCTACA;278784:C<>A
maker-scaffold181size378167-augustus-gene-2.3-mRNA-1	putative glutamyl-tRNA synthetase, mitochondrial [Zootermopsis nevadensis]	KDR18959	4.76e-118	scaffold181_size384790:290747-291226;scaffold181_size384790:291586-291781;scaffold181_size384790:291869-292077;scaffold181_size384790:292140-292433;scaffold181_size384790:292504-292650	10	5;1;1;1;2	290889:T<>C;291143:TAA<>TAAATCGAACTTAAA;291144:AA<>AAATCGA;291146:GN<>GTCGAAN,GTCGAACTTAAAAN;291221:G<>A;291616:C<>T;292016:T<>C;292246:A<>G;292516:C<>A;292647:A<>G
maker-scaffold218size326752-augustus-gene-2.3-mRNA-1	NFX1-type zinc finger-containing protein 1 [Zootermopsis nevadensis]	KDR19284	6.34e-75	scaffold218_size332695:53612-53871;scaffold218_size332695:56958-57311;scaffold218_size332695:59191-60558;scaffold218_size332695:61651-61985;scaffold218_size332695:62055-62365;scaffold218_size332695:63423-63534;scaffold218_size332695:63606-63826;scaffold218_size332695:65939-66457;scaffold218_size332695:68500-68703	10	2;1;1;1;1;1;1;1;1	53811:T<>C;53812:A<>G;57021:A<>C;60028:T<>C;61680:G<>A;62329:A<>C;63519:A<>G;63623:A<>G;66298:A<>C;68545:C<>G
maker-scaffold173size392796-augustus-gene-2.17-mRNA-1	Proto-oncogene tyrosine-protein kinase ROS [Zootermopsis nevadensis]	KDR22616	0	scaffold173_size397114:245341-246095;scaffold173_size397114:246456-246631;scaffold173_size397114:247665-247886;scaffold173_size397114:251623-252036;scaffold173_size397114:252157-252470;scaffold173_size397114:255919-256131;scaffold173_size397114:256216-256516	10	2;1;1;3;1;1;1	245656:T<>A;245786:C<>T;246523:G<>C;247819:A<>G;251747:G<>GGATCAAATAACCCAAAATGA;251749:G<>T;251751:C<>CAATTGGAGAAAA;252181:A<>G;256089:G<>C;256450:G<>T
maker-scaffold124size587478-augustus-gene-2.6-mRNA-1	Vacuolar protein sorting-associated protein 13A [Zootermopsis nevadensis]	KDR23219	5.76e-93	scaffold124_size593299:181977-182063;scaffold124_size593299:189145-189362;scaffold124_size593299:192909-193133;scaffold124_size593299:193220-193872;scaffold124_size593299:194743-194872;scaffold124_size593299:194962-195297;scaffold124_size593299:196272-196729;scaffold124_size593299:197006-197132	10	1;2;1;2;1;1;1;1	182022:G<>GTTACGTACA;189163:A<>G;189310:T<>A;192945:C<>G;193346:A<>T;193361:C<>A;194765:T<>C;195145:C<>G;196589:C<>T;197080:C<>T
augustus-scaffold1143size26739-abinit-gene-0.0-mRNA-1	hypothetical protein MVEG_11314 [Mortierella verticillata NRRL 6337]	KFH62788	0	scaffold1143_size26784:24889-25031;scaffold1143_size26784:25584-26507	10	1;9	24928:G<>A;25650:A<>G;25686:AT<>ACGCT,A;25687:T<>TGC,TGCAA;25690:AG<>AAAAAGGG;25725:A<>G;25877:A<>C;26093:A<>ATCAGAACTTAT,AT;26097:G<>GAACTTATCTTT;26169:T<>C
maker-scaffold84size638750-augustus-gene-5.4-mRNA-1	structural maintenance of chromosomes 1A [Nasonia vitripennis]	NP_001152812	0	scaffold84_size644413:636790-637013;scaffold84_size644413:637076-637262;scaffold84_size644413:637312-637524;scaffold84_size644413:638360-638499;scaffold84_size644413:638656-638867;scaffold84_size644413:639203-639457	10	4;1;1;2;1;1	636950:ACT<>ACTCCT;636951:CT<>CTCCTTTT;636952:T<>TAGCCG;636956:A<>ATCCTTTT;637255:G<>A;637425:A<>G;638379:A<>G;638463:A<>G;638733:C<>T;639223:G<>A
maker-scaffold5size1727520-augustus-gene-13.0-mRNA-1	cuticular protein analogous to peritrophins 1-H precursor [Tribolium castaneum]	NP_001161918	4.81e-58	scaffold5_size1740208:1327345-1327408;scaffold5_size1740208:1330469-1332036;scaffold5_size1740208:1332218-1332843	10	1;8;1	1327399:T<>C;1330597:G<>C;1330859:A<>G;1331039:G<>A;1331437:C<>T;1331528:A<>T;1331851:T<>C;1331865:C<>T;1331886:G<>A;1332239:C<>G
maker-scaffold235size305606-augustus-gene-1.2-mRNA-1	predicted protein [Nematostella vectensis]	XP_001627915	0	scaffold235_size310226:75035-75178;scaffold235_size310226:75518-75897;scaffold235_size310226:76841-77056;scaffold235_size310226:82621-82806;scaffold235_size310226:86629-86730;scaffold235_size310226:87391-87550;scaffold235_size310226:88186-88600;scaffold235_size310226:88980-89091;scaffold235_size310226:90401-90594	10	1;1;2;1;1;1;1;1;1	75086:C<>T;75743:A<>G;77016:AT<>ATT;77054:T<>G;82642:G<>A;86713:A<>G;87481:C<>T;88469:T<>G;89005:T<>C;90427:G<>T
augustus-scaffold5658size2919-abinit-gene-0.0-mRNA-1	conserved hypothetical protein [Leishmania major strain Friedlin]	XP_001686160	1.39e-12	scaffold5658_size2763:1-2763	10	10	406:A<>C;410:C<>T;412:T<>C;415:A<>G;451:C<>G;955:C<>T;1387:T<>C;1706:T<>C;1749:T<>C;1846:C<>T
maker-scaffold9size1444705-augustus-gene-1.1-mRNA-1	T-cell immunomodulatory protein [Culex quinquefasciatus]	XP_001847571	4.31e-86	scaffold9_size1458794:101747-102000;scaffold9_size1458794:102070-102311;scaffold9_size1458794:103973-104429;scaffold9_size1458794:104501-104631;scaffold9_size1458794:105241-105658;scaffold9_size1458794:105825-106174;scaffold9_size1458794:106258-106683;scaffold9_size1458794:99083-101128	10	1;2;1;1;1;1;1;2	101761:C<>T;102094:G<>T;102223:A<>C;103993:C<>T;104620:A<>C;105246:G<>A;106135:C<>T;106579:G<>C;100295:C<>A;100339:C<>T
maker-scaffold94size584535-augustus-gene-3.0-mRNA-1	protein kinase pkn/prk1, effector, putative [Ixodes scapularis]	XP_002400083	1.98e-79	scaffold94_size592549:333556-334072;scaffold94_size592549:334213-334467;scaffold94_size592549:337013-337442	10	2;4;4	333832:G<>T;334034:T<>C;334214:G<>C;334376:CT<>CTGCCATTGT,CTGCCAT;334381:A<>ATTGTT;334453:T<>G;337072:G<>T;337252:T<>C;337253:T<>C;337370:T<>C
maker-scaffold334size326235-augustus-gene-0.1-mRNA-1	tyrosine-protein phosphatase non-receptor type, putative [Pediculus humanus corporis]	XP_002429045	1.95e-120	scaffold334_size331427:44425-45688;scaffold334_size331427:45790-47141	10	5;5	44433:A<>AATTGTAC,AATTGTACTG;44864:T<>C;45070:G<>A;45346:G<>T;45639:GT<>GGTGTACCT,GGTGTACCTTT;45927:G<>T;45989:T<>C;45990:T<>C;46587:A<>C;47020:G<>C
maker-scaffold691size89654-augustus-gene-0.1-mRNA-1	conserved hypothetical protein [Pediculus humanus corporis]	XP_002431352	0	scaffold691_size91468:60117-60461;scaffold691_size91468:62884-63215;scaffold691_size91468:64934-65109	10	6;3;1	60187:A<>ACTCTT,ACTT;60188:A<>ATCTTT,ATCGATCTCTTT;60260:A<>G;60292:A<>ACGGAAAGTGT;60293:G<>GTGTA;60335:A<>G;63009:C<>T;63012:AA<>AAGGAGA,AAGGA;63013:A<>AGGAAGGTCACACAGATCGTTG;64993:G<>GT
maker-scaffold39size909063-augustus-gene-8.1-mRNA-1	Choline O-acetyltransferase, putative [Pediculus humanus corporis]	XP_002432106	5.95e-150	scaffold39_size918809:893942-894176;scaffold39_size918809:900412-900637;scaffold39_size918809:901332-901538;scaffold39_size918809:901586-901635;scaffold39_size918809:901725-901969;scaffold39_size918809:902225-902567	10	1;3;2;1;1;2	894085:T<>A;900459:C<>A;900584:G<>GATTCT;900585:T<>TAATA,TAATAAC;901345:G<>A;901522:A<>G;901596:A<>G;901757:C<>A;902395:T<>C;902483:A<>G
maker-scaffold110size515606-augustus-gene-3.14-mRNA-1	conserved hypothetical protein [Pediculus humanus corporis]	XP_002432382	8.01e-15	scaffold110_size520092:260230-261096;scaffold110_size520092:264795-265083;scaffold110_size520092:266902-267049;scaffold110_size520092:267361-267876	10	3;3;2;2	260770:A<>ATTC;261077:C<>T;261095:A<>G;264874:C<>A;265019:G<>A;265069:G<>C;266908:C<>G;266993:T<>C;267556:A<>C;267714:T<>C
maker-scaffold523size99474-augustus-gene-0.10-mRNA-1	formin 1,2/cappuccino, putative [Pediculus humanus corporis]	XP_002432855	1.14e-28	scaffold523_size101202:81440-81787;scaffold523_size101202:82112-82510;scaffold523_size101202:82584-83212;scaffold523_size101202:83273-83468;scaffold523_size101202:83613-83765;scaffold523_size101202:84139-84320;scaffold523_size101202:87114-87250;scaffold523_size101202:87662-89255	10	1;1;2;1;1;1;1;2	81659:T<>C;82408:AA<>AATTA;82735:A<>C;83148:T<>A;83376:G<>T;83658:A<>G;84142:A<>G;87153:C<>T;88606:C<>T;88970:A<>G
maker-scaffold2size2657229-augustus-gene-17.10-mRNA-1	Phosphatidylinositol 4-kinase alpha, putative [Pediculus humanus corporis]	XP_002432992	0	scaffold2_size2681660:1757379-1757643;scaffold2_size2681660:1757839-1757885;scaffold2_size2681660:1758986-1759297;scaffold2_size2681660:1759386-1759574;scaffold2_size2681660:1761157-1761392;scaffold2_size2681660:1762690-1762925;scaffold2_size2681660:1763067-1763372;scaffold2_size2681660:1763875-1764082;scaffold2_size2681660:1765246-1765351;scaffold2_size2681660:1766725-1766920	10	1;1;1;1;1;1;1;1;1;1	1757628:A<>T;1757880:A<>C;1759078:G<>A;1759512:A<>G;1761251:G<>A;1762791:T<>G;1763124:T<>C;1764052:T<>C;1765313:G<>A;1766732:G<>A
maker-scaffold9size1444705-augustus-gene-4.21-mRNA-1	hypothetical protein BRAFLDRAFT_202604 [Branchiostoma floridae]	XP_002610617	5.38e-25	scaffold9_size1458794:385628-385784;scaffold9_size1458794:387359-387468;scaffold9_size1458794:388650-388994;scaffold9_size1458794:390030-390417;scaffold9_size1458794:390500-390714;scaffold9_size1458794:390781-391000;scaffold9_size1458794:391851-392237	10	1;1;3;1;1;1;2	385724:T<>C;387432:G<>A;388701:C<>T;388743:C<>T;388800:A<>T;390303:T<>C;390539:A<>T;390944:T<>G;392048:T<>C;392213:T<>C
maker-scaffold70size694644-augustus-gene-5.11-mRNA-1	PREDICTED: uncharacterized protein LOC100865533 [Apis florea]	XP_003691002	6.24e-13	scaffold70_size699447:588044-588211;scaffold70_size699447:588286-592396;scaffold70_size699447:592501-592696;scaffold70_size699447:593774-596557	10	1;4;1;4	588095:T<>C;588970:T<>G;589897:T<>C;590665:T<>A;590872:G<>A;592650:C<>A;594397:A<>T;594690:A<>T;594936:G<>C;595171:G<>A
maker-scaffold1size2756217-augustus-gene-4.25-mRNA-1	PREDICTED: probable asparagine--tRNA ligase, mitochondrial-like [Apis florea]	XP_003696999	1.45e-126	scaffold1_size2776465:475886-476335;scaffold1_size2776465:477448-477725;scaffold1_size2776465:478130-478358;scaffold1_size2776465:478436-478738;scaffold1_size2776465:478860-479170	10	3;3;1;1;2	475970:G<>A;476238:T<>TCAC,TCACCC;476314:C<>T;477571:C<>T;477631:A<>C;477668:G<>T;478190:A<>G;478489:A<>G;479075:C<>T;479143:T<>C
maker-scaffold522size99678-augustus-gene-0.5-mRNA-1	PREDICTED: uncharacterized protein LOC100875144 [Megachile rotundata]	XP_003700417	2.74e-102	scaffold522_size101485:64352-64797;scaffold522_size101485:65533-65749;scaffold522_size101485:68811-69165;scaffold522_size101485:70275-70707;scaffold522_size101485:71238-71836;scaffold522_size101485:71924-72151;scaffold522_size101485:72841-73908	10	1;1;1;3;1;1;2	64483:A<>G;65634:A<>G;68940:A<>C;70546:A<>C;70572:C<>T;70685:A<>G;71404:G<>T;72035:T<>C;73137:A<>G;73300:C<>G
maker-scaffold5size1727520-augustus-gene-1.3-mRNA-1	PREDICTED: aminopeptidase N-like [Megachile rotundata]	XP_003706475	0	scaffold5_size1740208:146361-147107;scaffold5_size1740208:147970-148125;scaffold5_size1740208:149095-149373;scaffold5_size1740208:151443-151642;scaffold5_size1740208:152194-152272	10	3;3;2;1;1	146662:G<>A;147008:C<>CTGATA,CTGATAAAG;147083:T<>C;148074:C<>T;148075:A<>T;148112:T<>A;149329:G<>T;149341:A<>G;151517:A<>G;152206:A<>G
maker-scaffold15size1261043-augustus-gene-11.0-mRNA-1	PREDICTED: fatty acid synthase-like [Megachile rotundata]	XP_003707545	3.98e-28	scaffold15_size1277247:1088555-1088686;scaffold15_size1277247:1089692-1090696;scaffold15_size1277247:1097626-1097898;scaffold15_size1277247:1099764-1100091;scaffold15_size1277247:1100921-1101592	10	1;3;1;4;1	1088613:C<>T;1090221:T<>C;1090369:G<>A;1090486:T<>C;1097777:C<>T;1099905:A<>G;1099915:A<>G;1099973:A<>T;1100049:A<>G;1101078:G<>A
maker-scaffold138size440403-augustus-gene-0.1-mRNA-1	PREDICTED: dihydropteridine reductase-like isoform X1 [Ceratitis capitata]	XP_004526944	1.5e-64	scaffold138_size443770:40651-40778;scaffold138_size443770:41795-41870;scaffold138_size443770:42035-42222;scaffold138_size443770:45492-45680;scaffold138_size443770:45881-46101	10	1;1;3;2;3	40725:T<>C;41832:G<>C;42075:T<>C;42076:C<>T;42163:G<>A;45626:GC<>GCCGATATTGACTCCCC;45627:C<>CCGATAT;45906:A<>C;45960:T<>A;46056:T<>A
maker-scaffold441size150191-augustus-gene-0.3-mRNA-1	PREDICTED: tubulin-specific chaperone D [Ficedula albicollis]	XP_005055962	0	scaffold441_size152036:105041-105392;scaffold441_size152036:105557-105812;scaffold441_size152036:92904-93424;scaffold441_size152036:94447-94872;scaffold441_size152036:95638-95790;scaffold441_size152036:95853-96397;scaffold441_size152036:96586-96827	10	2;3;1;1;1;1;1	105084:G<>A;105276:T<>G;105626:A<>T;105725:A<>G;105755:C<>A;93071:T<>C;94665:T<>G;95790:A<>G;96042:C<>T;96811:G<>A
maker-scaffold19size1242042-augustus-gene-11.8-mRNA-1	PREDICTED: laminin subunit alpha-2 [Melopsittacus undulatus]	XP_005154871	9.14e-11	scaffold19_size1250089:1211665-1211826;scaffold19_size1250089:1211906-1212058;scaffold19_size1250089:1212349-1212606;scaffold19_size1250089:1216980-1217238;scaffold19_size1250089:1220402-1221042;scaffold19_size1250089:1221125-1221372;scaffold19_size1250089:1221446-1221589;scaffold19_size1250089:1221654-1221823;scaffold19_size1250089:1222170-1222506	10	1;1;1;2;1;1;1;1;1	1211790:G<>A;1212007:T<>C;1212468:T<>C;1217172:T<>G;1217205:C<>T;1220705:C<>T;1221254:A<>T;1221580:C<>T;1221683:C<>A;1222371:A<>T
maker-scaffold4size1754260-augustus-gene-16.15-mRNA-1	PREDICTED: annexin-B10-like [Musca domestica]	XP_005180991	5.96e-09	scaffold4_size1775450:1587802-1588136;scaffold4_size1775450:1593250-1593672;scaffold4_size1775450:1593980-1594226;scaffold4_size1775450:1595574-1595879	10	3;4;1;2	1587811:C<>A;1587883:A<>G;1587984:TCATTGGCATTGGCATTGGCATTGGCATTGGCAT<>TCATTGGCATTGGCATTGGCATTGGCATTGGCATTGGCAT;1593458:A<>AGGC;1593463:C<>CAGTTCCA;1593522:GTTCCAGTTCCA<>GTTCCAGTTCCAATTCCAGTTCCA;1593594:G<>GTTCCAGTTC;1594194:A<>T;1595614:C<>A;1595799:A<>G
maker-scaffold2519size13642-augustus-gene-0.1-mRNA-1	PREDICTED: protein argonaute-2 isoform X2 [Microtus ochrogaster]	XP_005354578	2.79e-89	scaffold2519_size14822:5732-6699;scaffold2519_size14822:9783-9917	10	9;1	5748:C<>A;5854:G<>C;5861:T<>G;5866:G<>C;5959:A<>G;5977:A<>C;6323:A<>G;6339:G<>A;6419:C<>T;9901:G<>T
maker-scaffold1size2756217-augustus-gene-14.0-mRNA-1	PREDICTED: multidrug resistance-associated protein 5-like [Latimeria chalumnae]	XP_005996825	0	scaffold1_size2776465:1417121-1417642;scaffold1_size2776465:1417926-1418174;scaffold1_size2776465:1419617-1419861;scaffold1_size2776465:1419932-1420092;scaffold1_size2776465:1420238-1420493;scaffold1_size2776465:1420798-1421043;scaffold1_size2776465:1421282-1421483	10	1;4;1;1;1;1;1	1417502:G<>C;1418034:A<>G;1418108:T<>A;1418120:G<>A;1418135:C<>T;1419618:C<>G;1420082:C<>G;1420326:T<>C;1420934:T<>C;1421371:T<>C
maker-scaffold18size2240851-augustus-gene-9.1-mRNA-1	PREDICTED: zinc finger protein 160-like isoform X1 [Monodelphis domestica]	XP_007490641	1.53e-18	scaffold18_size2269418:932655-933066;scaffold18_size2269418:933803-934027;scaffold18_size2269418:935307-935858	10	1;5;4	932677:A<>G;933821:T<>TAAAATAGATTTG;933896:T<>C;933947:A<>G;933967:C<>T;933989:C<>A;935413:G<>A;935484:G<>A;935638:A<>T;935726:A<>T
maker-scaffold400size160987-augustus-gene-0.3-mRNA-1	PREDICTED: major facilitator superfamily domain-containing protein 10 [Callorhinchus milii]	XP_007903448	1.21e-104	scaffold400_size163896:13014-13238;scaffold400_size163896:13386-13794;scaffold400_size163896:15257-15580;scaffold400_size163896:15652-15972;scaffold400_size163896:2635-2945;scaffold400_size163896:3026-3366	10	1;2;1;1;1;4	13168:T<>C;13615:A<>G;13639:A<>G;15278:A<>G;15943:A<>C;2822:G<>T;3030:C<>T;3180:A<>G;3267:C<>G;3297:C<>G
maker-scaffold618size72265-augustus-gene-0.2-mRNA-1	PREDICTED: glycogen debranching enzyme isoform X1 [Acyrthosiphon pisum]	XP_008187321	0	scaffold618_size73079:24882-25094;scaffold618_size73079:29754-30037;scaffold618_size73079:30762-30961;scaffold618_size73079:31018-31149;scaffold618_size73079:31334-31587;scaffold618_size73079:32208-32581;scaffold618_size73079:32885-33085	10	1;1;2;2;1;2;1	24925:A<>G;30012:G<>T;30867:C<>T;30957:A<>T;31053:TNTAG<>TTCCACGCNTAG;31145:T<>A;31482:G<>A;32447:A<>G;32489:G<>A;32890:C<>T
maker-scaffold52size909272-augustus-gene-8.2-mRNA-1	PREDICTED: titin-like [Tribolium castaneum]	XP_008200119	1.06e-13	scaffold52_size924501:685038-694892;scaffold52_size924501:694996-696045	10	9;1	685042:A<>G;685071:G<>A;685074:G<>A;691901:T<>G;691980:C<>G;692313:G<>A;694616:C<>G;694688:T<>TCCAGAGAAG;694739:T<>A;695151:A<>T
maker-scaffold3size2782310-augustus-gene-16.1-mRNA-1	PREDICTED: twitchin [Nasonia vitripennis]	XP_008202978	9.87e-08	scaffold3_size2807427:1620621-1620662;scaffold3_size2807427:1621000-1621162;scaffold3_size2807427:1629419-1629592;scaffold3_size2807427:1629689-1630007;scaffold3_size2807427:1636291-1636511;scaffold3_size2807427:1637340-1637464;scaffold3_size2807427:1638791-1638943;scaffold3_size2807427:1661031-1661229;scaffold3_size2807427:1665169-1665366	10	2;1;1;1;1;1;1;1;1	1620638:A<>AG;1620642:G<>T;1621102:T<>G;1629579:G<>A;1629757:CAAAACCATTTTGTACTCTAAAACCATTTTGTACTCTAAAACCATT<>CAAAACCATTTTGTACTCTAAAACCATT;1636423:G<>A;1637341:A<>G;1638867:A<>C;1661048:C<>G;1665255:G<>C
maker-scaffold98size575737-augustus-gene-0.0-mRNA-1	PREDICTED: uncharacterized protein LOC103364096, partial [Stegastes partitus]	XP_008289328	7.98e-08	scaffold98_size581373:15209-15698;scaffold98_size581373:15839-16607;scaffold98_size581373:17059-17538	10	2;7;1	15216:TA<>TAA;15295:A<>G;15896:A<>G;15916:A<>G;15973:T<>C;16089:C<>G;16120:A<>C;16124:G<>A;16196:A<>T;17454:C<>T
maker-scaffold333size213126-augustus-gene-1.4-mRNA-1	PREDICTED: latrophilin Cirl-like isoform X7 [Microplitis demolitor]	XP_008551747	1.19e-40	scaffold333_size215433:193255-194367;scaffold333_size215433:194430-195080;scaffold333_size215433:196482-197012;scaffold333_size215433:198363-198829	10	2;1;1;6	193634:C<>A;193951:A<>G;194718:A<>G;196523:T<>G;198374:C<>G;198389:G<>T;198393:A<>G;198472:T<>A;198563:T<>C;198741:C<>T
maker-scaffold22size1201825-augustus-gene-11.5-mRNA-1	PREDICTED: probable phosphorylase b kinase regulatory subunit alpha isoform X2 [Tribolium castaneum]	XP_967042	4.36e-63	scaffold22_size1209007:1171303-1171494;scaffold22_size1209007:1174614-1175074;scaffold22_size1209007:1184161-1184315;scaffold22_size1209007:1186483-1186610	10	1;5;3;1	1171409:C<>G;1174698:G<>A;1174727:G<>GCGGA;1174728:GG<>GGGAGGACTTG;1174732:A<>ACGAGT;1174942:C<>T;1184246:GA<>GAA;1184247:ATCCAGATATGGATAN<>A;1184261:A<>AAAGAT,AAAGATCG;1186492:A<>G
maker-scaffold31size1053862-augustus-gene-3.2-mRNA-1	PREDICTED: methionine--tRNA ligase, mitochondrial [Tribolium castaneum]	XP_971597	4.85e-149	scaffold31_size1064326:368806-369052;scaffold31_size1064326:369128-369378;scaffold31_size1064326:369440-369706	10	2;3;5	368846:G<>A;369006:T<>C;369317:AG<>ACTGTGTGGTCGTG,AGGTG;369318:G<>GTT;369321:G<>GTTCCACATTCC,GTTC;369489:T<>C;369558:T<>G;369560:G<>C;369561:T<>A;369561:T<>TCA,TA
augustus-scaffold132size452562-abinit-gene-0.0-mRNA-1	-	-	-	scaffold132_size459205:6457-8315	9	9	6611:G<>A;6621:T<>C;6714:G<>T;6964:A<>G;7018:T<>C;7203:A<>G;7529:T<>G;7799:T<>A;8016:T<>C
maker-scaffold169size953240-augustus-gene-8.11-mRNA-1	-	-	-	scaffold169_size967462:845184-847302	9	9	845636:T<>C;846318:AAA<>AAAGAA;846321:CAAGAAGAAGAA<>CAAGAAGAAGAAGAA;846395:G<>A;846452:G<>C;846525:GGN<>GCACGN;846526:G<>GCTATACCACC,GACC;846528:AT<>ATTGGACCATCCGTGTCT;846529:TACAA<>T
maker-scaffold40size889475-augustus-gene-1.1-mRNA-1	-	-	-	scaffold40_size904678:164979-166629	9	9	165092:C<>T;165262:G<>A;165310:G<>T;165334:A<>G;165913:T<>C;165926:T<>A;166138:G<>A;166384:C<>T;166561:C<>T
maker-scaffold638size73239-augustus-gene-0.3-mRNA-1	-	-	-	scaffold638_size73697:42702-42832;scaffold638_size73697:44234-44461;scaffold638_size73697:45249-45656;scaffold638_size73697:45819-45917	9	1;1;5;2	42817:G<>A;44300:T<>C;45273:C<>T;45305:T<>C;45337:C<>T;45498:A<>T;45608:G<>T;45849:A<>C;45895:T<>C
maker-scaffold80size1421260-augustus-gene-2.6-mRNA-1	-	-	-	scaffold80_size1442252:262465-262674;scaffold80_size1442252:262786-263058	9	5;4	262478:A<>C;262498:T<>C;262572:C<>T;262646:C<>G;262664:A<>G;262846:C<>T;262953:C<>T;262958:T<>A;263045:C<>T
maker-scaffold93size585897-augustus-gene-4.2-mRNA-1	-	-	-	scaffold93_size596362:407139-407383;scaffold93_size596362:407739-408135;scaffold93_size596362:408803-409192	9	2;2;5	407202:T<>G;407238:A<>G;407831:C<>T;408050:A<>G;408883:A<>C;408979:A<>T;409040:A<>G;409135:G<>T;409139:T<>C
maker-scaffold8size1945031-augustus-gene-15.2-mRNA-1	GABA-alpha subunit [Lepeophtheirus salmonis]	ABI95854	1.62e-22	scaffold8_size1970726:1553643-1553782;scaffold8_size1970726:1554744-1554907;scaffold8_size1970726:1556777-1557879	9	1;1;7	1553659:C<>T;1554893:T<>C;1556907:T<>A;1557018:T<>C;1557019:A<>G;1557761:G<>A;1557782:TTCCTGATCCTGATCCT<>TTCCTGATCCT;1557825:T<>C;1557827:C<>T
maker-scaffold34size991984-augustus-gene-6.2-mRNA-1	control protein HCTL029 [Heliconius melpomene]	AEU11781	3.24e-121	scaffold34_size1002017:653391-653602;scaffold34_size1002017:654802-655032;scaffold34_size1002017:657372-657704;scaffold34_size1002017:663580-663935;scaffold34_size1002017:664078-664120;scaffold34_size1002017:664723-665180	9	4;1;1;1;1;1	653453:C<>CAACATCTCT,CTAGA;653455:AC<>ACATCTCTAACTAACTCC;653456:C<>CATCTCT;653594:A<>C;654994:G<>C;657375:A<>T;663934:GTGTATGTAT<>GTGTAT;664104:A<>C;664853:A<>G
maker-scaffold42size1661181-augustus-gene-13.3-mRNA-1	ryanodien receptor [Spodoptera exigua]	AFC36359	2.19e-91	scaffold42_size1682246:1296880-1296975;scaffold42_size1682246:1300829-1301060;scaffold42_size1682246:1307423-1307643;scaffold42_size1682246:1310292-1310566;scaffold42_size1682246:1311062-1311199;scaffold42_size1682246:1319346-1319586;scaffold42_size1682246:1320421-1320614	9	2;1;1;2;1;1;1	1296907:G<>A;1296967:C<>T;1300853:A<>G;1307548:A<>T;1310313:G<>A;1310386:C<>CGT;1311178:G<>A;1319373:T<>C;1320476:T<>G
maker-scaffold312size267838-augustus-gene-0.0-mRNA-1	glutathione S-transferase [Folsomia candida]	AGZ95070	9.76e-35	scaffold312_size274143:11647-11817;scaffold312_size274143:12378-12501	9	8;1	11717:T<>C;11719:A<>G;11738:G<>A;11746:A<>C;11753:A<>G;11768:T<>A;11780:A<>G;11810:C<>T;12460:C<>T
maker-scaffold39size909063-augustus-gene-7.0-mRNA-1	DNA polymerase delta catalytic subunit [Euconocephalus varius]	BAJ78748	1.46e-38	scaffold39_size918809:769697-770004;scaffold39_size918809:770803-771207;scaffold39_size918809:771286-771527	9	1;5;3	769781:G<>C;771050:GA<>GATATA;771051:A<>ATATAAAGAT;771055:A<>AAAGAT;771127:C<>T;771205:T<>C;771319:A<>AGGTATCC,ATTTAGTTTGTTGTT;771321:T<>G;771323:AT<>ATCCCT
maker-scaffold1size2756217-augustus-gene-20.4-mRNA-1	discs large 1 [Gryllus bimaculatus]	BAK23256	0	scaffold1_size2776465:2006330-2006769;scaffold1_size2776465:2007485-2007853;scaffold1_size2776465:2007957-2009041;scaffold1_size2776465:2012549-2012592;scaffold1_size2776465:2012670-2013230;scaffold1_size2776465:2013397-2013618	9	2;1;2;1;1;2	2006636:A<>G;2006735:G<>A;2007799:A<>ATTAT,AT;2008003:A<>AATTT;2008505:T<>C;2012575:T<>C;2013219:T<>C;2013418:T<>C;2013589:A<>T
maker-scaffold18size2240851-augustus-gene-5.2-mRNA-1	limkain b1 (lkap) [Xenopus (Silurana) tropicalis]	CAJ83560	2.87e-56	scaffold18_size2269418:578420-580256	9	9	578740:G<>A;578926:AG<>AGGCTTTTGG;578927:G<>GGCTTTTGT;579003:G<>A;579130:A<>AACTTT;579336:T<>TCGTGCATTG,TG;579500:A<>G;580028:T<>A;580217:T<>A
maker-scaffold34size991984-augustus-gene-9.3-mRNA-1	Protein Y9C9A.1 [Caenorhabditis elegans]	CCD68684	3.04e-31	scaffold34_size1002017:945703-945861;scaffold34_size1002017:946356-946481;scaffold34_size1002017:947426-947764;scaffold34_size1002017:948392-948599;scaffold34_size1002017:949140-949307;scaffold34_size1002017:950907-951278	9	1;1;2;1;3;1	945804:C<>T;946445:A<>T;947560:G<>A;947636:G<>A;948551:A<>G;949154:A<>C;949176:C<>G;949275:G<>A;951074:C<>T
maker-scaffold11size1424826-augustus-gene-10.3-mRNA-1	hypothetical protein TcasGA2_TC016161 [Tribolium castaneum]	EEZ99162	2.25e-14	scaffold11_size1436351:1003358-1003629;scaffold11_size1436351:1004465-1004724;scaffold11_size1436351:1018478-1018652;scaffold11_size1436351:1019666-1020141;scaffold11_size1436351:1021080-1021385;scaffold11_size1436351:1021462-1021634;scaffold11_size1436351:1022853-1022979	9	2;1;1;1;1;1;2	1003384:C<>T;1003628:A<>G;1004477:GTT<>GTTATT;1018509:G<>A;1019753:C<>G;1021263:A<>T;1021620:T<>C;1022887:G<>T;1022945:C<>T
maker-scaffold34size991984-augustus-gene-8.1-mRNA-1	Glucose dehydrogenase [acceptor]	EFN64469	1.7e-88	scaffold34_size1002017:807873-808072;scaffold34_size1002017:808191-808377;scaffold34_size1002017:809525-809646;scaffold34_size1002017:809707-810027;scaffold34_size1002017:810171-810324;scaffold34_size1002017:810525-810939;scaffold34_size1002017:811601-811801	9	1;1;1;2;1;1;2	808024:T<>C;808365:A<>G;809625:T<>C;809886:C<>A;809959:TT<>TACTCAGCGCAGGTGT,TTCT;810272:C<>A;810886:C<>T;811789:C<>CTTTCTACTCAAAAATG;811790:A<>ATTCTACTCAAAAATGATCTAGAG,AT
maker-scaffold89size602897-augustus-gene-5.24-mRNA-1	Centromeric protein E [Harpegnathos saltator]	EFN84609	4.37e-80	scaffold89_size610391:547578-547723;scaffold89_size610391:549757-551362;scaffold89_size610391:551541-551582;scaffold89_size610391:554259-554471	9	1;6;1;1	547594:T<>C;550093:T<>G;550460:C<>T;550488:A<>G;551160:A<>G;551161:A<>T;551330:G<>A;551555:C<>A;554357:C<>G
maker-scaffold281size259073-augustus-gene-1.11-mRNA-1	hypothetical protein DAPPUDRAFT_329005 [Daphnia pulex]	EFX69512	7.67e-18	scaffold281_size260228:158973-159119;scaffold281_size260228:159373-159581;scaffold281_size260228:163574-163874;scaffold281_size260228:165589-166135;scaffold281_size260228:167504-167713;scaffold281_size260228:173603-173784;scaffold281_size260228:177962-178344;scaffold281_size260228:178807-179027	9	1;1;2;1;1;1;1;1	159075:T<>C;159513:C<>G;163742:C<>T;163745:A<>G;165890:C<>A;167505:C<>T;173627:G<>T;178285:A<>G;178903:A<>G
maker-scaffold423size145723-augustus-gene-0.6-mRNA-1	hypothetical protein DAPPUDRAFT_314695 [Daphnia pulex]	EFX84704	6.35e-103	scaffold423_size149301:14971-15093;scaffold423_size149301:15161-15268;scaffold423_size149301:15362-15665;scaffold423_size149301:16151-16423;scaffold423_size149301:17476-17741;scaffold423_size149301:24845-25117	9	1;1;2;3;1;1	14980:C<>T;15238:C<>A;15389:T<>G;15408:G<>C;16229:A<>G;16238:G<>T;16250:T<>C;17717:C<>T;25067:C<>A
maker-scaffold186size363481-augustus-gene-2.0-mRNA-1	Autophagy-related protein 2-like protein B [Acromyrmex echinatior]	EGI67715	0	scaffold186_size369447:284491-284740;scaffold186_size369447:285467-285545;scaffold186_size369447:286825-287009;scaffold186_size369447:287434-287581;scaffold186_size369447:287955-288134;scaffold186_size369447:289364-290129;scaffold186_size369447:290696-290801	9	3;1;1;1;1;1;1	284619:A<>ACAATCAGAGTCCTACTTATG,ATCAGAGTCCT;284621:A<>AATCAGAGTCCTAC;284692:AAACAA<>AAA;285535:ATGTTGCAGTG<>ATG;286903:G<>A;287546:T<>C;288112:A<>T;289658:T<>C;290738:TTAC<>TTACTAC
maker-scaffold87size608750-augustus-gene-4.0-mRNA-1	hypothetical protein KGM_15200 [Danaus plexippus]	EHJ65542	1.21e-66	scaffold87_size613878:410028-410116;scaffold87_size613878:412632-412874;scaffold87_size613878:413396-414155	9	1;2;6	410073:T<>C;412737:C<>CGTAAAGAATAGCGAGTAG;412738:C<>CAGAATAGCGAGTAGA,CAGTAGA;413452:C<>CT;413456:AAC<>AACAC;413528:A<>G;413573:A<>G;413647:T<>TG,TGACG;414101:A<>G
maker-scaffold145size712617-augustus-gene-1.0-mRNA-1	hypothetical protein CAPTEDRAFT_127607 [Capitella teleta]	ELT89301	1.09e-123	scaffold145_size720047:126710-127096;scaffold145_size720047:127889-128077;scaffold145_size720047:128304-128572;scaffold145_size720047:129405-129805;scaffold145_size720047:129882-130455	9	2;1;1;3;2	126883:G<>T;126890:T<>C;127922:A<>G;128433:G<>A;129579:C<>G;129655:G<>C;129659:T<>C;130018:T<>A;130121:C<>G
maker-scaffold327size222331-augustus-gene-1.6-mRNA-1	hypothetical protein CAPTEDRAFT_224246 [Capitella teleta]	ELU09635	0	scaffold327_size224685:174767-175916;scaffold327_size224685:176437-176623;scaffold327_size224685:176708-177110;scaffold327_size224685:177889-178025;scaffold327_size224685:179426-180246;scaffold327_size224685:180780-181117;scaffold327_size224685:182883-182999	9	1;1;2;1;2;1;1	174982:C<>G;176551:G<>A;176883:G<>A;176947:A<>T;177981:T<>C;179457:C<>T;179934:C<>A;181019:C<>T;182894:TAA<>TAAA
maker-scaffold288size250223-augustus-gene-0.0-mRNA-1	hypothetical protein CAPTEDRAFT_193861 [Capitella teleta]	ELU11457	5.21e-73	scaffold288_size253602:11883-12312;scaffold288_size253602:14014-14514;scaffold288_size253602:3088-3223	9	2;4;3	12015:C<>T;12050:T<>C;14083:T<>TTGTA;14086:TA<>TAGTGGAA;14087:A<>AGTGGAACGTGAAATGG;14473:G<>A;3173:T<>C;3188:C<>G;3190:G<>A
maker-scaffold378size180454-augustus-gene-0.6-mRNA-1	hypothetical protein YQE_06036, partial [Dendroctonus ponderosae]	ENN77511	2.51e-10	scaffold378_size182961:108450-109272;scaffold378_size182961:109388-109578;scaffold378_size182961:109653-110025	9	2;3;4	109202:TT<>TTGAT,TTGATATAAAAAAAAATTTGT;109203:T<>TTATATAAAAAAAAAA,TGATATA;109494:T<>G;109495:T<>C;109528:A<>T;109799:G<>T;109800:C<>T;109833:T<>A;109906:AA<>AATTGATGA,AGTTGGTGAAATTGATGA
augustus-scaffold6870size2441-abinit-gene-0.0-mRNA-1	hypothetical protein SLOPH_2698, partial [Spraguea lophii 42_110]	EPR79485	6.29e-25	scaffold6870_size2442:1124-1909	9	9	1153:G<>A;1220:C<>T;1330:CTG<>C;1462:A<>G;1504:T<>C;1522:G<>A;1671:G<>A;1683:C<>A;1866:T<>C
maker-scaffold5size1727520-augustus-gene-16.12-mRNA-1	hypothetical protein LOTGIDRAFT_146308 [Lottia gigantea]	ESO84506	2.82e-12	scaffold5_size1740208:1701524-1701813;scaffold5_size1740208:1702121-1702543;scaffold5_size1740208:1702787-1707682	9	1;1;7	1701570:A<>C;1702484:T<>C;1703326:C<>T;1703695:G<>A;1704289:G<>A;1704542:C<>G;1704975:C<>G;1705244:A<>G;1705262:A<>G
maker-scaffold12size1412574-augustus-gene-13.19-mRNA-1	putative E3 ubiquitin-protein ligase MYCBP2 [Cerapachys biroi]	EZA47185	7.21e-66	scaffold12_size1424361:1305023-1305235;scaffold12_size1424361:1320507-1320802;scaffold12_size1424361:1321427-1321543;scaffold12_size1424361:1321799-1321960;scaffold12_size1424361:1322382-1322664;scaffold12_size1424361:1323216-1323461;scaffold12_size1424361:1324348-1324584	9	1;1;1;1;1;3;1	1305143:A<>G;1320720:G<>A;1321467:G<>A;1321860:AG<>AAAGTTGAATTG,AATTG;1322654:C<>T;1323233:C<>G;1323234:A<>AGTG;1323236:G<>GT;1324510:G<>A
maker-scaffold234size306624-augustus-gene-2.3-mRNA-1	Brefeldin A-inhibited guanine nucleotide-exchange protein [Cerapachys biroi]	EZA54583	3.77e-62	scaffold234_size312881:236763-237962	9	9	236774:C<>A;237177:G<>A;237244:T<>A;237467:A<>G;237479:C<>T;237615:A<>T;237774:G<>C;237802:C<>T;237803:C<>T
maker-scaffold82size640827-augustus-gene-1.0-mRNA-1	hypothetical protein L798_04009, partial [Zootermopsis nevadensis]	KDR06412	0	scaffold82_size652361:81534-81676;scaffold82_size652361:87317-87681;scaffold82_size652361:88166-88446;scaffold82_size652361:88636-89797	9	1;1;4;3	81597:C<>A;87677:C<>T;88310:GT<>GTGAGAAAATTTGGAAAAAT;88311:TC<>TCAGAAAATTTGGAAAAAC,TGAGC;88312:CN<>CAGAAAATTTGGAAAAATN,CTCTGTN;88387:C<>G;88693:A<>G;89101:G<>A;89660:A<>G
maker-scaffold148size437419-augustus-gene-3.1-mRNA-1	hypothetical protein L798_00340, partial [Zootermopsis nevadensis]	KDR09903	1.94e-10	scaffold148_size443512:75597-75755;scaffold148_size443512:75836-76181;scaffold148_size443512:77256-77957;scaffold148_size443512:78528-78940	9	1;4;3;1	75624:G<>C;75863:C<>G;75930:A<>ATTTGGTATTGG;75936:A<>T;76068:G<>T;77469:CCTCCTCCTCCTACTACTTCTACTCCTCCTCCTACT<>CCTCCTCCTCCTACT;77478:CCTACTACT<>CCTACT;77654:C<>T;78792:C<>A
maker-scaffold4size1754260-augustus-gene-0.3-mRNA-1	Remodeling and spacing factor 1 [Zootermopsis nevadensis]	KDR11702	8.08e-57	scaffold4_size1775450:70325-75169;scaffold4_size1775450:77705-78245;scaffold4_size1775450:79155-79294	9	7;1;1	71531:A<>G;72156:G<>A;73158:G<>GATAA;73332:G<>A;73335:TNCC<>T,TCAGANCC;74760:A<>C;74900:T<>TGAATTCTCA;78139:C<>T;79220:G<>A
maker-scaffold56size1152634-augustus-gene-5.1-mRNA-1	Glutamate synthase [NADH]	KDR11809	0	scaffold56_size1167211:543750-544147;scaffold56_size1167211:544208-544666;scaffold56_size1167211:544987-545708;scaffold56_size1167211:545796-545954;scaffold56_size1167211:547060-547300;scaffold56_size1167211:547985-548081;scaffold56_size1167211:548180-548357;scaffold56_size1167211:549930-550134	9	1;1;1;1;1;1;2;1	543905:T<>G;544221:T<>G;545583:A<>T;545880:C<>G;547252:C<>T;547999:G<>C;548182:A<>C;548255:G<>GACC;550077:T<>C
maker-scaffold43size857109-augustus-gene-0.1-mRNA-1	Golgin subfamily A member 5 [Zootermopsis nevadensis]	KDR14209	4.73e-20	scaffold43_size866468:60696-61129;scaffold43_size866468:61185-61857	9	3;6	60744:G<>C;60846:G<>T;60967:C<>G;61557:AT<>ATACT;61561:T<>TACTTA;61634:G<>A;61689:C<>T;61763:G<>GAGCTAATCA,GCA;61765:A<>AGAG
maker-scaffold176size389526-augustus-gene-2.2-mRNA-1	Leucine-rich repeat serine/threonine-protein kinase 1, partial [Zootermopsis nevadensis]	KDR18932	0	scaffold176_size396154:241661-241720;scaffold176_size396154:244370-244458;scaffold176_size396154:244525-244980;scaffold176_size396154:245259-246327	9	1;2;3;3	241711:G<>C;244378:A<>G;244396:T<>C;244585:G<>A;244678:C<>A;244764:T<>C;245451:T<>A;246057:A<>G;246305:G<>A
maker-scaffold367size190875-augustus-gene-0.14-mRNA-1	Tankyrase-1 [Zootermopsis nevadensis]	KDR22389	0	scaffold367_size193653:125635-125754;scaffold367_size193653:127561-127730;scaffold367_size193653:127792-128465;scaffold367_size193653:129550-129684;scaffold367_size193653:129994-130281;scaffold367_size193653:130585-130746;scaffold367_size193653:130908-131017;scaffold367_size193653:132331-132742	9	1;2;1;1;1;1;1;1	125643:A<>G;127656:C<>A;127722:C<>T;128077:G<>A;129607:A<>G;130208:G<>A;130645:G<>A;130945:G<>T;132736:T<>C
maker-scaffold70size694644-augustus-gene-5.6-mRNA-1	NEDD8-activating enzyme E1 regulatory subunit [Zootermopsis nevadensis]	KDR22868	5.02e-139	scaffold70_size699447:671536-671613;scaffold70_size699447:672152-672346;scaffold70_size699447:672406-672800;scaffold70_size699447:673584-673885;scaffold70_size699447:673929-674098;scaffold70_size699447:674165-674356	9	1;1;1;2;1;3	671541:T<>A;672345:C<>T;672641:T<>C;673637:A<>ATTTCACTT;673638:AT<>AAATTTACATTTCACTTTT;673929:T<>A;674307:CTC<>CTCTCACCCTAATC,CTCACCCTAATC;674308:TC<>TCTCAC,TCACC;674309:C<>CTCACCCTAAT,CATGAAA
maker-scaffold119size489016-augustus-gene-3.2-mRNA-1	putative ATP-dependent RNA helicase DDX28 [Zootermopsis nevadensis]	KDR24181	7.06e-125	scaffold119_size497186:437546-437836;scaffold119_size497186:438128-438241;scaffold119_size497186:438699-438899;scaffold119_size497186:441527-441710;scaffold119_size497186:441784-442044	9	3;1;2;1;2	437572:G<>A;437641:T<>C;437775:A<>G;438147:T<>C;438776:A<>C;438783:G<>C;441597:T<>A;441914:T<>C;442003:A<>C
maker-scaffold18size2240851-augustus-gene-12.4-mRNA-1	hypothetical protein AUEXF2481DRAFT_45986 [Aureobasidium subglaciale EXF-2481]	KEQ99242	0	scaffold18_size2269418:1223020-1223091;scaffold18_size2269418:1223807-1223958;scaffold18_size2269418:1225072-1225286;scaffold18_size2269418:1225597-1225801;scaffold18_size2269418:1225865-1226257;scaffold18_size2269418:1226694-1226949;scaffold18_size2269418:1227030-1227295	9	1;1;1;2;1;2;1	1223066:G<>A;1223932:C<>T;1225218:T<>C;1225626:T<>C;1225731:T<>C;1226167:T<>A;1226695:T<>C;1226766:T<>TGA;1227095:T<>C
maker-scaffold47size1319914-augustus-gene-7.1-mRNA-1	AGAP008353-PA-like protein [Anopheles sinensis]	KFB45588	3.21e-28	scaffold47_size1343302:777842-778589;scaffold47_size1343302:778685-779451	9	4;5	778396:A<>ACCTAC;778472:C<>T;778537:T<>C;778586:T<>C;778735:T<>C;778800:C<>T;778852:AACC<>A;778863:T<>C;778912:T<>C
maker-scaffold75size670735-augustus-gene-1.6-mRNA-1	GA15416, isoform C [Drosophila pseudoobscura pseudoobscura]	XP_001359390	0	scaffold75_size675008:162347-162464;scaffold75_size675008:163247-163453;scaffold75_size675008:168073-168460;scaffold75_size675008:168672-168875;scaffold75_size675008:170347-170541;scaffold75_size675008:170617-170844	9	1;1;1;1;3;2	162374:C<>T;163309:A<>G;168091:G<>A;168810:A<>G;170366:C<>T;170489:A<>G;170524:C<>T;170712:G<>A;170736:G<>C
maker-scaffold214size663695-augustus-gene-0.1-mRNA-1	calpain, putative [Aedes aegypti]	XP_001648124	1.2e-60	scaffold214_size679155:25645-26081;scaffold214_size679155:30133-30353	9	3;6	25716:T<>G;25845:T<>C;25875:A<>G;30222:G<>A;30226:C<>A;30228:G<>T;30242:T<>A;30312:G<>C;30316:T<>A
maker-scaffold85size629767-augustus-gene-2.1-mRNA-1	dynamin-associated protein [Aedes aegypti]	XP_001653403	0	scaffold85_size631719:252317-252795;scaffold85_size631719:255117-255263;scaffold85_size631719:255538-255962;scaffold85_size631719:256242-256507;scaffold85_size631719:257376-257645;scaffold85_size631719:257715-258044;scaffold85_size631719:258713-258831;scaffold85_size631719:261568-261952	9	1;2;1;1;1;1;1;1	252769:A<>C;255120:T<>TTAC;255231:T<>G;255868:A<>G;256285:C<>G;257393:G<>A;257720:A<>G;258754:A<>G;261578:A<>G
maker-scaffold4size1754260-augustus-gene-7.7-mRNA-1	hypothetical protein AaeL_AAEL001647 [Aedes aegypti]	XP_001653765	0	scaffold4_size1775450:722143-722246;scaffold4_size1775450:722569-722856;scaffold4_size1775450:724242-724390;scaffold4_size1775450:724473-724548;scaffold4_size1775450:724974-725112;scaffold4_size1775450:725840-726640;scaffold4_size1775450:726735-727923;scaffold4_size1775450:730439-730703	9	1;1;1;1;1;2;1;1	722202:A<>T;722626:T<>A;724389:C<>A;724520:A<>G;724997:A<>C;726167:C<>T;726240:T<>G;727494:G<>A;730442:G<>A
maker-scaffold21size1197050-augustus-gene-4.4-mRNA-1	DUF1237 domain-containing protein [Schizosaccharomyces japonicus yFS275]	XP_002173120	2.91e-95	scaffold21_size1207032:113676-114754;scaffold21_size1207032:120947-121152;scaffold21_size1207032:121245-121633;scaffold21_size1207032:121700-122061;scaffold21_size1207032:122126-122323;scaffold21_size1207032:122696-123018	9	1;1;3;2;1;1	114250:G<>A;121151:T<>C;121323:A<>G;121334:T<>C;121495:T<>G;121734:A<>G;121852:A<>T;122283:T<>C;122846:T<>C
augustus-scaffold317size223545-abinit-gene-0.1-mRNA-1	PREDICTED: multidrug resistance-associated protein 4 [Taeniopygia guttata]	XP_002196887	7.7e-10	scaffold317_size227971:21134-21318;scaffold317_size227971:21893-23312;scaffold317_size227971:24605-24803;scaffold317_size227971:839-1602	9	2;4;1;2	21134:C<>T;21147:A<>T;22913:GG<>GATGTG,GGCATTG;22916:C<>CTTGAA;22989:G<>A;23176:A<>G;24616:G<>C;901:G<>C;1578:C<>T
maker-scaffold41size887692-augustus-gene-0.0-mRNA-1	protein C10orf118, putative [Pediculus humanus corporis]	XP_002424498	5.14e-42	scaffold41_size902864:19638-20356;scaffold41_size902864:20496-20710;scaffold41_size902864:23113-23564;scaffold41_size902864:24726-24935;scaffold41_size902864:28751-29498	9	2;3;1;2;1	19670:A<>G;20190:G<>A;20498:A<>G;20615:TNC<>TGCNC,TTATGAANC;20618:TTTGTT<>TGAAAATTGTT;23384:G<>C;24872:C<>T;24899:T<>A;28825:G<>A
maker-scaffold145size712617-augustus-gene-2.2-mRNA-1	conserved hypothetical protein [Pediculus humanus corporis]	XP_002425209	1.55e-12	scaffold145_size720047:77507-77757;scaffold145_size720047:80000-80299;scaffold145_size720047:81071-81336;scaffold145_size720047:81417-81743;scaffold145_size720047:82789-83190;scaffold145_size720047:83570-83918	9	1;1;1;1;1;4	77665:T<>C;80061:C<>A;81299:G<>A;81523:A<>G;82902:G<>A;83599:G<>T;83600:T<>C;83665:T<>A;83737:T<>TAAGAA
maker-scaffold169size953240-augustus-gene-5.3-mRNA-1	paramyosin, putative [Pediculus humanus corporis]	XP_002425291	3.45e-82	scaffold169_size967462:51660-52098;scaffold169_size967462:56631-57523;scaffold169_size967462:59210-59603;scaffold169_size967462:60141-60326	9	1;3;2;3	51711:C<>A;56904:C<>T;57283:TTA<>TTACTA;57510:C<>T;59275:G<>A;59445:C<>T;60155:G<>A;60227:T<>A;60254:C<>T
maker-scaffold82size640827-augustus-gene-3.0-mRNA-1	predicted protein [Pediculus humanus corporis]	XP_002426242	4.75e-39	scaffold82_size652361:339277-339505;scaffold82_size652361:342770-343094;scaffold82_size652361:343190-343692;scaffold82_size652361:344149-344842;scaffold82_size652361:346013-346386;scaffold82_size652361:348563-349082;scaffold82_size652361:350467-350559	9	1;1;1;2;1;2;1	339463:A<>G;342928:C<>G;343322:C<>T;344582:T<>C;344732:G<>C;346048:T<>C;348846:T<>A;348948:T<>C;350555:G<>GTAAA,GTAAAGCTAGA
maker-scaffold39size909063-augustus-gene-4.4-mRNA-1	sodium-dependent nutrient amino acid transporter, putative [Pediculus humanus corporis]	XP_002427108	0	scaffold39_size918809:467193-467379;scaffold39_size918809:468133-468403;scaffold39_size918809:468501-468693	9	2;6;1	467212:C<>G;467250:G<>A;468136:C<>T;468151:C<>T;468169:A<>G;468193:T<>A;468214:A<>C;468307:G<>T;468626:C<>T
maker-scaffold28size1079920-augustus-gene-6.2-mRNA-1	Anion exchange protein, putative [Pediculus humanus corporis]	XP_002432408	0	scaffold28_size1093931:609675-609935;scaffold28_size1093931:611169-611290;scaffold28_size1093931:612058-612456;scaffold28_size1093931:614648-614993;scaffold28_size1093931:616559-616774;scaffold28_size1093931:617913-618154	9	3;1;2;1;1;1	609751:T<>G;609755:AG<>AGGCTG,AGCCGGCTG;609756:G<>GA;611191:C<>T;612126:A<>G;612180:T<>G;614948:T<>A;616615:C<>T;618152:T<>C
maker-scaffold8size1945031-augustus-gene-15.7-mRNA-1	hypothetical protein BRAFLDRAFT_126033 [Branchiostoma floridae]	XP_002605874	6.79e-20	scaffold8_size1970726:1558928-1559136;scaffold8_size1970726:1559285-1559543;scaffold8_size1970726:1559734-1560112;scaffold8_size1970726:1560543-1560630;scaffold8_size1970726:1562982-1563245;scaffold8_size1970726:1563786-1564038	9	2;2;1;1;1;2	1558996:ACTGCTGCTG<>ACTGCTG;1559114:C<>T;1559387:T<>A;1559396:C<>T;1559863:A<>T;1560627:T<>G;1563030:G<>A;1564021:A<>G;1564035:A<>G
maker-scaffold297size241362-augustus-gene-0.1-mRNA-1	Hypothetical protein CBG14364 [Caenorhabditis briggsae]	XP_002644482	1.29e-24	scaffold297_size245344:52658-53016;scaffold297_size245344:54375-54954	9	3;6	52862:C<>G;52889:A<>C;53011:A<>T;54549:A<>G;54742:T<>A;54744:C<>T;54790:T<>C;54797:G<>A;54934:A<>C
maker-scaffold251size291382-augustus-gene-1.0-mRNA-1	PREDICTED: ras-related protein Rab-1B-like isoform 2 [Ailuropoda melanoleuca]	XP_002916664	2.12e-36	scaffold251_size293551:94904-95787;scaffold251_size293551:96209-96501	9	8;1	95025:C<>T;95087:C<>A;95088:A<>C;95158:C<>CACAG;95159:T<>TGC;95272:G<>A;95288:G<>A;95700:G<>C;96284:C<>T
maker-scaffold163size408523-augustus-gene-0.4-mRNA-1	PREDICTED: dnaJ homolog subfamily C member 13-like [Bombus impatiens]	XP_003489260	0	scaffold163_size416088:10349-10548;scaffold163_size416088:10862-11214;scaffold163_size416088:11957-12304;scaffold163_size416088:12561-12706;scaffold163_size416088:12780-13367;scaffold163_size416088:13687-13941;scaffold163_size416088:6533-6586	9	1;1;1;2;2;1;1	10484:T<>C;11118:C<>T;12047:A<>G;12611:T<>A;12680:T<>C;12794:TN<>T;12796:A<>ATCATATATTTCAG;13909:C<>T;6579:C<>T
maker-scaffold73size681921-augustus-gene-4.5-mRNA-1	PREDICTED: protein arginine N-methyltransferase 7-like [Bombus impatiens]	XP_003492977	0	scaffold73_size691299:454225-454623;scaffold73_size691299:454685-454921;scaffold73_size691299:455003-455675;scaffold73_size691299:455757-455989;scaffold73_size691299:456582-456815	9	1;1;3;2;2	454516:C<>T;454886:G<>A;455199:C<>T;455201:G<>T;455450:G<>A;455839:C<>T;455866:G<>A;456582:C<>T;456773:A<>T
maker-scaffold4size1754260-augustus-gene-12.6-mRNA-1	PREDICTED: hypothetical protein LOC100743398 [Bombus impatiens]	XP_003493149	2.55e-09	scaffold4_size1775450:1238091-1238411;scaffold4_size1775450:1243197-1243399;scaffold4_size1775450:1243746-1243987;scaffold4_size1775450:1244089-1245912	9	1;1;1;6	1238185:A<>G;1243282:G<>A;1243751:C<>T;1245297:A<>G;1245490:C<>T;1245494:C<>T;1245500:G<>A;1245834:C<>T;1245867:C<>T
maker-scaffold228size313446-augustus-gene-2.11-mRNA-1	PREDICTED: uncharacterized protein LOC100880631 [Megachile rotundata]	XP_003700466	1.07e-123	scaffold228_size315341:273691-274417;scaffold228_size315341:275637-276064;scaffold228_size315341:276156-276440	9	2;6;1	273859:T<>G;273973:C<>T;275960:A<>G;275999:T<>A;276017:CA<>CAACATCGAA;276019:C<>CGGTAGGAGA,CCATCGAAG;276021:A<>AAGAG;276060:T<>A;276405:G<>A
maker-scaffold90size602833-augustus-gene-0.3-mRNA-1	PREDICTED: chromodomain-helicase-DNA-binding protein Mi-2 homolog [Megachile rotundata]	XP_003701201	0	scaffold90_size611736:1473-2031;scaffold90_size611736:4388-4841;scaffold90_size611736:6370-6891;scaffold90_size611736:694-833;scaffold90_size611736:7682-8005;scaffold90_size611736:8590-8675	9	3;1;2;1;1;1	1650:A<>T;1725:G<>A;1876:G<>C;4518:A<>G;6547:G<>A;6727:T<>C;829:A<>C;7832:C<>T;8632:G<>A
maker-scaffold145size712617-augustus-gene-2.5-mRNA-1	PREDICTED: jmjC domain-containing protein 4-like [Megachile rotundata]	XP_003706487	1.02e-76	scaffold145_size720047:136073-136160;scaffold145_size720047:138449-138639;scaffold145_size720047:138948-139326;scaffold145_size720047:139713-139827;scaffold145_size720047:139886-140024;scaffold145_size720047:140328-140577	9	1;1;1;2;3;1	136080:A<>G;138544:C<>T;138992:T<>C;139807:C<>T;139821:T<>A;139964:T<>C;139978:A<>T;139989:C<>G;140408:C<>T
augustus-scaffold126size469926-abinit-gene-3.0-mRNA-1	PREDICTED: DNA repair protein RAD51 homolog 3-like isoform 1 [Strongylocentrotus purpuratus]	XP_003725868	2.48e-51	scaffold126_size472783:460990-461852;scaffold126_size472783:463841-464433;scaffold126_size472783:465211-466621	9	6;1;2	461019:G<>C;461037:A<>G;461724:T<>TGTA;461725:A<>AT;461800:A<>G;461840:C<>G;464378:C<>G;466156:T<>A;466369:C<>G
maker-scaffold21size1197050-augustus-gene-0.2-mRNA-1	PREDICTED: L-asparaginase-like isoform X1 [Ceratitis capitata]	XP_004535206	3.8e-127	scaffold21_size1207032:68302-68537;scaffold21_size1207032:68611-69195;scaffold21_size1207032:72258-72384;scaffold21_size1207032:73181-73331;scaffold21_size1207032:73699-73903;scaffold21_size1207032:74411-74633;scaffold21_size1207032:75901-76122	9	1;1;1;2;2;1;1	68389:T<>C;68617:A<>G;72335:T<>C;73243:AT<>AAATTTATT,ATT;73244:T<>TATTTATT,TTCCACGAATATG;73744:A<>G;73843:T<>C;74632:T<>C;75958:T<>TATCATAATAATGTTA
maker-scaffold272size266709-augustus-gene-1.3-mRNA-1	PREDICTED: bifunctional arginine demethylase and lysyl-hydroxylase JMJD6 [Jaculus jaculus]	XP_004655274	1.01e-114	scaffold272_size271111:107351-107893;scaffold272_size271111:109809-110048;scaffold272_size271111:110127-110345;scaffold272_size271111:111581-111805;scaffold272_size271111:117919-118393;scaffold272_size271111:119096-119535;scaffold272_size271111:120261-120570	9	3;1;1;1;1;1;1	107796:AT<>ATT;107797:TA<>TTATAA,TTGAATTGTCA;107873:A<>T;109937:A<>C;110283:C<>T;111693:T<>TAGTAA,TAGTAAATGAACC;118192:C<>T;119408:A<>T;120411:A<>C
maker-scaffold20size1234842-augustus-gene-5.2-mRNA-1	PREDICTED: probable helicase senataxin isoform X3 [Mustela putorius furo]	XP_004757125	3.88e-62	scaffold20_size1257862:493537-494099;scaffold20_size1257862:497168-497328;scaffold20_size1257862:498777-499505;scaffold20_size1257862:500130-501168;scaffold20_size1257862:501240-501330;scaffold20_size1257862:502285-502817;scaffold20_size1257862:502910-503555	9	2;1;1;1;1;1;2	493724:C<>G;494090:G<>T;497209:C<>T;498923:A<>T;500155:A<>G;501253:T<>A;502621:G<>C;503311:C<>T;503332:T<>C
maker-scaffold37size976698-augustus-gene-7.0-mRNA-1	PREDICTED: kelch-like protein 10-like [Bombyx mori]	XP_004931595	9.84e-172	scaffold37_size988462:696274-696613;scaffold37_size988462:696692-696985;scaffold37_size988462:697081-697267;scaffold37_size988462:698342-698696;scaffold37_size988462:703052-703134;scaffold37_size988462:703614-703768	9	1;1;1;4;1;1	696538:C<>T;696794:T<>C;697094:G<>A;698342:A<>G;698571:G<>GTT,GTTAT;698573:T<>TATGG;698646:G<>T;703075:T<>C;703740:A<>G
maker-scaffold2size2657229-augustus-gene-15.3-mRNA-1	PREDICTED: transmembrane protein 131-like isoform X4 [Aplysia californica]	XP_005095327	3.35e-151	scaffold2_size2681660:1498497-1498868;scaffold2_size2681660:1499161-1499919;scaffold2_size2681660:1504792-1505067;scaffold2_size2681660:1508700-1508883	9	1;2;3;3	1498674:G<>T;1499452:T<>C;1499893:G<>A;1504817:T<>G;1505000:G<>C;1505030:T<>C;1508768:A<>G;1508769:A<>G;1508826:T<>C
maker-scaffold45size832949-augustus-gene-6.1-mRNA-1	PREDICTED: cullin-1-like [Xiphophorus maculatus]	XP_005812762	0	scaffold45_size840023:633641-633849;scaffold45_size840023:634861-634990;scaffold45_size840023:635264-635579;scaffold45_size840023:636432-636985;scaffold45_size840023:639132-639241;scaffold45_size840023:639603-639769	9	1;1;2;3;1;1	633729:T<>C;634925:T<>A;635520:CTA<>CTATATTA;635523:A<>ATATTAATAATTC,ATATTAAT;636641:C<>T;636904:G<>GCAGAACCTAAAAGTATAAAT,GAACAA;636980:C<>A;639197:C<>T;639698:A<>T
maker-scaffold4size1754260-augustus-gene-4.2-mRNA-1	PREDICTED: solute carrier family 25 member 35 [Latimeria chalumnae]	XP_005999879	5.95e-33	scaffold4_size1775450:47814-47993;scaffold4_size1775450:48272-48347;scaffold4_size1775450:48415-48505	9	2;4;3	47871:T<>C;47965:C<>T;48273:C<>A;48281:G<>A;48300:G<>A;48321:C<>A;48447:T<>C;48479:C<>T;48496:T<>C
maker-scaffold367size190875-augustus-gene-0.15-mRNA-1	PREDICTED: uncharacterized protein LOC102673144 [Apis dorsata]	XP_006611247	3.27e-97	scaffold367_size193653:136803-137051;scaffold367_size193653:137808-138033;scaffold367_size193653:138389-138605;scaffold367_size193653:138670-138879;scaffold367_size193653:138955-139263;scaffold367_size193653:139344-139592;scaffold367_size193653:139967-140018	9	1;1;1;2;2;1;1	136960:G<>A;137989:A<>T;138589:C<>T;138746:T<>G;138845:G<>A;139034:T<>C;139136:G<>C;139464:G<>T;140008:A<>C
maker-scaffold264size273138-augustus-gene-1.1-mRNA-1	PREDICTED: patj homolog [Apis dorsata]	XP_006613131	0	scaffold264_size279555:102923-103490;scaffold264_size279555:106461-106640;scaffold264_size279555:110456-110597;scaffold264_size279555:110864-111172;scaffold264_size279555:111363-111672;scaffold264_size279555:113430-114319	9	4;1;1;1;1;1	102983:G<>A;103235:A<>G;103308:C<>T;103398:T<>A;106519:C<>T;110519:G<>A;111015:G<>A;111596:G<>A;113525:T<>A
maker-scaffold53size789746-augustus-gene-6.2-mRNA-1	hypothetical protein BATDEDRAFT_90829 [Batrachochytrium dendrobatidis JAM81]	XP_006681222	9.34e-71	scaffold53_size800695:606116-606325;scaffold53_size800695:606388-606582;scaffold53_size800695:606656-607019;scaffold53_size800695:609216-609318	9	1;2;5;1	606257:G<>A;606408:G<>C;606461:T<>C;606656:T<>C;606657:C<>T;606722:A<>G;606797:A<>G;606989:A<>G;609216:C<>T
maker-scaffold15size1261043-augustus-gene-9.0-mRNA-1	PREDICTED: multidrug resistance-associated protein 4-like [Saccoglossus kowalevskii]	XP_006819150	1.02e-107	scaffold15_size1277247:910327-910652;scaffold15_size1277247:910795-910984;scaffold15_size1277247:912187-912316	9	4;4;1	910461:G<>A;910507:A<>ACTC,ACTCTG;910582:A<>G;910592:G<>A;910814:G<>A;910824:A<>G;910897:A<>AAAATAC;910898:C<>CAATACA;912197:C<>T
maker-scaffold6size1916839-augustus-gene-13.2-mRNA-1	PREDICTED: calcineurin-binding protein cabin-1-like [Chelonia mydas]	XP_007063805	7.8e-129	scaffold6_size1936788:1357677-1358342;scaffold6_size1936788:1358420-1358630;scaffold6_size1936788:1359036-1359299;scaffold6_size1936788:1359363-1361369;scaffold6_size1936788:1361673-1362203;scaffold6_size1936788:1363137-1364133	9	1;1;1;4;1;1	1357835:G<>A;1358463:C<>T;1359111:T<>C;1359561:A<>G;1360041:A<>G;1360200:T<>G;1361226:A<>G;1362025:A<>T;1364000:A<>G
maker-scaffold14size1670589-augustus-gene-3.2-mRNA-1	PREDICTED: Fanconi anemia group I protein [Astyanax mexicanus]	XP_007228361	5.41e-37	scaffold14_size1681743:315295-315500;scaffold14_size1681743:315579-315825;scaffold14_size1681743:318991-319199;scaffold14_size1681743:319722-319883;scaffold14_size1681743:320670-320879;scaffold14_size1681743:321357-321504;scaffold14_size1681743:321842-322523	9	2;1;2;1;1;1;1	315307:T<>C;315445:A<>G;315604:G<>A;319110:G<>A;319184:A<>T;319866:A<>G;320766:C<>A;321410:T<>G;322343:A<>C
maker-scaffold220size322609-augustus-gene-2.1-mRNA-1	PREDICTED: LOW QUALITY PROTEIN: protein dispatched homolog 1 [Ornithorhynchus anatinus]	XP_007670662	1.98e-105	scaffold220_size326758:305406-306658;scaffold220_size326758:306727-307231;scaffold220_size326758:308066-308207	9	3;5;1	305695:T<>G;305863:G<>A;305987:C<>T;306872:G<>T;306903:T<>A;306958:C<>A;307074:T<>C;307086:A<>G;308091:C<>T
maker-scaffold234size306624-augustus-gene-2.1-mRNA-1	PREDICTED: centrosomal protein of 120 kDa [Orycteropus afer afer]	XP_007940436	1.97e-13	scaffold234_size312881:174722-176080;scaffold234_size312881:176929-177186;scaffold234_size312881:177270-177551;scaffold234_size312881:177620-177762;scaffold234_size312881:177862-178327;scaffold234_size312881:181203-181745	9	2;2;2;1;1;1	175061:A<>G;175378:T<>C;177093:GA<>GACGAAGCGTGAA,GACAAGTTA;177095:T<>TGAA,TGAAGCGTGAAA;177344:G<>C;177458:A<>G;177760:C<>A;178057:A<>T;181360:A<>G
maker-scaffold136size447168-augustus-gene-3.1-mRNA-1	PREDICTED: ATP citrate lyase isoform X1 [Acyrthosiphon pisum]	XP_008179483	0	scaffold136_size452109:111855-111982;scaffold136_size452109:114353-114501;scaffold136_size452109:115581-115709;scaffold136_size452109:116216-116338;scaffold136_size452109:116413-116545;scaffold136_size452109:123011-123553;scaffold136_size452109:124673-125434	9	1;3;1;1;1;1;1	111872:G<>A;114433:TG<>TAGGTTGGAG;114434:G<>GTATTTAGT;114435:C<>CATTTAGTA,CAGA;115616:C<>T;116296:T<>A;116496:A<>C;123079:T<>C;125332:T<>C
maker-scaffold167size401657-augustus-gene-1.1-mRNA-1	PREDICTED: inactive pancreatic lipase-related protein 1 isoform X1 [Tribolium castaneum]	XP_008194954	7.55e-32	scaffold167_size406491:169876-170152;scaffold167_size406491:170779-170838;scaffold167_size406491:171015-171074;scaffold167_size406491:174042-174233;scaffold167_size406491:177434-177611	9	5;1;1;1;1	169923:A<>ATTT,ATTTCTATTT;169924:G<>GAAA,GAAAC;169926:A<>AACAT;170067:A<>C;170082:C<>A;170815:C<>T;171051:T<>C;174206:A<>C;177535:G<>A
maker-scaffold1size2756217-augustus-gene-7.4-mRNA-1	PREDICTED: WD repeat and FYVE domain-containing protein 3 isoform X1 [Tribolium castaneum]	XP_008195316	0	scaffold1_size2776465:705979-706408;scaffold1_size2776465:708402-708634;scaffold1_size2776465:711057-711432;scaffold1_size2776465:712970-714481;scaffold1_size2776465:714794-715168;scaffold1_size2776465:717036-717490;scaffold1_size2776465:718894-719058;scaffold1_size2776465:720096-720282	9	1;1;2;1;1;1;1;1	706041:A<>G;708445:G<>A;711213:A<>G;711417:TAA<>TAAACAA;713573:T<>A;715119:T<>G;717415:G<>A;718895:A<>C;720110:T<>A
maker-scaffold34size991984-augustus-gene-3.20-mRNA-1	PREDICTED: transcription elongation factor SPT6 isoform X1 [Tribolium castaneum]	XP_008196911	0	scaffold34_size1002017:367744-368217;scaffold34_size1002017:368707-368960;scaffold34_size1002017:369421-369823;scaffold34_size1002017:369893-370020;scaffold34_size1002017:372588-372954;scaffold34_size1002017:373259-373438;scaffold34_size1002017:373510-374493	9	1;2;1;1;1;2;1	367800:A<>G;368811:A<>G;368910:A<>G;369799:C<>T;369922:T<>G;372867:A<>T;373313:G<>A;373425:C<>G;374305:C<>T
maker-scaffold13size1375079-augustus-gene-8.7-mRNA-1	PREDICTED: carboxypeptidase M isoform X2 [Tribolium castaneum]	XP_008197179	0	scaffold13_size1384773:842302-842489;scaffold13_size1384773:842936-843072;scaffold13_size1384773:849797-850504;scaffold13_size1384773:851138-851727;scaffold13_size1384773:861049-861228	9	2;3;2;1;1	842315:G<>A;842414:A<>T;842938:C<>G;843041:T<>A;843049:C<>T;850377:A<>G;850478:T<>A;851328:A<>G;861168:A<>T
maker-scaffold375size184108-augustus-gene-0.1-mRNA-1	PREDICTED: DNA polymerase zeta catalytic subunit isoform X2 [Tribolium castaneum]	XP_008200933	0	scaffold375_size188546:66253-66436;scaffold375_size188546:66939-67245;scaffold375_size188546:67362-69820;scaffold375_size188546:69913-70072;scaffold375_size188546:71050-71191;scaffold375_size188546:72962-73152	9	1;1;3;1;1;2	66297:A<>G;67184:T<>G;68262:T<>C;68308:T<>G;68814:C<>G;69983:T<>C;71179:A<>T;73059:A<>G;73122:A<>C
maker-scaffold110size515606-augustus-gene-4.8-mRNA-1	PREDICTED: WD repeat-containing protein 46 [Tribolium castaneum]	XP_008201728	1.39e-146	scaffold110_size520092:448918-449580;scaffold110_size520092:452872-453041;scaffold110_size520092:453395-453548;scaffold110_size520092:454041-454201	9	4;2;2;1	449191:T<>G;449335:A<>T;449437:A<>T;449438:T<>C;452994:C<>CTCAGTAT;452995:ANG<>AGTATNG,AGTATAAGNG;453428:A<>G;453437:A<>G;454109:T<>C
maker-scaffold400size160987-augustus-gene-0.0-mRNA-1	PREDICTED: 1,5-anhydro-D-fructose reductase-like isoform X2 [Nasonia vitripennis]	XP_008208421	1.03e-57	scaffold400_size163896:63989-64227;scaffold400_size163896:64358-64520;scaffold400_size163896:64684-64781	9	2;6;1	64192:C<>T;64214:C<>T;64358:C<>G;64361:C<>T;64380:C<>T;64381:T<>A;64496:T<>A;64501:G<>A;64774:T<>C
maker-scaffold100size555673-augustus-gene-0.4-mRNA-1	PREDICTED: gem-associated protein 5 isoform X2 [Oryctolagus cuniculus]	XP_008253533	6.51e-40	scaffold100_size562420:76728-76947;scaffold100_size562420:77095-77767;scaffold100_size562420:78064-78198;scaffold100_size562420:79114-79427	9	1;4;1;3	76946:T<>C;77147:C<>G;77371:A<>G;77552:A<>T;77642:C<>T;78148:C<>G;79238:T<>C;79285:T<>C;79401:G<>C
maker-scaffold19size1242042-augustus-gene-11.3-mRNA-1	PREDICTED: suppressor of tumorigenicity 14 protein homolog [Stegastes partitus]	XP_008287075	2.94e-40	scaffold19_size1250089:1160219-1160531;scaffold19_size1250089:1161824-1161987;scaffold19_size1250089:1164027-1164183;scaffold19_size1250089:1166646-1166773;scaffold19_size1250089:1167056-1168276;scaffold19_size1250089:1169626-1169687	9	1;2;2;1;2;1	1160464:C<>T;1161940:C<>T;1161974:A<>G;1164062:T<>A;1164097:G<>C;1166673:A<>G;1168002:A<>C;1168015:C<>T;1169681:A<>C
augustus-scaffold2155size11298-abinit-gene-0.0-mRNA-1	PREDICTED: uncharacterized protein LOC103521977 [Diaphorina citri]	XP_008485304	1.6e-17	scaffold2155_size12325:10386-11166;scaffold2155_size12325:6558-8871	9	2;7	11045:AC<>ACTAATTTTGAAAGGAGGAGAGAAGTC,ATTTGTTGTGACC;11046:C<>CTAATT;6988:TG<>TGGGTTGGTGG,TAGGTTGGTGGGG;6989:G<>GGGTTGGTGGGC,GCCAAC;7149:A<>G;7173:ATT<>AT;7174:TT<>TTATTGATGCCT,TGAAGAT;7175:TN<>TATTGATGCN,TAAGACN;7177:T<>TTG
augustus-scaffold5325size9728-abinit-gene-0.0-mRNA-1	PREDICTED: uncharacterized protein LOC103521977 [Diaphorina citri]	XP_008485304	8.9e-74	scaffold5325_size9458:6629-7918	9	9	6776:G<>T;6777:G<>C;6794:G<>A;6812:C<>G;6848:G<>C;6963:C<>T;6988:T<>C;7790:G<>T;7907:G<>C
maker-scaffold7size1668642-augustus-gene-15.2-mRNA-1	PREDICTED: histone-lysine N-methyltransferase ash1 [Microplitis demolitor]	XP_008543689	9.85e-53	scaffold7_size1686123:1632105-1632265;scaffold7_size1686123:1641496-1643596;scaffold7_size1686123:1647658-1650105	9	1;3;5	1632162:T<>C;1643062:A<>G;1643079:G<>A;1643438:C<>A;1648450:T<>G;1648654:A<>T;1649416:A<>G;1649547:A<>G;1649662:G<>A
maker-scaffold82size640827-augustus-gene-5.1-mRNA-1	PREDICTED: peroxidase-like isoform X3 [Microplitis demolitor]	XP_008549528	3.08e-158	scaffold82_size652361:623145-623266;scaffold82_size652361:623342-623497;scaffold82_size652361:623652-623863;scaffold82_size652361:625632-625937;scaffold82_size652361:626922-627222;scaffold82_size652361:627435-627708	9	3;1;2;1;1;1	623168:A<>C;623201:A<>G;623246:T<>A;623384:T<>C;623694:C<>T;623766:C<>CGAATATTT;625793:C<>T;627208:C<>G;627480:C<>G
maker-scaffold634size71122-augustus-gene-0.1-mRNA-1	PREDICTED: venom carboxylesterase-6-like [Microplitis demolitor]	XP_008560682	1.05e-09	scaffold634_size72171:10556-10741;scaffold634_size72171:12023-12187;scaffold634_size72171:16064-16252;scaffold634_size72171:16643-16758;scaffold634_size72171:5632-5817;scaffold634_size72171:9319-9808	9	1;2;1;1;2;2	10569:G<>T;12089:T<>C;12120:G<>T;16072:G<>A;16690:A<>G;5808:A<>T;5811:GA<>G;9569:G<>A;9589:A<>T
augustus-scaffold1828size14360-abinit-gene-0.0-mRNA-1	hypothetical protein H310_11021 [Aphanomyces invadans]	XP_008875779	6.03e-35	scaffold1828_size16504:2378-2770;scaffold1828_size16504:3255-3619;scaffold1828_size16504:4434-4932	9	2;2;5	2526:A<>G;2756:AG<>AGTG;3282:C<>T;3616:C<>T;4640:T<>C;4652:T<>C;4681:T<>A;4727:G<>A;4738:C<>A
maker-scaffold21size1197050-augustus-gene-5.1-mRNA-1	AGAP001537-PA [Anopheles gambiae str. PEST]	XP_321585	8.56e-35	scaffold21_size1207032:549652-549998;scaffold21_size1207032:550197-550363;scaffold21_size1207032:552405-552452;scaffold21_size1207032:552714-552968	9	6;1;1;1	549832:G<>A;549841:T<>C;549862:G<>T;549964:A<>G;549964:ACGA<>ACGATGGCGA;549995:G<>A;550337:G<>C;552410:T<>A;552719:T<>A
maker-scaffold208size344337-augustus-gene-0.2-mRNA-1	PREDICTED: growth hormone-inducible transmembrane protein [Tribolium castaneum]	XP_976102	7.9e-98	scaffold208_size349384:83400-83987;scaffold208_size349384:86818-87045;scaffold208_size349384:87145-87383;scaffold208_size349384:88083-88166	9	6;1;1;1	83426:T<>C;83501:ANC<>ACTGNC,AATTTGGCNC;83598:C<>T;83720:A<>G;83730:G<>C;83872:T<>C;86956:C<>A;87305:C<>A;88144:T<>C
augustus-scaffold3815size4840-abinit-gene-0.0-mRNA-1	-	-	-	scaffold3815_size4826:278-452;scaffold3815_size4826:45-205	8	4;4	315:A<>G;392:C<>A;420:T<>G;432:A<>G;71:CTATA<>CTA;142:A<>G;154:G<>T;171:T<>G
maker-scaffold16size1255579-augustus-gene-6.2-mRNA-1	-	-	-	scaffold16_size1271250:654922-657778	8	8	655273:G<>T;655317:A<>T;655381:A<>T;655708:T<>C;655791:T<>TAGC,TCCCTCCAC;655996:C<>T;656078:T<>A;656469:T<>C
maker-scaffold185size368400-augustus-gene-2.17-mRNA-1	-	-	-	scaffold185_size377217:296573-296743;scaffold185_size377217:296989-297227	8	1;7	296632:T<>A;297017:T<>C;297111:T<>G;297136:G<>A;297143:T<>TGA;297145:CGTT<>CTTCGACGAATTTTTGTT,C;297165:T<>G;297190:G<>A
maker-scaffold190size360960-augustus-gene-0.1-mRNA-1	-	-	-	scaffold190_size366174:75917-77368;scaffold190_size366174:77522-77722	8	7;1	76069:TC<>TATAAGTGAC,TATAC;76070:C<>CTAA,CTAAGTGAA;76262:G<>GAAGCT,GTACTTTT;76337:A<>C;76380:T<>C;76801:A<>G;77002:A<>G;77648:A<>G
maker-scaffold195size379246-augustus-gene-1.3-mRNA-1	-	-	-	scaffold195_size381410:50327-50653;scaffold195_size381410:50745-51472;scaffold195_size381410:51711-52034;scaffold195_size381410:52322-52738;scaffold195_size381410:52825-53089;scaffold195_size381410:54683-54802	8	1;1;3;1;1;1	50513:C<>T;51208:C<>T;51831:C<>G;51901:A<>C;52006:T<>A;52727:C<>G;53012:T<>A;54735:GCGCACCGAACCCGCACCGAACC<>GCGCACCGAACC
maker-scaffold1size2756217-augustus-gene-22.1-mRNA-1	-	-	-	scaffold1_size2776465:2202943-2203116;scaffold1_size2776465:2204698-2204820;scaffold1_size2776465:2207686-2207826;scaffold1_size2776465:2209061-2209208	8	4;1;1;2	2202971:T<>A;2203050:A<>ATGTTTTTCCTTGT;2203054:G<>GTTTAA;2203066:CACATGGACATGGTACATGGACATGGTACATGGACATGGTACATGGACATGGTACATGGACATG<>CACATGGACATGGTACATGGACTTGGTACATGGACATGGTACATGGACATGGTACATGGACATGGTACATGGACATGGTACATGGACATG;2204753:A<>T;2207701:C<>T;2209166:T<>A;2209184:AGGTCATGGTGGTCATGGT<>AGGTCATGGTGGTCATGGTGGTCATGGT
maker-scaffold216size329809-augustus-gene-1.0-mRNA-1	-	-	-	scaffold216_size334307:149419-149561;scaffold216_size334307:150271-150492;scaffold216_size334307:153532-153826;scaffold216_size334307:155197-155439;scaffold216_size334307:157221-157467	8	1;2;1;3;1	149502:C<>G;150391:T<>C;150448:C<>G;153765:TAGTTATTGGTGCA<>TA;155207:A<>G;155297:C<>G;155366:T<>A;157447:C<>T
maker-scaffold227size314013-augustus-gene-2.11-mRNA-1	-	-	-	scaffold227_size316760:222844-224705	8	8	223256:T<>C;223482:G<>T;223513:T<>C;223887:A<>G;224009:C<>T;224196:C<>T;224299:A<>G;224511:C<>T
maker-scaffold346size210760-augustus-gene-1.2-mRNA-1	-	-	-	scaffold346_size212200:144972-145033;scaffold346_size212200:151155-151205;scaffold346_size212200:151404-151702;scaffold346_size212200:155918-156069	8	1;1;2;4	145033:G<>T;151181:C<>T;151475:C<>T;151612:G<>T;155922:A<>G;155976:C<>T;156048:A<>AAACAT;156052:T<>TGTACCGCCGA
maker-scaffold37size976698-augustus-gene-3.0-mRNA-1	-	-	-	scaffold37_size988462:302622-302870;scaffold37_size988462:310885-311097	8	4;4	302622:G<>A;302626:A<>G;302700:T<>G;302701:T<>A;311002:G<>A;311019:TACTAGGN<>T;311024:G<>GATTCA;311049:G<>A
maker-scaffold6size1916839-augustus-gene-9.1-mRNA-1	-	-	-	scaffold6_size1936788:930822-930975;scaffold6_size1936788:932250-932467;scaffold6_size1936788:932538-932633;scaffold6_size1936788:932715-933209;scaffold6_size1936788:933282-933485	8	1;2;1;3;1	930913:A<>G;932445:A<>ATTTTTTTTTTGTTTC;932446:A<>ATTTTTTT,ATTTTTTTTT;932549:G<>A;932726:A<>G;932869:T<>C;932962:A<>T;933400:T<>C
maker-scaffold8size1945031-augustus-gene-16.0-mRNA-1	-	-	-	scaffold8_size1970726:1604912-1605680;scaffold8_size1970726:1605743-1606235	8	4;4	1604953:G<>A;1605020:A<>G;1605109:G<>C;1605150:T<>C;1606146:GA<>GAAATA;1606150:T<>TACTTC;1606152:C<>CTTCCGAAGGTAATCTGAA;1606223:G<>A
maker-scaffold252size289391-augustus-gene-1.5-mRNA-1	LOC100127573 protein [Xenopus (Silurana) tropicalis]	AAI53342	2.41e-19	scaffold252_size290615:269615-269708;scaffold252_size290615:271989-272252;scaffold252_size290615:274093-274777;scaffold252_size290615:277293-277673;scaffold252_size290615:278556-278973;scaffold252_size290615:280883-281328;scaffold252_size290615:281906-282115	8	1;1;2;1;1;1;1	269624:T<>C;272247:A<>C;274176:C<>T;274713:T<>C;277516:CGGAGGA<>CGGA;278967:T<>A;281159:A<>C;282100:TAAAAA<>TAAAA
maker-scaffold53size789746-augustus-gene-7.0-mRNA-1	protein disulfide isomerase 1 [Fenneropenaeus chinensis]	AEE36485	6.19e-17	scaffold53_size800695:735207-735423;scaffold53_size800695:736626-737167;scaffold53_size800695:737254-737976	8	1;3;4	735215:A<>G;736768:A<>G;736773:G<>A;736835:T<>C;737282:A<>C;737727:A<>G;737787:G<>A;737943:G<>T
augustus-scaffold1527size18246-abinit-gene-0.0-mRNA-1	hypothetical protein [Cotesia congregata]	CAR82258	1.12e-60	scaffold1527_size18428:3634-5409	8	8	3939:GT<>GTTTTGCGTTCT,GTAT;4016:T<>A;4089:CG<>CCGG,CGTAG;4090:G<>GGT,GTAT;5058:TA<>TAGGGCAA;5062:A<>T;5063:T<>TTTACTCCG;5220:T<>C
maker-scaffold957size35725-augustus-gene-0.0-mRNA-1	hypothetical protein TcasGA2_TC001922 [Tribolium castaneum]	EFA09361	4.47e-95	scaffold957_size36319:24890-25648;scaffold957_size36319:27718-28203;scaffold957_size36319:29075-30243;scaffold957_size36319:31495-31741;scaffold957_size36319:31829-32723	8	1;1;4;1;1	24992:G<>T;27867:C<>T;29779:A<>C;29820:T<>C;29953:C<>T;30055:C<>T;31625:C<>T;32112:G<>C
maker-scaffold342size295439-augustus-gene-1.14-mRNA-1	hypothetical protein TcasGA2_TC011986 [Tribolium castaneum]	EFA09839	1.03e-10	scaffold342_size298037:161735-162342;scaffold342_size298037:162829-162936;scaffold342_size298037:163188-163916;scaffold342_size298037:164000-164195;scaffold342_size298037:164277-164356;scaffold342_size298037:164654-164905	8	1;1;3;1;1;1	162243:G<>A;162890:C<>T;163342:A<>G;163366:G<>A;163555:G<>A;164181:C<>T;164321:C<>T;164903:C<>T
maker-scaffold2055size14763-augustus-gene-0.0-mRNA-1	hypothetical protein TcasGA2_TC015886 [Tribolium castaneum]	EFA13648	3.24e-73	scaffold2055_size17362:5294-5450;scaffold2055_size17362:5557-6067;scaffold2055_size17362:6141-6380;scaffold2055_size17362:6469-6705	8	1;4;1;2	5404:ACCCCC<>ACCCC;5575:C<>G;5682:A<>C;5709:T<>A;5785:C<>T;6298:A<>T;6490:C<>G;6532:A<>G
maker-scaffold2size2657229-augustus-gene-19.0-mRNA-1	PAX-interacting protein 1 [Camponotus floridanus]	EFN68364	9.18e-36	scaffold2_size2681660:1887843-1889440;scaffold2_size2681660:1889627-1890141	8	6;2	1888020:T<>A;1888031:A<>C;1888461:A<>G;1888599:C<>T;1888668:A<>G;1889402:C<>G;1889769:A<>G;1889946:T<>G
maker-scaffold154size420078-augustus-gene-0.0-mRNA-1	Guanine nucleotide-releasing factor 2 [Harpegnathos saltator]	EFN75811	6.49e-109	scaffold154_size425312:14245-14813;scaffold154_size425312:14891-15811;scaffold154_size425312:19635-19920;scaffold154_size425312:22232-22321;scaffold154_size425312:27343-27563;scaffold154_size425312:29101-30164;scaffold154_size425312:30364-31209	8	1;1;1;1;2;1;1	14668:G<>A;15719:A<>G;19702:C<>T;22303:T<>G;27432:A<>G;27437:T<>C;29862:G<>A;31146:C<>G
maker-scaffold78size655360-augustus-gene-5.12-mRNA-1	hypothetical protein DAPPUDRAFT_309370 [Daphnia pulex]	EFX70658	0	scaffold78_size661079:283952-284452;scaffold78_size661079:285675-285794;scaffold78_size661079:285860-286101;scaffold78_size661079:287616-287821	8	1;1;4;2	283970:A<>G;285792:A<>G;285887:G<>A;286041:AGANTTG<>AG;286042:GAN<>GTTGAAAATAAATAAN;286047:G<>GAAAATAAATAAA;287795:A<>G;287815:A<>T
maker-scaffold105size529344-augustus-gene-4.0-mRNA-1	hypothetical protein DAPPUDRAFT_325909 [Daphnia pulex]	EFX72744	9.57e-11	scaffold105_size538157:382618-382911;scaffold105_size538157:383515-383654;scaffold105_size538157:384721-384910	8	5;1;2	382835:A<>AT;382836:A<>G;382839:ATT<>ATGTT;382840:T<>TG;382911:A<>G;383612:A<>C;384739:A<>G;384820:T<>G
maker-scaffold1size2756217-augustus-gene-17.11-mRNA-1	hypothetical protein DAPPUDRAFT_323991 [Daphnia pulex]	EFX74791	1.65e-170	scaffold1_size2776465:1778434-1778912;scaffold1_size2776465:1780652-1780977;scaffold1_size2776465:1782708-1782815;scaffold1_size2776465:1784799-1785004;scaffold1_size2776465:1785112-1785216	8	2;2;1;2;1	1778579:T<>G;1778797:C<>T;1780675:C<>T;1780759:G<>A;1782733:G<>C;1784916:CA<>CAGCGACGTTTTACCTAAAATAAAAA,CAGCGACGTA;1784917:AT<>AGCGACGTTT,A;1785205:G<>T
maker-scaffold77size662763-augustus-gene-5.10-mRNA-1	hypothetical protein DAPPUDRAFT_52422 [Daphnia pulex]	EFX79297	3.64e-09	scaffold77_size667733:331245-332150;scaffold77_size667733:332821-333274;scaffold77_size667733:333861-334244;scaffold77_size667733:335196-335799	8	3;1;1;3	331383:T<>C;331625:T<>C;331735:T<>G;332955:G<>T;334190:C<>T;335335:C<>T;335707:G<>T;335725:T<>A
maker-scaffold147size424191-augustus-gene-0.1-mRNA-1	hypothetical protein DAPPUDRAFT_243454 [Daphnia pulex]	EFX80591	9.44e-150	scaffold147_size433852:14807-15052;scaffold147_size433852:16137-16355;scaffold147_size433852:16522-16981;scaffold147_size433852:17276-17610	8	2;4;1;1	14849:G<>A;14940:C<>G;16141:G<>C;16213:T<>TTTTTAGAA;16214:G<>GTTAGAAG;16215:G<>GCTAATTTTTAGAAGT,GAAGT;16591:T<>A;17338:T<>C
maker-scaffold31size1053862-augustus-gene-4.4-mRNA-1	hypothetical protein DAPPUDRAFT_49405 [Daphnia pulex]	EFX81974	1.3e-73	scaffold31_size1064326:434521-434637;scaffold31_size1064326:434962-435176;scaffold31_size1064326:436011-436148;scaffold31_size1064326:438284-438528;scaffold31_size1064326:438697-438973	8	1;1;1;2;3	434526:C<>G;435084:T<>C;436138:A<>T;438322:C<>A;438486:T<>C;438830:C<>A;438839:T<>A;438868:A<>G
maker-scaffold172size421609-augustus-gene-1.0-mRNA-1	hypothetical protein DAPPUDRAFT_48062 [Daphnia pulex]	EFX83258	0	scaffold172_size424709:129483-129834;scaffold172_size424709:132216-132486;scaffold172_size424709:133194-133461	8	6;1;1	129529:A<>G;129562:A<>G;129746:AT<>ATAAACT;129747:T<>TAAACTG;129748:G<>GCT,GAACTGA;129823:A<>G;132225:A<>G;133324:C<>T
maker-scaffold86size613819-augustus-gene-3.2-mRNA-1	hypothetical protein DAPPUDRAFT_47261 [Daphnia pulex]	EFX83960	1.04e-69	scaffold86_size618756:358652-359086;scaffold86_size618756:359630-359835;scaffold86_size618756:361968-362257	8	1;1;6	358684:A<>G;359792:G<>A;362001:G<>A;362002:A<>G;362009:C<>A;362183:C<>A;362190:G<>C;362208:A<>G
maker-scaffold164size409319-augustus-gene-0.3-mRNA-1	hypothetical protein DAPPUDRAFT_313764 [Daphnia pulex]	EFX85681	6.09e-12	scaffold164_size420775:11096-11535;scaffold164_size420775:14318-14908;scaffold164_size420775:20380-20576;scaffold164_size420775:6075-6334;scaffold164_size420775:8538-8971;scaffold164_size420775:9347-9728	8	1;1;2;1;2;1	11433:G<>C;14459:A<>G;20491:T<>A;20496:G<>A;6332:T<>A;8659:T<>A;8660:A<>T;9607:A<>C
maker-scaffold248size292329-augustus-gene-1.11-mRNA-1	hypothetical protein DAPPUDRAFT_41019 [Daphnia pulex]	EFX88629	0	scaffold248_size295965:38568-39249;scaffold248_size295965:40415-40612;scaffold248_size295965:41214-41284;scaffold248_size295965:42306-42557;scaffold248_size295965:45370-46087;scaffold248_size295965:48996-49403;scaffold248_size295965:54817-54908	8	1;1;1;1;1;2;1	38973:A<>C;40559:A<>C;41250:G<>A;42414:G<>T;45602:T<>C;49223:C<>G;49349:T<>C;54880:C<>T
maker-scaffold474size121996-augustus-gene-0.5-mRNA-1	putative hedgehog receptor patched [Daphnia pulex]	EFX90375	0	scaffold474_size124376:26351-26591;scaffold474_size124376:27359-27750;scaffold474_size124376:28888-29090;scaffold474_size124376:29212-29559	8	4;2;1;1	26540:AA<>AAATTTTTTTATA,AATTTTTTTATA;26541:A<>AATTTT,AATTTTTT;26543:AT<>ATTTTT;26545:C<>CTTTTA;27569:G<>T;27691:C<>CACGAACAAA,CGGAAGACCACG;29028:T<>C;29289:C<>T
maker-scaffold513size110971-augustus-gene-0.1-mRNA-1	Esterase FE4 [Acromyrmex echinatior]	EGI65426	9.98e-30	scaffold513_size118447:60984-61160;scaffold513_size118447:61228-61368;scaffold513_size118447:62447-62615;scaffold513_size118447:68335-68531;scaffold513_size118447:68829-69309;scaffold513_size118447:69653-69736	8	1;2;1;1;1;2	61087:T<>C;61341:C<>T;61350:A<>G;62584:T<>C;68468:A<>G;69274:T<>C;69669:G<>A;69675:G<>T
maker-scaffold47size1319914-augustus-gene-11.6-mRNA-1	subtilisin serine protease [Phytophthora sojae]	EGZ19243	1.58e-28	scaffold47_size1343302:1143871-1144117;scaffold47_size1343302:1147279-1147571;scaffold47_size1343302:1148368-1148471;scaffold47_size1343302:1148548-1148774;scaffold47_size1343302:1152999-1153292;scaffold47_size1343302:1153960-1154373;scaffold47_size1343302:1162470-1162699	8	1;1;1;1;1;2;1	1144090:T<>A;1147383:T<>C;1148377:G<>A;1148642:G<>T;1153109:T<>G;1154092:C<>T;1154225:G<>A;1162492:C<>T
maker-scaffold2size2657229-augustus-gene-25.6-mRNA-1	fanconi anemia group J protein [Danaus plexippus]	EHJ73993	0	scaffold2_size2681660:2457066-2457234;scaffold2_size2681660:2457559-2457980;scaffold2_size2681660:2458816-2459367;scaffold2_size2681660:2459932-2460168;scaffold2_size2681660:2460244-2460738	8	1;1;3;1;2	2457122:A<>G;2457809:C<>T;2458878:A<>G;2458999:C<>T;2459187:T<>C;2459945:C<>G;2460639:T<>C;2460647:A<>G
maker-scaffold9size1444705-augustus-gene-12.6-mRNA-1	AAEL017010-PA [Aedes aegypti]	EJY57536	0	scaffold9_size1458794:1276045-1276685;scaffold9_size1458794:1279219-1279478;scaffold9_size1458794:1279708-1280273;scaffold9_size1458794:1280363-1280557;scaffold9_size1458794:1281358-1281495	8	1;2;1;2;2	1276061:T<>C;1279240:C<>T;1279426:C<>A;1280123:G<>T;1280440:C<>T;1280449:T<>G;1281359:G<>C;1281367:C<>T
maker-scaffold191size643645-augustus-gene-2.5-mRNA-1	hypothetical protein CGI_10011889 [Crassostrea gigas]	EKC23966	3.73e-40	scaffold191_size652183:163516-163759;scaffold191_size652183:163835-164401;scaffold191_size652183:164469-164625	8	4;2;2	163670:G<>C;163671:G<>C;163675:A<>G;163679:G<>T;164332:G<>A;164398:G<>A;164597:A<>C;164610:C<>T
maker-scaffold167size401657-augustus-gene-3.2-mRNA-1	Cytochrome P450 1A2, partial [Crassostrea gigas]	EKC33571	1.26e-11	scaffold167_size406491:385759-386134;scaffold167_size406491:387831-388390	8	3;5	386002:A<>G;386108:T<>TTGTTCC,TTAATCATTGTTCC;386109:C<>CGTTCCT,CAATCATTGTTCCT;388151:G<>A;388181:A<>G;388279:C<>G;388299:T<>G;388330:T<>TC,TGTAAGGC
maker-scaffold1size2756217-augustus-gene-1.0-mRNA-1	hypothetical protein YQE_11818, partial [Dendroctonus ponderosae]	ENN71525	4.88e-41	scaffold1_size2776465:86569-87118;scaffold1_size2776465:89208-89713	8	5;3	86755:A<>G;86894:G<>A;86917:G<>A;86934:G<>C;87050:A<>T;89209:A<>G;89395:G<>T;89522:T<>C
maker-scaffold13size1375079-augustus-gene-4.26-mRNA-1	hypothetical protein YQE_09281, partial [Dendroctonus ponderosae]	ENN74310	1.91e-12	scaffold13_size1384773:397787-398104;scaffold13_size1384773:399376-399753;scaffold13_size1384773:399906-400150	8	1;6;1	397798:G<>A;399553:G<>T;399554:TCCT<>TCCTTAACCT;399556:CT<>CTTAACCTCAACTTCGCATT;399557:T<>TTAACC;399623:G<>A;399685:T<>C;399954:C<>T
maker-scaffold8size1945031-augustus-gene-1.2-mRNA-1	hypothetical protein YQE_05174, partial [Dendroctonus ponderosae]	ENN78373	0	scaffold8_size1970726:172901-173054;scaffold8_size1970726:173523-173980;scaffold8_size1970726:180067-180326;scaffold8_size1970726:180670-180799;scaffold8_size1970726:181436-181905;scaffold8_size1970726:182554-182963;scaffold8_size1970726:184160-184964	8	1;2;1;1;1;1;1	172954:C<>T;173759:T<>C;173928:T<>TCGATGAATTCG,TCGA;180173:A<>G;180754:C<>G;181825:T<>C;182699:G<>A;184460:AAC<>AACGAC
maker-scaffold87size608750-augustus-gene-5.7-mRNA-1	WD repeat-containing protein 19 [Myotis brandtii]	EPQ14698	0	scaffold87_size613878:521970-524507;scaffold87_size613878:529205-529323;scaffold87_size613878:530181-530615;scaffold87_size613878:532462-532584	8	3;1;3;1	522304:T<>A;523074:A<>C;524271:CCTTGGAGTAGGT<>CCTTGGAGTAGGTCTTGGAGTAGGT;529223:G<>A;530376:T<>G;530433:C<>T;530438:A<>G;532477:T<>G
maker-scaffold536size95207-augustus-gene-0.1-mRNA-1	hypothetical protein LOTGIDRAFT_197114 [Lottia gigantea]	ESO83653	4.39e-32	scaffold536_size95955:39638-39872;scaffold536_size95955:40595-40824	8	3;5	39665:T<>A;39765:G<>A;39856:G<>C;40611:G<>T;40613:C<>T;40643:C<>A;40705:A<>T;40792:C<>T
maker-scaffold266size269306-augustus-gene-1.6-mRNA-1	hypothetical protein LOTGIDRAFT_215855 [Lottia gigantea]	ESO94312	0	scaffold266_size272686:190679-191143;scaffold266_size272686:193523-193967;scaffold266_size272686:194102-194292	8	1;4;3	191042:A<>G;193657:G<>T;193789:T<>C;193840:AC<>ACTC,ACTCCCAACTGC;193843:C<>CCCA;194118:T<>C;194186:G<>GCCC;194189:T<>C
maker-scaffold169size953240-augustus-gene-8.0-mRNA-1	hypothetical protein LOTGIDRAFT_225295 [Lottia gigantea]	ESP01628	3.87e-115	scaffold169_size967462:595486-595873;scaffold169_size967462:596268-596820;scaffold169_size967462:599404-599628;scaffold169_size967462:601099-601179;scaffold169_size967462:602455-602859;scaffold169_size967462:603450-603638	8	2;1;1;1;2;1	595540:G<>A;595822:C<>T;596661:T<>C;599604:T<>C;601114:C<>T;602457:T<>C;602628:T<>A;603497:A<>G
maker-scaffold258size282563-augustus-gene-1.1-mRNA-1	3-phosphoshikimate 1-carboxyvinyltransferase [Phytophthora parasitica P1569]	ETI33468	0	scaffold258_size286688:142457-143306;scaffold258_size286688:143371-143844;scaffold258_size286688:144663-145235	8	6;1;1	142516:T<>G;142549:G<>A;142839:A<>C;142856:T<>C;142885:G<>A;143123:C<>A;143754:C<>A;145220:G<>T
maker-scaffold4size1754260-augustus-gene-8.1-mRNA-1	Myosin-VIIa [Cerapachys biroi]	EZA58907	2.62e-27	scaffold4_size1775450:830978-831091;scaffold4_size1775450:833616-833995;scaffold4_size1775450:834901-835955;scaffold4_size1775450:837311-837555;scaffold4_size1775450:839102-839387	8	1;1;4;1;1	831013:A<>G;833950:G<>T;835034:T<>C;835218:T<>C;835743:C<>G;835834:A<>C;837433:C<>T;839194:C<>T
maker-scaffold20size1234842-augustus-gene-10.1-mRNA-1	putative malonyl CoA-acyl carrier protein transacylase, mitochondrial [Zootermopsis nevadensis]	KDQ84855	1.88e-102	scaffold20_size1257862:1026879-1027275;scaffold20_size1257862:1027349-1027760;scaffold20_size1257862:1027829-1028084;scaffold20_size1257862:1029295-1029427	8	1;1;5;1	1027244:T<>G;1027734:A<>T;1028021:A<>AGAT;1028022:CTT<>CTTGCATT,CATCTT;1028023:TT<>TTGCATTAT;1028024:T<>TGCA;1028027:A<>ATTATCAAG;1029397:G<>A
maker-scaffold620size71785-augustus-gene-0.2-mRNA-1	E3 ubiquitin-protein ligase sina [Zootermopsis nevadensis]	KDR07296	4.97e-13	scaffold620_size73011:1775-2062	8	8	1929:C<>A;1931:C<>A;1934:G<>C;1935:G<>C;1936:T<>A;1937:C<>A;1937:C<>CAA;1941:A<>ATCGAATGTGAG
maker-scaffold76size663279-augustus-gene-4.0-mRNA-1	SEC23-interacting protein [Zootermopsis nevadensis]	KDR08837	4.43e-54	scaffold76_size669776:414527-414964;scaffold76_size669776:415857-416321;scaffold76_size669776:418437-418908	8	3;4;1	414631:G<>A;414897:T<>C;414939:G<>A;415857:G<>A;415929:GTT<>G;415930:T<>TATTTTTTTTTGATTTGGTGTA;415931:T<>TGGTGTAG;418753:A<>C
maker-scaffold1size2756217-augustus-gene-5.7-mRNA-1	hypothetical protein L798_01380 [Zootermopsis nevadensis]	KDR08988	4.67e-70	scaffold1_size2776465:563068-563291;scaffold1_size2776465:563970-564650;scaffold1_size2776465:564983-565366;scaffold1_size2776465:566081-566226;scaffold1_size2776465:566775-566993	8	2;1;3;1;1	563080:T<>C;563131:T<>C;564551:T<>C;564999:A<>G;565158:CG<>CTTCTTCTTCTTCTTCTTCATG,CATCTTG;565159:GNTC<>GTCNTC,GTCATCTTCNTC;566180:T<>C;566829:CGCTAGTGCTAGTGCTAGTGCTAGT<>CGCTAGTGCTAGTGCTAGT
maker-scaffold8size1945031-augustus-gene-16.5-mRNA-1	Protein SON [Zootermopsis nevadensis]	KDR09154	2.02e-108	scaffold8_size1970726:1607639-1608311;scaffold8_size1970726:1610219-1611249;scaffold8_size1970726:1614883-1615470;scaffold8_size1970726:1616030-1616252;scaffold8_size1970726:1616353-1617986	8	3;1;1;1;2	1607864:T<>G;1608017:T<>G;1608284:T<>C;1611158:A<>G;1615171:A<>T;1616069:A<>G;1616697:A<>G;1617015:G<>T
maker-scaffold34size991984-augustus-gene-9.1-mRNA-1	DGCR14-like protein [Zootermopsis nevadensis]	KDR09235	2.6e-113	scaffold34_size1002017:912134-912293;scaffold34_size1002017:914302-914894;scaffold34_size1002017:916504-916695	8	2;4;2	912181:C<>T;912254:G<>A;914532:A<>T;914828:TC<>TCTCAAAAC;914830:C<>CAA,CCAAAACGAACGGATGA;914832:T<>TAAACGAACGGATGAAA;916606:C<>G;916615:G<>C
maker-scaffold73size681921-augustus-gene-5.5-mRNA-1	Alanyl-tRNA synthetase, cytoplasmic [Zootermopsis nevadensis]	KDR10980	0	scaffold73_size691299:618518-618854;scaffold73_size691299:619252-619512;scaffold73_size691299:619571-620215;scaffold73_size691299:620285-620538;scaffold73_size691299:621310-621477	8	1;3;2;1;1	618713:G<>T;619371:G<>A;619372:C<>A;619431:T<>C;619726:A<>T;620009:G<>A;620470:A<>G;621424:T<>G
maker-scaffold47size1319914-augustus-gene-11.5-mRNA-1	Protein asteroid [Zootermopsis nevadensis]	KDR10993	3.35e-19	scaffold47_size1343302:1137691-1138438;scaffold47_size1343302:1138592-1138752	8	6;2	1138193:ACNC<>ANC,ACATTTGTCNC;1138194:CNCA<>CATTTGTCCTNCA;1138269:T<>C;1138270:A<>C;1138285:A<>G;1138361:G<>GAA;1138682:G<>A;1138711:G<>C
maker-scaffold86size613819-augustus-gene-3.12-mRNA-1	Metabotropic glutamate receptor 3, partial [Zootermopsis nevadensis]	KDR13891	0	scaffold86_size618756:124795-125167;scaffold86_size618756:125593-126098;scaffold86_size618756:147245-147378	8	3;4;1	124835:G<>A;124905:CA<>CATTTGTA;125019:T<>C;126024:CTAAAAA<>CTAAAAATAAAAA,CTAAAAAAAAAATATAAAAA;126026:AAAAA<>AAAAATAAAA;126027:AAAA<>AAAATAAA;126030:A<>AAAAAATATAAAAAAAAAAAATTTATAAAT;147290:C<>G
maker-scaffold218size326752-augustus-gene-2.4-mRNA-1	Esterase FE4 [Zootermopsis nevadensis]	KDR14051	2.39e-57	scaffold218_size332695:70057-70500;scaffold218_size332695:70905-71061	8	6;2	70074:AG<>ACATTGTTCTGCCAATATG,ACATTG;70103:C<>T;70125:A<>T;70251:G<>A;70464:C<>T;70477:T<>G;70936:A<>T;71027:T<>C
maker-scaffold173size392796-augustus-gene-1.2-mRNA-1	Puromycin-sensitive aminopeptidase [Zootermopsis nevadensis]	KDR15061	0	scaffold173_size397114:153089-153418;scaffold173_size397114:156424-156996;scaffold173_size397114:158286-159128	8	3;1;4	153197:G<>A;153278:G<>A;153380:A<>G;156916:G<>C;158778:G<>A;158853:G<>A;158997:T<>A;159057:T<>A
maker-scaffold81size649985-augustus-gene-5.0-mRNA-1	Cadherin-87A, partial [Zootermopsis nevadensis]	KDR16370	0	scaffold81_size657763:540910-541150;scaffold81_size657763:541305-541402;scaffold81_size657763:549307-549499;scaffold81_size657763:550704-551891;scaffold81_size657763:553097-553579;scaffold81_size657763:555312-555536	8	1;2;1;1;1;2	540921:A<>C;541306:T<>G;541357:A<>T;549424:T<>A;551429:A<>T;553234:C<>T;555509:A<>G;555520:A<>T
maker-scaffold213size330819-augustus-gene-2.3-mRNA-1	Xaa-Pro dipeptidase, partial [Zootermopsis nevadensis]	KDR16386	9.81e-112	scaffold213_size338218:216165-216882	8	8	216224:G<>GTGGTT,GTT;216300:C<>T;216344:C<>T;216689:G<>A;216753:A<>G;216829:TT<>TTAAT;216830:T<>TAATA;216831:G<>GATA
maker-scaffold24size1136029-augustus-gene-7.3-mRNA-1	1-phosphatidylinositol-4,5-bisphosphate phosphodiesterase delta-4 [Zootermopsis nevadensis]	KDR18854	4.23e-169	scaffold24_size1149303:740689-741012;scaffold24_size1149303:741583-741702;scaffold24_size1149303:741748-742093;scaffold24_size1149303:742167-742335;scaffold24_size1149303:742401-743689;scaffold24_size1149303:744504-744874;scaffold24_size1149303:748817-749349;scaffold24_size1149303:749416-749535	8	1;1;1;1;1;1;1;1	740949:T<>C;741590:A<>G;741896:A<>G;742254:A<>G;742590:C<>A;744647:C<>G;749050:T<>A;749527:G<>C
maker-scaffold42size1661181-augustus-gene-2.10-mRNA-1	putative multidrug resistance-associated protein [Zootermopsis nevadensis]	KDR20353	0	scaffold42_size1682246:78671-78763;scaffold42_size1682246:79900-79983;scaffold42_size1682246:80044-80120;scaffold42_size1682246:80973-81096;scaffold42_size1682246:81540-81717;scaffold42_size1682246:82061-82188	8	1;2;1;1;2;1	78733:G<>A;79914:G<>A;79959:T<>A;80055:A<>G;81082:T<>A;81543:C<>T;81615:T<>TTATTACC,TTACC;82076:G<>A
maker-scaffold411size152019-augustus-gene-0.3-mRNA-1	putative G-protein coupled receptor 158 [Zootermopsis nevadensis]	KDR22174	0	scaffold411_size153547:35801-36053;scaffold411_size153547:36898-37163;scaffold411_size153547:39267-39381;scaffold411_size153547:39584-39737;scaffold411_size153547:41253-42061	8	1;2;1;2;2	35871:G<>C;36943:G<>A;37090:C<>A;39330:T<>C;39731:A<>G;39737:G<>A;41718:C<>T;41900:A<>G
maker-scaffold66size1200099-augustus-gene-11.1-mRNA-1	3-ketodihydrosphingosine reductase [Zootermopsis nevadensis]	KDR24480	6.24e-100	scaffold66_size1218180:1146165-1146269	8	8	1146177:G<>C;1146179:C<>G;1146202:G<>T;1146203:T<>A;1146204:T<>A;1146225:C<>G;1146227:G<>C;1146253:A<>G
maker-scaffold4size1754260-augustus-gene-9.4-mRNA-1	AGAP009434-PA-like protein [Anopheles sinensis]	KFB39975	1.86e-25	scaffold4_size1775450:905368-905524;scaffold4_size1775450:906724-907385;scaffold4_size1775450:908836-909341;scaffold4_size1775450:909884-910043	8	2;3;2;1	905502:A<>T;905503:G<>T;906891:T<>C;907065:GTTTCAATTTCAATTTC<>GTTTCAATTTCAATTTCAATTTC;907150:A<>G;908842:C<>A;909187:C<>T;910039:A<>T
maker-scaffold145size712617-augustus-gene-2.1-mRNA-1	AGAP008985-PA-like protein [Anopheles sinensis]	KFB47810	1.39e-90	scaffold145_size720047:272382-272681;scaffold145_size720047:272740-272876;scaffold145_size720047:274202-274390;scaffold145_size720047:277932-278206;scaffold145_size720047:278448-278678	8	1;2;1;1;3	272414:T<>G;272790:T<>C;272847:G<>T;274333:C<>T;277963:C<>A;278573:T<>C;278589:T<>G;278590:G<>C
maker-scaffold514size105244-augustus-gene-0.1-mRNA-1	frizzled-1 precursor [Xenopus laevis]	NP_001079207	1.84e-101	scaffold514_size104207:16389-16667;scaffold514_size104207:19389-19826;scaffold514_size104207:21266-21543;scaffold514_size104207:21872-22087;scaffold514_size104207:22165-22390	8	1;4;1;1;1	16422:C<>G;19399:G<>A;19414:T<>C;19431:A<>G;19680:C<>CTAT;21378:G<>A;22055:A<>C;22382:C<>T
maker-scaffold169size953240-augustus-gene-5.14-mRNA-1	chitinase 5 precursor [Nasonia vitripennis]	NP_001155084	2.78e-162	scaffold169_size967462:414700-414937;scaffold169_size967462:417815-418295;scaffold169_size967462:419532-419674;scaffold169_size967462:420058-420213;scaffold169_size967462:420480-420815	8	1;3;2;1;1	414782:T<>A;417843:C<>T;417927:T<>C;418208:G<>T;419576:C<>T;419640:G<>T;420067:G<>A;420612:A<>G
maker-scaffold370size188957-augustus-gene-0.1-mRNA-1	RecName: Full=Carboxypeptidase B [Astacus astacus]	P04069	9.86e-44	scaffold370_size192997:84633-85121;scaffold370_size192997:85605-85689;scaffold370_size192997:87795-87942;scaffold370_size192997:98361-98644	8	4;1;2;1	84668:A<>C;85081:T<>C;85097:T<>C;85104:T<>A;85685:C<>T;87822:T<>G;87909:A<>G;98548:T<>C
maker-scaffold66size1200099-augustus-gene-1.2-mRNA-1	PREDICTED: multidrug resistance-associated protein 1 isoform X4 [Nasonia vitripennis]	XP_001604021	3.96e-08	scaffold66_size1218180:120587-120802;scaffold66_size1218180:120859-121079;scaffold66_size1218180:121151-121323;scaffold66_size1218180:121774-121911;scaffold66_size1218180:121989-122117;scaffold66_size1218180:126361-126535;scaffold66_size1218180:126665-126886	8	1;1;2;1;1;1;1	120616:T<>C;120972:C<>A;121188:C<>T;121228:T<>A;121881:T<>A;122012:C<>A;126442:G<>A;126712:G<>A
maker-scaffold279size261100-augustus-gene-1.1-mRNA-1	PREDICTED: chitotriosidase-1-like isoform X2 [Nasonia vitripennis]	XP_001606170	2.33e-11	scaffold279_size263340:115045-115201;scaffold279_size263340:115592-115780;scaffold279_size263340:118090-118251;scaffold279_size263340:118326-118643	8	2;2;3;1	115073:CC<>CCTTAAC,CCTTAACTCTTTTGTC;115075:G<>GTAACT,GTAACTC;115768:G<>T;115769:A<>G;118098:A<>C;118158:C<>G;118196:C<>G;118364:A<>T
maker-scaffold488size114634-augustus-gene-0.2-mRNA-1	predicted protein [Nematostella vectensis]	XP_001628134	1.49e-10	scaffold488_size115567:80196-80751;scaffold488_size115567:80831-81972	8	4;4	80556:T<>C;80592:C<>T;80635:C<>A;80636:A<>T;81009:T<>C;81589:A<>G;81711:A<>G;81791:G<>C
maker-scaffold338size213885-augustus-gene-1.0-mRNA-1	predicted protein [Nematostella vectensis]	XP_001638277	6.94e-93	scaffold338_size216595:154082-154255;scaffold338_size216595:156643-157156;scaffold338_size216595:157242-157639;scaffold338_size216595:158386-158645	8	1;4;2;1	154128:C<>T;156821:A<>G;156911:A<>C;156917:G<>A;157053:C<>T;157331:A<>C;157407:A<>G;158639:T<>A
maker-scaffold99size561911-augustus-gene-1.1-mRNA-1	somatostatin receptor, putative [Aedes aegypti]	XP_001656764	6.27e-35	scaffold99_size570270:182210-182712;scaffold99_size570270:185155-185531;scaffold99_size570270:185893-186312	8	3;2;3	182378:A<>C;182609:A<>C;182630:G<>T;185361:C<>A;185430:A<>C;185928:A<>T;186024:C<>T;186172:A<>G
maker-scaffold48size811354-augustus-gene-3.3-mRNA-1	conserved hypothetical protein [Culex quinquefasciatus]	XP_001850659	4.22e-09	scaffold48_size819824:362925-363270;scaffold48_size819824:363347-363565;scaffold48_size819824:363634-364164;scaffold48_size819824:364737-364802;scaffold48_size819824:368185-368383;scaffold48_size819824:368742-369460;scaffold48_size819824:369536-369916	8	1;1;1;1;1;2;1	363121:A<>G;363460:G<>A;363907:T<>G;364746:C<>T;368213:C<>A;368763:G<>A;369052:C<>T;369832:T<>C
maker-scaffold145size712617-augustus-gene-2.9-mRNA-1	PREDICTED: MAM domain-containing protein 2-like [Acyrthosiphon pisum]	XP_001944601	2.52e-13	scaffold145_size720047:217732-218036;scaffold145_size720047:219171-219355;scaffold145_size720047:221456-221678	8	6;1;1	217744:C<>T;217747:A<>C;217961:A<>G;217991:AT<>AAGTCCTCCGT,ATT;217992:T<>TTCATG,TTCCTCCGA;217999:G<>T;219297:T<>C;221577:C<>G
maker-scaffold4size1754260-augustus-gene-4.6-mRNA-1	GI15329 [Drosophila mojavensis]	XP_002009394	1.12e-129	scaffold4_size1775450:131288-131736;scaffold4_size1775450:131871-132677;scaffold4_size1775450:134841-135311	8	3;3;2	131338:G<>A;131534:T<>G;131736:C<>G;132249:C<>G;132354:CACCTTGACCTTGACCTTGACCTTGACCTTGAC<>CACCTTGACCTTGACCTTGACCTTGACCTTGACCTTGAC;132514:T<>G;134920:T<>C;135157:G<>C
maker-scaffold180size376838-augustus-gene-0.1-mRNA-1	GM16519 [Drosophila sechellia]	XP_002043366	1.55e-161	scaffold180_size384478:15476-15700;scaffold180_size384478:19110-19684	8	4;4	15546:TTGATGATG<>TTGATGATGATG;15554:G<>GAT;15555:GTGA<>GTGATGA;15645:G<>C;19267:A<>G;19299:G<>T;19403:T<>G;19559:A<>G
augustus-scaffold291size245474-abinit-gene-1.7-mRNA-1	PREDICTED: PMS1 protein homolog 1-like [Ciona intestinalis]	XP_002130522	5.07e-34	scaffold291_size246817:232228-232518;scaffold291_size246817:232607-232819;scaffold291_size246817:233553-234589;scaffold291_size246817:238162-238408	8	1;2;4;1	232387:G<>C;232710:C<>T;232797:T<>G;234135:T<>A;234274:T<>G;234446:C<>T;234447:A<>C;238323:T<>C
maker-scaffold50size801739-augustus-gene-7.12-mRNA-1	bcl2/adenovirus E1b 19-kD protein-interacting protein, putative [Ixodes scapularis]	XP_002404414	1.65e-67	scaffold50_size809445:728138-728510;scaffold50_size809445:742057-742308;scaffold50_size809445:742968-743298;scaffold50_size809445:747454-747624;scaffold50_size809445:755811-756203;scaffold50_size809445:756451-756978;scaffold50_size809445:757113-757270	8	1;1;1;1;2;1;1	728330:T<>C;742062:T<>C;743102:T<>C;747461:G<>A;755821:A<>G;755893:T<>C;756911:T<>C;757240:T<>A
maker-scaffold91size593915-augustus-gene-5.2-mRNA-1	leucine-rich repeat-containing protein 1, lrrc1/lap4, putative [Pediculus humanus corporis]	XP_002424358	0	scaffold91_size601254:575586-575788;scaffold91_size601254:577535-577870;scaffold91_size601254:578055-578591;scaffold91_size601254:578674-579228;scaffold91_size601254:579820-580782;scaffold91_size601254:586157-586332	8	1;1;2;1;2;1	575758:C<>T;577805:GN<>GTCN,GAN;578198:G<>C;578582:C<>G;579225:C<>T;580074:C<>T;580635:T<>G;586210:G<>A
maker-scaffold2size2657229-augustus-gene-21.1-mRNA-1	ankyrin repeat domain-containing protein, putative [Pediculus humanus corporis]	XP_002424810	7.17e-41	scaffold2_size2681660:2156580-2156678;scaffold2_size2681660:2157507-2157773;scaffold2_size2681660:2157840-2158063;scaffold2_size2681660:2158484-2158684;scaffold2_size2681660:2159043-2159193;scaffold2_size2681660:2159753-2159959	8	1;1;1;2;1;2	2156615:T<>C;2157740:C<>T;2157869:T<>C;2158555:C<>T;2158627:A<>G;2159084:C<>T;2159794:T<>C;2159836:A<>G
maker-scaffold31size1053862-augustus-gene-1.2-mRNA-1	cAMP-dependent protein kinase catalytic subunit, putative [Pediculus humanus corporis]	XP_002428966	2.22e-101	scaffold31_size1064326:105610-106272;scaffold31_size1064326:107087-107685;scaffold31_size1064326:109095-109900;scaffold31_size1064326:110511-110737;scaffold31_size1064326:111357-111476	8	1;3;2;1;1	105855:G<>A;107125:C<>T;107198:AT<>AAGAATT,ATT;107278:T<>C;109355:C<>G;109532:C<>G;110591:T<>C;111423:A<>C
maker-scaffold36size1013817-augustus-gene-4.4-mRNA-1	leucine-rich repeat flightless-interacting protein, putative [Pediculus humanus corporis]	XP_002430218	7.1e-92	scaffold36_size1024887:462416-463303;scaffold36_size1024887:463350-463548;scaffold36_size1024887:466425-468430	8	2;3;3	463155:A<>G;463255:G<>A;463366:AC<>ACC,ACCACC;463443:G<>A;463496:TCCACCACCACCACCAC<>TCCACCACCACCACCACCAC;466430:TTTTTTTTTTTTTTTTTTT<>TTTTTTTTTTTTTTTTTTTTTT;466748:TGTAGTAGTAGT<>TGTAGTAGT;466829:A<>G
maker-scaffold138size440403-augustus-gene-3.4-mRNA-1	nuclear pore complex protein nup98, putative [Pediculus humanus corporis]	XP_002432715	3.75e-32	scaffold138_size443770:25173-25836;scaffold138_size443770:26390-26581;scaffold138_size443770:26982-27181;scaffold138_size443770:27265-27449;scaffold138_size443770:31986-32243	8	3;1;1;2;1	25255:T<>C;25760:G<>A;25821:C<>T;26535:T<>C;27000:A<>T;27360:A<>T;27372:G<>C;32212:C<>T
maker-scaffold218size326752-augustus-gene-2.11-mRNA-1	serine/threonine protein phosphatase, putative [Ixodes scapularis]	XP_002434612	1.72e-148	scaffold218_size332695:187256-187493;scaffold218_size332695:187643-187769;scaffold218_size332695:188107-188307;scaffold218_size332695:188367-188498;scaffold218_size332695:189015-189323;scaffold218_size332695:189404-189561	8	1;1;1;2;1;2	187348:G<>A;187751:A<>T;188166:C<>CTGAT,CGAAAGTTAATTATGATG;188384:G<>C;188496:C<>T;189079:C<>T;189486:A<>C;189543:T<>C
maker-scaffold173size392796-augustus-gene-2.16-mRNA-1	hypothetical protein BRAFLDRAFT_62485 [Branchiostoma floridae]	XP_002602930	1.05e-57	scaffold173_size397114:381189-381318;scaffold173_size397114:381380-381534;scaffold173_size397114:382040-382780;scaffold173_size397114:383201-384292	8	1;1;2;4	381191:A<>G;381444:T<>C;382219:G<>T;382342:T<>C;383284:C<>G;383930:T<>C;384057:G<>A;384193:T<>A
maker-scaffold243size299871-augustus-gene-0.2-mRNA-1	PREDICTED: DNA replication factor Cdt1 [Xenopus (Silurana) tropicalis]	XP_002933700	3.57e-49	scaffold243_size303240:4551-4982;scaffold243_size303240:5403-5859;scaffold243_size303240:6086-6678	8	1;3;4	4772:CAG<>CAGAAG;5494:T<>G;5592:T<>C;5829:G<>C;6385:T<>C;6538:T<>C;6558:G<>C;6644:C<>G
augustus-scaffold614size74030-abinit-gene-0.0-mRNA-1	PREDICTED: uncharacterized protein LOC100571979 [Acyrthosiphon pisum]	XP_003240827	7.12e-95	scaffold614_size75336:13490-13677;scaffold614_size75336:23002-23175;scaffold614_size75336:26961-27146;scaffold614_size75336:6123-6367;scaffold614_size75336:6488-7301;scaffold614_size75336:7683-7949	8	1;1;1;2;1;2	13532:C<>T;23064:G<>GT;27096:T<>C;6265:A<>G;6331:A<>C;6533:G<>GCGAC,GC;7764:A<>AATTTAGCCTACCTCACTC;7765:C<>CT
augustus-scaffold703size56221-abinit-gene-0.0-mRNA-1	retrovirus-related Pol polyprotein from transposon TNT 1-94 [Trichinella spiralis]	XP_003369150	2.11e-14	scaffold703_size58617:47179-47505;scaffold703_size58617:47983-49034;scaffold703_size58617:51685-51876;scaffold703_size58617:52245-52688	8	1;3;3;1	47211:A<>G;48246:TC<>TCTATAAGCC;48250:T<>TAAG;48692:T<>C;51685:G<>GTGAAAGTAAC,GTGAAAGTAACC;51686:C<>A;51812:C<>G;52538:C<>A
maker-scaffold96size574823-augustus-gene-2.0-mRNA-1	PREDICTED: myosin heavy chain, non-muscle-like isoform 2 [Bombus terrestris]	XP_003394420	2.97e-38	scaffold96_size579323:196241-196564;scaffold96_size579323:196643-196922;scaffold96_size579323:197444-200379;scaffold96_size579323:203161-203219;scaffold96_size579323:207062-207293	8	1;1;2;1;3	196354:C<>T;196873:G<>A;199282:A<>G;200086:G<>A;203208:G<>T;207184:C<>T;207211:G<>T;207284:A<>C
maker-scaffold47size1319914-augustus-gene-2.5-mRNA-1	PREDICTED: general transcription factor 3C polypeptide 5-like [Bombus terrestris]	XP_003398830	1.83e-47	scaffold47_size1343302:278791-279284;scaffold47_size1343302:282872-283856	8	3;5	279064:A<>G;279218:AA<>AACCATATTGA,AAACCATATTGA;279219:A<>AACC,ACC;282918:A<>G;282995:T<>G;283067:CT<>CGTT,CTGATTCGTT;283069:A<>ACTCCTCTGATTCGTTC,ATTCGTTC;283618:G<>A
maker-scaffold24size1136029-augustus-gene-10.5-mRNA-1	PREDICTED: transformation/transcription domain-associated protein-like isoform 1 [Bombus impatiens]	XP_003485007	9.14e-112	scaffold24_size1149303:1007502-1007996;scaffold24_size1149303:1011487-1011682;scaffold24_size1149303:1011938-1013320;scaffold24_size1149303:1013406-1014284;scaffold24_size1149303:1014351-1015830;scaffold24_size1149303:1015926-1016167;scaffold24_size1149303:1019167-1019556	8	1;1;1;2;1;1;1	1007955:A<>C;1011653:T<>C;1012781:T<>C;1013901:G<>A;1014108:A<>G;1015812:T<>C;1016129:A<>G;1019551:C<>T
maker-scaffold278size260935-augustus-gene-1.6-mRNA-1	PREDICTED: hypothetical protein LOC100746955 [Bombus impatiens]	XP_003485612	0	scaffold278_size267002:185674-186798;scaffold278_size267002:187276-187535;scaffold278_size267002:190371-190582;scaffold278_size267002:192661-192961;scaffold278_size267002:193269-193653;scaffold278_size267002:209996-210352	8	2;1;1;1;1;2	185866:T<>C;186244:C<>T;187387:C<>T;190413:T<>G;192845:G<>A;193270:A<>T;210322:C<>G;210342:A<>T
maker-scaffold36size1013817-augustus-gene-8.4-mRNA-1	PREDICTED: guanylate cyclase 32E-like [Megachile rotundata]	XP_003706517	0	scaffold36_size1024887:855708-855854;scaffold36_size1024887:869930-870254;scaffold36_size1024887:875445-875621;scaffold36_size1024887:875950-876923	8	1;2;2;3	855850:C<>T;870067:G<>A;870214:C<>T;875598:ATGGTAGTGGTGGTA<>ATGGTA;875611:TAATGGTGGGA<>TA;876059:T<>C;876707:G<>T;876880:GTACTACTACTACTACTACTACTAC<>GTACTACTACTACTACTACTACTACTAC
maker-scaffold36size1013817-augustus-gene-9.3-mRNA-1	PREDICTED: kinesin-like protein KIF19-like [Metaseiulus occidentalis]	XP_003739989	2.03e-112	scaffold36_size1024887:986871-986997;scaffold36_size1024887:989182-989260;scaffold36_size1024887:989448-989549;scaffold36_size1024887:993401-993811;scaffold36_size1024887:996033-996446	8	1;1;1;1;4	986912:T<>G;989252:A<>C;989523:A<>C;993403:A<>G;996377:CTTCACT<>CTTCACTCACTATTCACT;996378:TTCACT<>TTCACTCACT;996383:TA<>TCACTATTCACTATTCA,TATTCA;996386:T<>TCA
maker-scaffold18size2240851-augustus-gene-12.2-mRNA-1	PREDICTED: mitochondrial chaperone BCS1-like [Metaseiulus occidentalis]	XP_003748167	1.17e-79	scaffold18_size2269418:1277172-1277570	8	8	1277385:A<>G;1277407:G<>A;1277452:G<>A;1277486:A<>G;1277488:T<>G;1277493:C<>T;1277511:G<>A;1277526:C<>T
maker-scaffold128size459976-augustus-gene-2.3-mRNA-1	PREDICTED: secernin-3 isoform 2 [Dasypus novemcinctus]	XP_004476859	9.07e-122	scaffold128_size470412:238789-239198;scaffold128_size470412:240216-240334;scaffold128_size470412:240398-240912;scaffold128_size470412:241532-241762	8	1;2;3;2	238837:G<>T;240252:C<>T;240253:C<>A;240432:C<>A;240528:A<>G;240789:T<>C;241588:T<>TTGGGAAATAAA;241589:C<>CGGG
maker-scaffold22size1201825-augustus-gene-4.14-mRNA-1	PREDICTED: nucleoporin NUP188 homolog [Ceratitis capitata]	XP_004533798	9.21e-16	scaffold22_size1209007:265714-266017;scaffold22_size1209007:266939-267397;scaffold22_size1209007:267482-268066;scaffold22_size1209007:268814-269035;scaffold22_size1209007:270677-270836;scaffold22_size1209007:273105-273469	8	2;2;1;1;1;1	265746:G<>T;265999:C<>T;266951:T<>G;267196:G<>A;267931:C<>T;268874:A<>G;270708:A<>G;273269:C<>A
maker-scaffold3size2782310-augustus-gene-4.4-mRNA-1	PREDICTED: PHD and RING finger domain-containing protein 1 [Ochotona princeps]	XP_004599293	8.73e-21	scaffold3_size2807427:438234-438904;scaffold3_size2807427:438990-440634;scaffold3_size2807427:441051-442975	8	3;1;4	438552:G<>A;438621:G<>A;438720:T<>A;439075:G<>A;442458:T<>G;442523:C<>G;442863:T<>G;442944:A<>G
maker-scaffold306size232476-augustus-gene-1.4-mRNA-1	PREDICTED: LOW QUALITY PROTEIN: patched domain-containing protein 3-like [Bombyx mori]	XP_004930521	6.29e-43	scaffold306_size238376:185414-186256;scaffold306_size238376:188614-188949	8	7;1	185566:CAA<>CAAA;185567:AA<>AAATGA;185569:T<>TTGA;185644:T<>A;185932:A<>T;186014:T<>A;186071:T<>A;188921:A<>T
maker-scaffold364size352455-augustus-gene-2.9-mRNA-1	PREDICTED: LOW QUALITY PROTEIN: zinc finger protein 420-like [Aplysia californica]	XP_005110626	3.69e-11	scaffold364_size359565:220568-221740;scaffold364_size359565:222283-223134;scaffold364_size359565:223210-224399	8	1;1;6	221704:T<>C;222733:C<>T;223397:T<>C;223624:G<>C;223694:A<>G;223843:C<>G;223913:G<>A;224068:T<>C
maker-scaffold199size347140-augustus-gene-0.0-mRNA-1	PREDICTED: myosin-G heavy chain-like [Musca domestica]	XP_005180721	0	scaffold199_size353941:13105-13729;scaffold199_size353941:17195-17547;scaffold199_size353941:18412-18528;scaffold199_size353941:20162-20506;scaffold199_size353941:27126-27460;scaffold199_size353941:29657-30121	8	2;1;1;2;1;1	13306:A<>G;13540:G<>C;17434:C<>T;18497:C<>T;20393:C<>T;20408:G<>T;27357:C<>A;29982:G<>A
maker-scaffold4size1754260-augustus-gene-9.5-mRNA-1	PREDICTED: citron Rho-interacting kinase-like isoform X2 [Oreochromis niloticus]	XP_005469321	2.56e-60	scaffold4_size1775450:923514-924078;scaffold4_size1775450:924723-925197;scaffold4_size1775450:925285-925582;scaffold4_size1775450:926115-926268;scaffold4_size1775450:926882-927047;scaffold4_size1775450:927160-927249	8	1;3;1;1;1;1	923727:T<>A;924769:T<>C;924893:T<>C;924966:C<>T;925505:T<>C;926154:G<>A;926951:G<>A;927165:A<>T
maker-scaffold20size1234842-augustus-gene-2.0-mRNA-1	PREDICTED: histone-lysine N-methyltransferase PRDM9-like [Xiphophorus maculatus]	XP_005816109	6.68e-14	scaffold20_size1257862:196349-196636;scaffold20_size1257862:196699-198439;scaffold20_size1257862:200011-200244;scaffold20_size1257862:202569-203668;scaffold20_size1257862:203742-204145;scaffold20_size1257862:204982-205407	8	1;3;1;1;1;1	196495:T<>C;197195:G<>A;197316:A<>T;197890:G<>A;200132:C<>G;203249:A<>G;204023:A<>G;205026:A<>G
maker-scaffold2size2657229-augustus-gene-25.21-mRNA-1	PREDICTED: CAP-Gly domain-containing linker protein 1 isoform X2 [Bos mutus]	XP_005904755	6.31e-95	scaffold2_size2681660:2535708-2538327	8	8	2536376:G<>A;2536529:A<>G;2536672:T<>C;2537064:T<>C;2537410:C<>T;2537633:T<>C;2538024:T<>A;2538090:T<>A
maker-scaffold22size1201825-augustus-gene-5.7-mRNA-1	PREDICTED: uncharacterized protein KIAA1109-like isoform X8 [Apis dorsata]	XP_006618311	1.39e-14	scaffold22_size1209007:524769-524982;scaffold22_size1209007:529497-529625;scaffold22_size1209007:530455-530638;scaffold22_size1209007:532644-532779;scaffold22_size1209007:537736-537917;scaffold22_size1209007:537983-538435;scaffold22_size1209007:538510-538707;scaffold22_size1209007:538779-538979	8	1;1;1;1;1;1;1;1	524945:G<>A;529584:G<>A;530536:A<>C;532725:T<>C;537765:T<>G;538223:G<>A;538695:G<>T;538944:G<>A
maker-scaffold36size1013817-augustus-gene-4.9-mRNA-1	PREDICTED: DNA excision repair protein ERCC-6 isoform X2 [Myotis davidii]	XP_006757195	1.28e-27	scaffold36_size1024887:158256-158673;scaffold36_size1024887:158756-158849;scaffold36_size1024887:161201-161362;scaffold36_size1024887:161438-161550;scaffold36_size1024887:161977-162563	8	1;1;1;1;4	158501:T<>C;158842:C<>G;161276:C<>G;161445:C<>T;162311:GATGG<>GATGGACAATGGACATGG,GATGGACAATGG;162314:GG<>GGACAATGGACATG,GGACAATG;162391:G<>A;162444:G<>A
maker-scaffold235size305606-augustus-gene-2.6-mRNA-1	PREDICTED: cation channel sperm-associated protein subunit beta-like, partial [Peromyscus maniculatus bairdii]	XP_006991872	1.8e-13	scaffold235_size310226:228247-228501;scaffold235_size310226:231832-232032;scaffold235_size310226:237178-237638;scaffold235_size310226:242212-242555;scaffold235_size310226:242829-242975;scaffold235_size310226:243477-243773;scaffold235_size310226:245174-245321;scaffold235_size310226:246647-246729	8	1;1;1;1;1;1;1;1	228386:A<>G;231890:C<>T;237501:T<>G;242429:A<>G;242953:C<>T;243490:T<>C;245263:T<>C;246655:GAAGACTAAGA<>GAAGA
maker-scaffold411size152019-augustus-gene-0.8-mRNA-1	PREDICTED: acyl-CoA dehydrogenase family member 10-like [Chelonia mydas]	XP_007068614	3.35e-163	scaffold411_size153547:13424-14082;scaffold411_size153547:14493-14675;scaffold411_size153547:15027-15220;scaffold411_size153547:15583-15846;scaffold411_size153547:17076-17576	8	1;1;1;1;4	13988:T<>C;14568:T<>G;15095:T<>C;15800:C<>T;17171:T<>G;17257:T<>G;17292:A<>G;17307:C<>T
augustus-scaffold478size120463-abinit-gene-0.0-mRNA-1	P-loop containing nucleoside triphosphate hydrolase [Glarea lozoyensis ATCC 20868]	XP_008082405	2.92e-14	scaffold478_size125562:119798-121439;scaffold478_size125562:124234-124601	8	6;2	120616:A<>T;120928:A<>G;121021:A<>G;121118:A<>G;121298:A<>G;121337:T<>G;124239:G<>C;124427:A<>G
maker-scaffold77size662763-augustus-gene-5.27-mRNA-1	PREDICTED: WD repeat-containing protein 47 isoform X4 [Acyrthosiphon pisum]	XP_008180050	0	scaffold77_size667733:645102-645607;scaffold77_size667733:645790-646570;scaffold77_size667733:647039-647470	8	3;3;2	645546:G<>A;645573:A<>G;645605:G<>A;645824:A<>G;645851:G<>A;645883:A<>G;647207:C<>G;647372:T<>G
maker-scaffold77size662763-augustus-gene-5.23-mRNA-1	PREDICTED: A disintegrin and metalloproteinase with thrombospondin motifs 9 [Acyrthosiphon pisum]	XP_008183481	0	scaffold77_size667733:462084-462638;scaffold77_size667733:462702-462836;scaffold77_size667733:463230-463532;scaffold77_size667733:463592-463771;scaffold77_size667733:463983-464953	8	1;2;3;1;1	462264:C<>T;462821:T<>TGTCGTCTGC,TTGAA;462823:TA<>TCGTCTGCTTTCA;463454:TA<>TGGTCTGAA,TGGTCTGAAAGTAAATTTCCGGTAATCA;463455:A<>AGTCTGAAAGTAAATTTCCGGT,AGTCT;463530:G<>A;463753:A<>ACTG;464007:T<>C
maker-scaffold443size134888-augustus-gene-0.5-mRNA-1	PREDICTED: ribosomal protein S6 kinase 2 beta-like [Acyrthosiphon pisum]	XP_008185477	0	scaffold443_size135855:2884-3122;scaffold443_size135855:3634-3753;scaffold443_size135855:5751-5953;scaffold443_size135855:6376-6534;scaffold443_size135855:6690-6855;scaffold443_size135855:8264-8370	8	2;1;2;1;1;1	2973:A<>G;3096:G<>C;3691:C<>A;5796:A<>G;5841:C<>A;6440:A<>T;6811:C<>T;8326:A<>G
maker-scaffold75size670735-augustus-gene-5.8-mRNA-1	PREDICTED: titin [Tribolium castaneum]	XP_008191512	2.33e-08	scaffold75_size675008:654676-655506;scaffold75_size675008:655584-658797;scaffold75_size675008:660166-661334;scaffold75_size675008:662798-662984;scaffold75_size675008:663182-663357;scaffold75_size675008:664604-664945;scaffold75_size675008:667571-667761;scaffold75_size675008:667852-668016	8	1;1;1;1;1;1;1;1	655410:T<>G;658424:A<>G;660887:C<>A;662977:T<>C;663349:T<>C;664820:G<>A;667645:TN<>TTCAAAAGN,TTTATAAATCCGAN;667925:C<>A
maker-scaffold1size2756217-augustus-gene-5.5-mRNA-1	PREDICTED: histone-lysine N-methyltransferase, H3 lysine-79 specific isoform X2 [Tribolium castaneum]	XP_008193440	0	scaffold1_size2776465:516334-518438;scaffold1_size2776465:519287-519563;scaffold1_size2776465:519817-521628;scaffold1_size2776465:521707-522092;scaffold1_size2776465:523618-523944	8	4;1;1;1;1	517006:T<>A;517069:T<>G;517686:C<>T;518314:A<>T;519528:A<>T;519838:A<>T;521827:T<>C;523840:G<>T
maker-scaffold72size687670-augustus-gene-5.20-mRNA-1	PREDICTED: LOW QUALITY PROTEIN: dedicator of cytokinesis protein 9 [Tribolium castaneum]	XP_008193579	1.6e-171	scaffold72_size695039:584307-584941;scaffold72_size695039:586188-586843;scaffold72_size695039:589055-589500;scaffold72_size695039:592112-592477	8	1;1;1;5	584708:A<>T;586555:A<>G;589248:T<>C;592115:T<>TCGCTCCAAAA;592116:A<>ACTGT,AC;592120:T<>TCGCTCCAAA;592121:A<>AGCTCCAAAA;592122:TT<>TTCGCTCCAAAAAT
maker-scaffold4size1754260-augustus-gene-1.0-mRNA-1	PREDICTED: LOW QUALITY PROTEIN: uncharacterized protein LOC655743 [Tribolium castaneum]	XP_008198897	6.76e-86	scaffold4_size1775450:107384-111380;scaffold4_size1775450:115743-116088;scaffold4_size1775450:116167-116418	8	5;2;1	108445:A<>G;108627:GATCATC<>GATCATCATC;108628:ATCATC<>ATCATCATC;108906:T<>A;108948:A<>G;115785:T<>A;115890:G<>A;116211:G<>A
maker-scaffold200size345481-augustus-gene-2.8-mRNA-1	PREDICTED: HEAT repeat-containing protein 5B isoform X2 [Tribolium castaneum]	XP_008200620	0	scaffold200_size350333:17255-17437;scaffold200_size350333:18408-18661;scaffold200_size350333:19176-19531;scaffold200_size350333:21042-21985;scaffold200_size350333:24465-24859;scaffold200_size350333:26223-26434	8	1;2;1;1;1;2	17360:T<>C;18420:T<>C;18600:C<>CCACATTAGACA,CCACA;19384:G<>A;21276:A<>G;24600:G<>A;26270:G<>A;26327:A<>G
maker-scaffold57size773389-augustus-gene-6.3-mRNA-1	PREDICTED: uncharacterized protein LOC100678007 [Nasonia vitripennis]	XP_008207241	2.18e-31	scaffold57_size787516:763788-765560;scaffold57_size787516:766649-767406	8	4;4	764085:C<>A;764766:T<>C;765038:C<>T;765516:A<>G;767095:C<>G;767096:T<>A;767201:G<>A;767345:T<>G
maker-scaffold12size1412574-augustus-gene-5.7-mRNA-1	PREDICTED: helicase domino [Nasonia vitripennis]	XP_008210745	4.49e-48	scaffold12_size1424361:528543-530631;scaffold12_size1424361:532705-533016;scaffold12_size1424361:534302-534646;scaffold12_size1424361:534720-535104;scaffold12_size1424361:535631-536098;scaffold12_size1424361:538209-538524	8	1;1;2;1;1;2	528696:T<>C;532768:CTTGTT<>CTTGTTGTT;534352:T<>G;534493:T<>G;535058:A<>G;535895:A<>G;538516:G<>C;538519:T<>C
maker-scaffold60size1241827-augustus-gene-1.2-mRNA-1	PREDICTED: heat shock protein 75 kDa, mitochondrial [Microplitis demolitor]	XP_008560267	0	scaffold60_size1258963:146579-146708;scaffold60_size1258963:147071-147289;scaffold60_size1258963:153078-153181;scaffold60_size1258963:153701-153977	8	1;3;3;1	146615:C<>T;147085:C<>A;147153:C<>A;147226:C<>CTT;153143:T<>TCGAGAAAAAGGAA;153144:GG<>GAGAAAAAGGAACG,GAACG;153146:T<>TGAAAAAGGAACGG,TACGG;153895:C<>G
maker-scaffold16size1255579-augustus-gene-4.27-mRNA-1	PREDICTED: protein lunapark isoform X1 [Galeopterus variegatus]	XP_008571830	1.26e-45	scaffold16_size1271250:468321-468591;scaffold16_size1271250:468727-468874;scaffold16_size1271250:468955-469053;scaffold16_size1271250:469121-469333;scaffold16_size1271250:469726-469896;scaffold16_size1271250:472689-472891;scaffold16_size1271250:472967-473430	8	2;1;1;1;1;1;1	468398:G<>A;468458:C<>A;468737:A<>C;468994:A<>G;469157:T<>C;469735:G<>A;472788:A<>G;473112:G<>A
maker-scaffold21size1197050-augustus-gene-10.6-mRNA-1	PREDICTED: uncharacterized protein LOC325699 isoform X4 [Danio rerio]	XP_690132	2.48e-24	scaffold21_size1207032:1079796-1079982;scaffold21_size1207032:1080130-1080197;scaffold21_size1207032:1080583-1080614;scaffold21_size1207032:1082378-1082488	8	1;1;2;4	1079905:C<>T;1080143:T<>TGAATG,TGAATGTAAA;1080599:A<>G;1080607:G<>C;1082427:A<>T;1082448:T<>G;1082470:T<>TATTATTACC,TTAACAA;1082472:TA<>TAACAAAAA,TCAAATA
maker-scaffold730size53482-augustus-gene-0.1-mRNA-1	PREDICTED: leucine carboxyl methyltransferase 2-like [Strongylocentrotus purpuratus]	XP_792604	5.68e-42	scaffold730_size53281:38948-39216;scaffold730_size53281:39612-40367	8	1;7	39128:C<>G;39777:G<>T;39787:A<>T;39791:A<>C;39837:G<>A;40091:T<>C;40225:T<>C;40323:G<>C
augustus-scaffold215size330995-processed-gene-2.0-mRNA-1	vesicular transport-associated repeat protein [Trypanosoma cruzi strain CL Brener]	XP_809492	2.93e-19	scaffold215_size332939:289776-290132;scaffold215_size332939:290457-290795;scaffold215_size332939:296644-298284;scaffold215_size332939:298585-299342;scaffold215_size332939:299414-300307;scaffold215_size332939:301314-301551	8	1;1;2;2;1;1	289937:C<>T;290765:C<>T;297780:T<>A;297963:G<>A;298901:G<>A;299022:T<>A;300007:A<>G;301325:G<>A
augustus-scaffold3511size14493-abinit-gene-0.0-mRNA-1	-	-	-	scaffold3511_size13888:5556-5904;scaffold3511_size13888:6088-6976	7	5;2	5741:G<>C;5816:T<>C;5828:C<>T;5840:C<>T;5870:C<>G;6223:G<>A;6949:T<>G
augustus-scaffold4139size11373-abinit-gene-0.0-mRNA-1	-	-	-	scaffold4139_size14222:12532-13371	7	7	12550:T<>G;12672:T<>A;12680:A<>T;12742:G<>A;12787:A<>G;12804:A<>C;12820:T<>G
augustus-scaffold501size112454-abinit-gene-0.1-mRNA-1	-	-	-	scaffold501_size114268:3841-4244	7	7	3904:G<>A;3915:C<>A;4119:GANCATAAATTTCGGA<>GACCAGTCGTTANCATAAATTTCGGA,G;4122:CATAAATTTCGGAGCTA<>CA;4195:A<>G;4235:C<>A;4242:T<>C
augustus-scaffold5408size9259-abinit-gene-0.0-mRNA-1	-	-	-	scaffold5408_size10741:6474-6742;scaffold5408_size10741:7777-9966	7	1;6	6493:G<>C;8344:G<>A;8363:G<>C;8876:T<>C;9085:G<>T;9123:A<>G;9247:G<>T
augustus-scaffold66size1200099-abinit-gene-0.1-mRNA-1	-	-	-	scaffold66_size1218180:3708-4224	7	7	3832:G<>A;3849:A<>G;3916:T<>C;3917:T<>C;3955:G<>A;4162:T<>A;4209:T<>C
maker-scaffold103size553987-augustus-gene-3.3-mRNA-1	-	-	-	scaffold103_size560414:297300-297456;scaffold103_size560414:299046-299243;scaffold103_size560414:299306-299605	7	2;3;2	297329:T<>C;297361:A<>G;299100:GT<>GATTCTTGAGACGAT,GACGAT;299101:TN<>TTCAAGACTTTAN,TCGAGN;299207:G<>C;299363:T<>TAAA;299491:A<>G
maker-scaffold1size2756217-augustus-gene-26.17-mRNA-1	-	-	-	scaffold1_size2776465:2723924-2724261;scaffold1_size2776465:2725172-2725388	7	5;2	2723951:TTGNT<>TTGAGCTTTATGNT,TTGTGNT;2723953:GN<>GTGCTTTN,GAGCN;2724017:T<>A;2724030:G<>T;2724105:T<>G;2725274:C<>CATT,CCTGT;2725276:TAG<>TTCCAG
maker-scaffold200size345481-augustus-gene-2.1-mRNA-1	-	-	-	scaffold200_size350333:186449-186789;scaffold200_size350333:187333-187785;scaffold200_size350333:190589-190863;scaffold200_size350333:191022-191156	7	2;2;1;2	186453:T<>A;186674:G<>A;187350:T<>C;187707:A<>T;190853:A<>T;191055:A<>G;191084:A<>T
maker-scaffold21size1197050-augustus-gene-8.5-mRNA-1	-	-	-	scaffold21_size1207032:806238-806418;scaffold21_size1207032:806513-806656;scaffold21_size1207032:806728-807542;scaffold21_size1207032:807945-808920	7	1;1;3;2	806341:A<>G;806579:G<>A;806922:G<>C;807270:T<>C;807451:CGTTGTTGTTG<>CGTTGTTG;808521:G<>A;808763:T<>C
maker-scaffold246size295413-augustus-gene-2.2-mRNA-1	-	-	-	scaffold246_size306161:236393-236827;scaffold246_size306161:236900-239797	7	1;6	236412:C<>T;237303:G<>A;239503:G<>C;239653:C<>G;239665:TCACCACCACC<>TCACCACC;239678:C<>T;239700:C<>T
maker-scaffold24size1136029-augustus-gene-8.1-mRNA-1	-	-	-	scaffold24_size1149303:831620-833751	7	7	832076:T<>C;832360:A<>G;832475:A<>C;832605:G<>A;832786:T<>C;832838:T<>C;832939:G<>C
maker-scaffold250size290908-augustus-gene-0.1-mRNA-1	-	-	-	scaffold250_size294435:37493-38342	7	7	37882:G<>A;37890:A<>C;37910:G<>A;37916:A<>G;37926:G<>C;38211:T<>C;38243:G<>T
maker-scaffold270size268122-augustus-gene-1.14-mRNA-1	-	-	-	scaffold270_size270764:260639-260965	7	7	260748:A<>G;260752:C<>T;260835:G<>A;260846:C<>A;260872:G<>A;260928:G<>T;260946:T<>TAGAGTTTATAAAAG,TCGTGAGACAATAG
maker-scaffold313size227280-augustus-gene-1.2-mRNA-1	-	-	-	scaffold313_size230016:228034-229230	7	7	228112:C<>T;228456:A<>G;228673:T<>C;228831:T<>C;228846:T<>C;229049:C<>A;229182:G<>A
maker-scaffold33size1007119-augustus-gene-5.2-mRNA-1	-	-	-	scaffold33_size1023465:552245-554449;scaffold33_size1023465:554550-557917;scaffold33_size1023465:560961-561189	7	2;4;1	552570:G<>C;554417:C<>G;554909:G<>C;554944:A<>G;554976:C<>T;555025:C<>A;560988:A<>C
maker-scaffold39size909063-augustus-gene-3.3-mRNA-1	-	-	-	scaffold39_size918809:350583-351554	7	7	350697:C<>T;350898:G<>T;351072:G<>T;351073:C<>T;351318:G<>A;351496:G<>C;351549:T<>C
maker-scaffold47size1319914-augustus-gene-12.6-mRNA-1	-	-	-	scaffold47_size1343302:1300047-1300106;scaffold47_size1343302:1300547-1301062;scaffold47_size1343302:1301389-1302052;scaffold47_size1343302:1302119-1303418	7	1;2;1;3	1300103:T<>A;1300789:C<>T;1300881:A<>C;1302024:TGAAGAAGAAGAAGAAG<>TGAAGAAGAAGAAGAAGAAG;1302447:A<>G;1302706:T<>C;1303191:A<>T
maker-scaffold5size1727520-augustus-gene-8.2-mRNA-1	-	-	-	scaffold5_size1740208:815195-815475;scaffold5_size1740208:815558-815990;scaffold5_size1740208:816201-816594;scaffold5_size1740208:816738-816944;scaffold5_size1740208:817023-817513	7	1;3;1;1;1	815460:C<>T;815632:G<>A;815731:T<>C;815944:C<>T;816533:G<>GCAAATATTTCTTTTAAATCTC,GAAAA;816756:G<>A;817227:T<>C
maker-scaffold675size59536-augustus-gene-0.1-mRNA-1	-	-	-	scaffold675_size61782:15603-16093;scaffold675_size61782:16164-17311;scaffold675_size61782:6002-6771;scaffold675_size61782:9937-10317	7	1;3;2;1	15641:A<>G;16726:T<>G;16926:T<>A;17126:T<>A;6697:C<>G;6759:C<>G;10248:AT<>AATTTCAATTT,ATTTCAATTT
maker-scaffold7065size8947-augustus-gene-0.1-mRNA-1	-	-	-	scaffold7065_size9162:6450-7358;scaffold7065_size9162:7488-9076	7	4;3	7070:T<>A;7071:C<>T;7076:C<>T;7105:G<>T;7769:A<>G;7810:G<>T;7827:G<>T
maker-scaffold77size662763-augustus-gene-5.22-mRNA-1	-	-	-	scaffold77_size667733:452379-453795;scaffold77_size667733:453915-454558;scaffold77_size667733:455027-455395;scaffold77_size667733:455558-455858;scaffold77_size667733:456311-456512	7	1;1;1;1;3	453699:G<>T;453920:G<>A;455334:T<>C;455706:C<>T;456347:TN<>TGAGN,TGCGCAGAACN;456349:A<>AGGAATAGG;456352:A<>ACTCG,AGCGCAGAACTCG
maker-scaffold97size566834-augustus-gene-3.1-mRNA-1	-	-	-	scaffold97_size576196:331219-331678;scaffold97_size576196:332553-332722;scaffold97_size576196:333196-333622	7	1;1;5	331647:T<>C;332570:T<>C;333417:C<>T;333445:AG<>ATTTCTGGTG,AGATGAAGACG;333446:G<>GATGAAGA,GGTA;333522:T<>C;333526:CGATGAAGATGAAGAAAACGAAGAAGATGAAGA<>CGATGAAGATGAAGAAAACGAAGAAGATGAAGATGAAGAAAACGAAGAAGATGAAGA
maker-scaffold9size1444705-augustus-gene-11.2-mRNA-1	-	-	-	scaffold9_size1458794:1169528-1169676;scaffold9_size1458794:1174722-1174997;scaffold9_size1458794:1175233-1175895;scaffold9_size1458794:1176329-1178064	7	1;1;2;3	1169622:C<>A;1174910:T<>C;1175586:C<>A;1175675:C<>T;1177105:C<>T;1177584:A<>C;1177838:G<>C
augustus-scaffold931size37200-processed-gene-0.5-mRNA-1	Chain A, Crystal Structure Of The Tldc Domain Of Oxidation Resistance Protein 2 From Zebrafish]	4ACJ_A	1.57e-34	scaffold931_size37718:13317-14015;scaffold931_size37718:15992-16135;scaffold931_size37718:4776-5115;scaffold931_size37718:5218-5385;scaffold931_size37718:5886-6450	7	3;1;1;1;1	13423:A<>G;13726:G<>A;14011:A<>G;16061:C<>A;4871:A<>C;5257:C<>G;6355:G<>C
maker-scaffold177size387897-augustus-gene-2.7-mRNA-1	plasma carcinolectin CL5A2 [Carcinoscorpius rotundicauda]	AAX09654	6.39e-30	scaffold177_size391795:385597-385760;scaffold177_size391795:385822-385966;scaffold177_size391795:386305-386391	7	4;1;2	385702:C<>G;385708:G<>A;385719:A<>C;385735:T<>A;385847:C<>T;386346:G<>T;386368:C<>T
maker-scaffold204size341257-augustus-gene-1.0-mRNA-1	aspartate 1-decarboxylase [Tribolium castaneum]	ABX89951	1.69e-158	scaffold204_size347171:156873-157162;scaffold204_size347171:157449-157618;scaffold204_size347171:158957-159088;scaffold204_size347171:159169-159277;scaffold204_size347171:159508-159739;scaffold204_size347171:160121-160294	7	1;1;1;1;1;2	156929:G<>A;157491:G<>T;159051:G<>A;159213:G<>A;159622:A<>C;160151:C<>T;160195:T<>C
augustus-scaffold3896size4600-abinit-gene-0.0-mRNA-1	cytochrome p450 [Reticulitermes flavipes]	ACN93795	1.92e-79	scaffold3896_size4827:1676-2108;scaffold3896_size4827:2178-2300;scaffold3896_size4827:3258-3534	7	2;2;3	2044:G<>C;2077:T<>C;2234:C<>G;2252:G<>A;3366:C<>G;3484:G<>T;3533:T<>C
maker-scaffold84size638750-augustus-gene-1.1-mRNA-1	unknown [Dendroctonus ponderosae]	AEE62780	3.19e-16	scaffold84_size644413:128658-128906;scaffold84_size644413:128985-129394;scaffold84_size644413:129746-129966	7	4;1;2	128673:T<>C;128763:C<>T;128836:T<>TTCTCTA;128837:G<>GATCTTACTTCTCTAA,GCTCTAA;129065:T<>C;129765:T<>C;129778:C<>G
maker-scaffold55size783029-augustus-gene-1.0-mRNA-1	argonaute 2, partial [Locusta migratoria]	AGO85972	4.56e-123	scaffold55_size794753:164345-164637;scaffold55_size794753:165274-165510;scaffold55_size794753:166350-166509;scaffold55_size794753:167032-167244;scaffold55_size794753:167324-167416;scaffold55_size794753:167943-168133	7	2;1;1;1;1;1	164538:A<>G;164550:C<>T;165300:A<>G;166394:G<>A;167148:G<>A;167344:A<>G;168054:A<>C
maker-scaffold16size1255579-augustus-gene-4.18-mRNA-1	Bedraggled-like protein [Leptinotarsa decemlineata]	AHH29250	8.59e-78	scaffold16_size1271250:303188-304020;scaffold16_size1271250:304079-304689;scaffold16_size1271250:306538-306854;scaffold16_size1271250:311588-311781	7	2;3;1;1	303747:C<>T;303794:T<>G;304152:A<>T;304277:TANA<>TCGGANA,TA;304278:A<>ATTTT;306710:C<>T;311727:G<>T
maker-scaffold397size365563-augustus-gene-2.5-mRNA-1	alcohol dehydrogenase [Dyella jiangningensis]	AHX14057	1.26e-60	scaffold397_size370882:57230-57422;scaffold397_size370882:57496-58205;scaffold397_size370882:60679-61455	7	2;2;3	57248:C<>T;57355:C<>A;57959:G<>A;58045:A<>T;60690:T<>G;60840:C<>T;60924:G<>T
maker-scaffold78size655360-augustus-gene-5.11-mRNA-1	chitinase [Monochamus alternatus]	BAG13449	5.88e-64	scaffold78_size661079:273050-273422;scaffold78_size661079:273522-273869	7	2;5	273157:G<>A;273247:A<>G;273593:G<>A;273628:T<>C;273631:T<>A;273634:C<>T;273637:A<>T
maker-scaffold9size1444705-augustus-gene-13.10-mRNA-1	fructose 1,6-bisphosphatase [Marsupenaeus japonicus]	BAJ23881	2.61e-177	scaffold9_size1458794:1287006-1287197;scaffold9_size1458794:1288117-1288223;scaffold9_size1458794:1290553-1290724;scaffold9_size1458794:1290801-1291385;scaffold9_size1458794:1291498-1291599	7	1;1;1;3;1	1287033:C<>G;1288217:T<>C;1290562:T<>C;1291291:T<>G;1291293:T<>C;1291296:C<>CATAAAATGAAA;1291578:A<>G
augustus-scaffold2395size9787-abinit-gene-0.0-mRNA-1	hypothetical protein LRAMOSA01173 [Absidia idahoensis var. thermophila]	CDS03772	3.5e-60	scaffold2395_size9846:3815-5200	7	7	4012:T<>C;4156:T<>C;4157:T<>A;4164:A<>T;4883:A<>C;4997:G<>C;5108:C<>T
maker-scaffold371size186194-augustus-gene-0.2-mRNA-1	hypothetical protein TcasGA2_TC007131 [Tribolium castaneum]	EFA01570	8.57e-51	scaffold371_size188387:91159-91407;scaffold371_size188387:91750-93960;scaffold371_size188387:94540-94774;scaffold371_size188387:96836-97350	7	2;2;1;2	91161:A<>G;91374:C<>G;92410:T<>C;93052:C<>T;94567:C<>A;97088:T<>C;97144:G<>T
maker-scaffold4size1754260-augustus-gene-6.4-mRNA-1	hypothetical protein TcasGA2_TC014339 [Tribolium castaneum]	EFA04104	5.9e-26	scaffold4_size1775450:644070-644779;scaffold4_size1775450:645172-647573;scaffold4_size1775450:649613-649867	7	2;4;1	644457:A<>T;644767:G<>C;645511:G<>A;646364:C<>T;646832:G<>A;647339:G<>A;649774:A<>G
maker-scaffold42size1661181-augustus-gene-15.2-mRNA-1	hypothetical protein TcasGA2_TC009268 [Tribolium castaneum]	EFA06390	0	scaffold42_size1682246:1566307-1566382;scaffold42_size1682246:1569361-1569425;scaffold42_size1682246:1570618-1570992;scaffold42_size1682246:1572166-1572245;scaffold42_size1682246:1574012-1574351;scaffold42_size1682246:1575107-1575249	7	1;2;1;1;1;1	1566350:A<>G;1569369:G<>T;1569411:C<>T;1570782:C<>T;1572211:A<>G;1574323:C<>T;1575171:T<>G
maker-scaffold349size205196-augustus-gene-0.1-mRNA-1	Kinesin-like protein KIF23 [Camponotus floridanus]	EFN61078	1.76e-88	scaffold349_size208132:81753-82010;scaffold349_size208132:82317-82559;scaffold349_size208132:82624-82770;scaffold349_size208132:82844-83052;scaffold349_size208132:83659-83870;scaffold349_size208132:85648-86047	7	1;2;1;1;1;1	82003:G<>A;82334:G<>T;82377:C<>T;82729:G<>A;83033:A<>C;83689:G<>A;85873:A<>G
maker-scaffold4size1754260-augustus-gene-4.10-mRNA-1	IWS1-like protein [Camponotus floridanus]	EFN61966	3.3e-132	scaffold4_size1775450:185467-186366;scaffold4_size1775450:188344-188647;scaffold4_size1775450:189413-189773	7	3;3;1	186281:TTC<>TTCAGGTGACTTATC;186317:T<>A;186348:A<>T;188401:C<>A;188475:T<>TTG,TTTGTCACTTTGTGTCATGTTG;188559:G<>C;189573:G<>C
maker-scaffold5size1727520-augustus-gene-6.2-mRNA-1	Nuclear receptor interaction protein [Camponotus floridanus]	EFN64300	4.63e-26	scaffold5_size1740208:616519-616688;scaffold5_size1740208:617221-617419;scaffold5_size1740208:618321-618470;scaffold5_size1740208:618554-618737	7	1;1;2;3	616609:C<>A;617389:T<>G;618332:T<>C;618416:G<>A;618565:C<>T;618650:G<>GGTATGTTATTATAGATT,GATT;618683:A<>G
maker-scaffold4size1754260-augustus-gene-16.5-mRNA-1	Pre-mRNA cleavage complex 2 protein Pcf11 [Camponotus floridanus]	EFN71805	3.4e-34	scaffold4_size1775450:1538679-1538912;scaffold4_size1775450:1538997-1539718;scaffold4_size1775450:1541007-1541097;scaffold4_size1775450:1541181-1541422;scaffold4_size1775450:1542453-1543008	7	1;1;1;3;1	1538714:T<>C;1539488:T<>C;1541093:C<>T;1541185:A<>G;1541336:G<>A;1541369:C<>A;1542625:C<>T
maker-scaffold574size83631-augustus-gene-0.1-mRNA-1	Membrane-bound O-acyltransferase domain-containing protein 2 [Camponotus floridanus]	EFN73032	3.77e-120	scaffold574_size84619:15622-16006;scaffold574_size84619:16351-16745;scaffold574_size84619:17109-17522	7	1;1;5	15707:A<>T;16703:A<>G;17168:GTG<>GATTTTGTTTTG,GTGCTTTTG;17170:G<>GATTTTGTTTTT,GTTTTT;17338:T<>C;17458:A<>G;17476:A<>G
maker-scaffold28size1079920-augustus-gene-6.6-mRNA-1	hypothetical protein DAPPUDRAFT_307683 [Daphnia pulex]	EFX63333	0	scaffold28_size1093931:601936-602039;scaffold28_size1093931:602609-602798;scaffold28_size1093931:602989-603227;scaffold28_size1093931:604782-604927	7	1;3;2;1	601979:C<>T;602611:T<>C;602688:A<>T;602694:T<>C;603028:G<>A;603099:T<>TTGTTG;604800:T<>C
maker-scaffold36size1013817-augustus-gene-7.4-mRNA-1	hypothetical protein DAPPUDRAFT_303630 [Daphnia pulex]	EFX65461	0	scaffold36_size1024887:708101-708209;scaffold36_size1024887:708294-708497;scaffold36_size1024887:708811-709031;scaffold36_size1024887:709674-709885;scaffold36_size1024887:711630-711749	7	1;1;1;3;1	708102:G<>A;708453:G<>A;709009:T<>C;709747:C<>A;709820:AA<>AAAAAAATAATAATA,ATCACCAGA;709821:A<>AAAAAATAATAATAATTCTTAC,ACCCCAGA;711668:C<>T
maker-scaffold20size1234842-augustus-gene-9.0-mRNA-1	hypothetical protein DAPPUDRAFT_301523 [Daphnia pulex]	EFX68227	6.47e-46	scaffold20_size1257862:936520-936988;scaffold20_size1257862:940551-940698;scaffold20_size1257862:940790-941102;scaffold20_size1257862:941759-942100	7	3;2;1;1	936800:C<>T;936879:T<>C;936979:A<>T;940618:CC<>CTCCACCTGAAAAAAAAGAGC,CCCCAC;940694:C<>T;941094:T<>C;941896:T<>G
maker-scaffold42size1661181-augustus-gene-2.8-mRNA-1	ATP-binding cassette, sub-family C, member 4 [Daphnia pulex]	EFX68457	5.73e-47	scaffold42_size1682246:40971-41239;scaffold42_size1682246:41382-41587;scaffold42_size1682246:41911-42114;scaffold42_size1682246:47923-48373;scaffold42_size1682246:50439-50566	7	2;1;1;2;1	41098:A<>G;41166:T<>C;41575:G<>C;42035:T<>G;48097:A<>T;48315:C<>T;50557:T<>C
maker-scaffold8size1945031-augustus-gene-4.15-mRNA-1	hypothetical protein DAPPUDRAFT_202764 [Daphnia pulex]	EFX69559	0	scaffold8_size1970726:260117-260529;scaffold8_size1970726:262725-263172;scaffold8_size1970726:263236-263542;scaffold8_size1970726:264840-265217;scaffold8_size1970726:270469-270901	7	2;2;1;1;1	260174:TT<>TTCACT;260175:TN<>TCACTCGACCN;262989:A<>G;263007:C<>T;263402:C<>A;265062:T<>A;270580:G<>C
maker-scaffold10size1426409-augustus-gene-10.5-mRNA-1	hypothetical protein DAPPUDRAFT_309380 [Daphnia pulex]	EFX70590	5.81e-18	scaffold10_size1440834:1049552-1052025	7	7	1049835:G<>C;1050106:T<>C;1051634:G<>A;1051835:C<>T;1051876:C<>T;1051967:T<>A;1052003:A<>T
maker-scaffold36size1013817-augustus-gene-7.1-mRNA-1	hypothetical protein DAPPUDRAFT_327222 [Daphnia pulex]	EFX71413	5.49e-20	scaffold36_size1024887:744208-744501;scaffold36_size1024887:750489-750791;scaffold36_size1024887:752517-752620;scaffold36_size1024887:754585-754725;scaffold36_size1024887:755203-755496;scaffold36_size1024887:755610-755834	7	1;1;1;2;1;1	744215:G<>C;750660:A<>G;752609:T<>C;754630:G<>C;754684:G<>A;755415:A<>G;755623:T<>C
maker-scaffold446size134571-augustus-gene-0.5-mRNA-1	hypothetical protein DAPPUDRAFT_57300 [Daphnia pulex]	EFX74316	7.1e-118	scaffold446_size137336:10706-10837;scaffold446_size137336:13112-13225;scaffold446_size137336:14278-14458;scaffold446_size137336:9268-10606	7	3;1;1;2	10720:T<>A;10737:G<>C;10743:G<>C;13145:A<>G;14322:CA<>CTAGAAGACCCTTA,C;9967:A<>G;10415:T<>C
maker-scaffold46size820514-augustus-gene-1.0-mRNA-1	hypothetical protein DAPPUDRAFT_306779 [Daphnia pulex]	EFX75443	6.01e-23	scaffold46_size830254:139764-139988;scaffold46_size830254:140365-140691;scaffold46_size830254:140790-141001;scaffold46_size830254:141081-141380	7	1;1;3;2	139876:A<>T;140681:A<>G;140830:A<>G;140876:G<>T;140950:G<>GTCGA,GTCA;141107:G<>A;141153:T<>G
maker-scaffold85size629767-augustus-gene-5.3-mRNA-1	hypothetical protein DAPPUDRAFT_320397 [Daphnia pulex]	EFX78431	1.22e-32	scaffold85_size631719:595976-596324;scaffold85_size631719:596880-597130;scaffold85_size631719:597210-597413;scaffold85_size631719:597487-597687;scaffold85_size631719:597757-598128	7	1;1;1;1;3	596243:T<>C;596960:T<>A;597346:G<>A;597586:G<>A;597764:T<>A;597817:G<>A;597821:T<>C
maker-scaffold47size1319914-augustus-gene-12.2-mRNA-1	hypothetical protein DAPPUDRAFT_188353 [Daphnia pulex]	EFX78989	1.04e-93	scaffold47_size1343302:1197234-1197642;scaffold47_size1343302:1197817-1197973;scaffold47_size1343302:1200013-1200293	7	1;5;1	1197308:T<>TCCAAC;1197821:A<>G;1197891:A<>AGTTGAG;1197893:GA<>GATGTTGTTGAGAAA,GAAA;1197895:G<>GCGCGTCGACCACGC;1197897:A<>ACGTCGACC;1200230:C<>CT
augustus-scaffold3438size5605-abinit-gene-0.0-mRNA-1	hypothetical protein DAPPUDRAFT_319599 [Daphnia pulex]	EFX79320	1.1e-09	scaffold3438_size5652:4076-4606;scaffold3438_size5652:4741-5407;scaffold3438_size5652:887-2217	7	3;3;1	4331:A<>G;4396:C<>A;4454:A<>G;4959:A<>C;5288:A<>G;5361:G<>A;2195:A<>G
maker-scaffold124size587478-augustus-gene-4.5-mRNA-1	hypothetical protein DAPPUDRAFT_318471 [Daphnia pulex]	EFX80346	1.06e-71	scaffold124_size593299:490396-490827;scaffold124_size593299:490899-491403;scaffold124_size593299:493420-493673;scaffold124_size593299:495125-495308	7	1;3;1;2	490790:G<>A;490965:A<>AC;490968:AGGG<>AGTCTTGCCTTGGG,AGTCTTGCCTTTGGG;490969:G<>GTCTTGCCTTT;493552:A<>C;495170:T<>C;495182:A<>G
maker-scaffold47size1319914-augustus-gene-3.1-mRNA-1	hypothetical protein DAPPUDRAFT_303775 [Daphnia pulex]	EFX80937	3.21e-106	scaffold47_size1343302:351686-351751;scaffold47_size1343302:352004-352153;scaffold47_size1343302:353084-353212;scaffold47_size1343302:353555-353740;scaffold47_size1343302:353939-354295	7	1;2;2;1;1	351706:G<>T;352079:GTA<>GTACGTTAGATTTTTCATTTTTCTA;352082:A<>AGT;353173:T<>C;353185:T<>C;353646:A<>G;354045:C<>T
maker-scaffold12size1412574-augustus-gene-11.3-mRNA-1	hypothetical protein DAPPUDRAFT_313219 [Daphnia pulex]	EFX86378	1.87e-12	scaffold12_size1424361:1163141-1163364;scaffold12_size1424361:1166528-1166696;scaffold12_size1424361:1168548-1169408;scaffold12_size1424361:1171365-1171589;scaffold12_size1424361:1171722-1171976;scaffold12_size1424361:1173820-1174089	7	1;1;2;1;1;1	1163145:C<>CAAAGTTT;1166547:A<>G;1168686:C<>T;1169005:A<>T;1171416:A<>G;1171854:T<>C;1173832:C<>T
maker-scaffold212size330836-augustus-gene-1.1-mRNA-1	hypothetical protein DAPPUDRAFT_192569 [Daphnia pulex]	EFX87392	2.34e-100	scaffold212_size337065:101323-101546;scaffold212_size337065:107263-107558;scaffold212_size337065:107767-108030;scaffold212_size337065:108314-108735;scaffold212_size337065:111175-111350;scaffold212_size337065:111658-112243	7	2;1;1;1;1;1	101404:G<>A;101505:G<>GCATT,GAAA;107406:G<>A;107779:G<>A;108659:A<>T;111249:T<>C;111709:G<>A
maker-scaffold260size277064-augustus-gene-1.2-mRNA-1	hypothetical protein DAPPUDRAFT_192333 [Daphnia pulex]	EFX87607	0	scaffold260_size281937:79465-79688;scaffold260_size281937:80299-80508;scaffold260_size281937:86290-86424;scaffold260_size281937:88156-88314;scaffold260_size281937:89391-90122	7	1;1;2;1;2	79539:G<>C;80494:C<>T;86393:G<>A;86405:G<>C;88276:G<>A;89916:T<>C;90017:A<>G
maker-scaffold1size2756217-augustus-gene-13.11-mRNA-1	hypothetical protein DAPPUDRAFT_42388 [Daphnia pulex]	EFX88078	2.28e-174	scaffold1_size2776465:1360218-1360550;scaffold1_size2776465:1361606-1361767;scaffold1_size2776465:1363582-1364003;scaffold1_size2776465:1364951-1365171;scaffold1_size2776465:1366909-1367199;scaffold1_size2776465:1367798-1367995	7	1;1;2;1;1;1	1360293:T<>A;1361636:C<>G;1363623:A<>G;1363830:T<>G;1365074:C<>T;1366990:G<>A;1367936:C<>T
maker-scaffold20size1234842-augustus-gene-4.8-mRNA-1	DNA primase-like protein [Daphnia pulex]	EFX89894	1.03e-97	scaffold20_size1257862:239987-240124;scaffold20_size1257862:244558-244707;scaffold20_size1257862:245044-245214;scaffold20_size1257862:245393-245588;scaffold20_size1257862:246127-246522	7	1;1;1;1;3	240069:G<>T;244633:CT<>CTGTAAATAT;245061:G<>A;245411:A<>C;246196:G<>A;246358:A<>G;246443:A<>G
maker-scaffold36size1013817-augustus-gene-9.6-mRNA-1	hypothetical protein DAPPUDRAFT_300082 [Daphnia pulex]	EFX90330	0	scaffold36_size1024887:930817-932249;scaffold36_size1024887:933272-933676;scaffold36_size1024887:933997-934172;scaffold36_size1024887:937541-937690;scaffold36_size1024887:938068-938205	7	2;2;1;1;1	930910:T<>C;932117:A<>G;933335:T<>A;933564:C<>G;934172:C<>T;937562:C<>G;938119:C<>T
maker-scaffold9size1444705-augustus-gene-4.6-mRNA-1	hypothetical protein SINV_12711 [Solenopsis invicta]	EFZ21994	5.03e-147	scaffold9_size1458794:88626-88945;scaffold9_size1458794:89607-89945;scaffold9_size1458794:90039-90191	7	3;1;3	88631:C<>T;88867:AG<>ACATCTG,A;88941:C<>T;89745:A<>G;90084:C<>A;90099:A<>T;90100:C<>G
maker-scaffold227size314013-augustus-gene-2.1-mRNA-1	Baculoviral IAP repeat-containing protein 6 [Acromyrmex echinatior]	EGI58975	0	scaffold227_size316760:111352-111763;scaffold227_size316760:118664-119015;scaffold227_size316760:119280-119532;scaffold227_size316760:122902-123046	7	1;2;3;1	111752:G<>T;118756:T<>C;118762:G<>A;119303:A<>C;119466:ATTA<>ATTACTTA;119469:A<>ACTTAGCTCT,ATTCTTTTTGGGC;122964:G<>C
maker-scaffold130size553940-augustus-gene-1.0-mRNA-1	Myosin-XV [Acromyrmex echinatior]	EGI59287	1.31e-24	scaffold130_size561297:131254-131478;scaffold130_size561297:132150-132960;scaffold130_size561297:136292-136680;scaffold130_size561297:141646-141779	7	1;3;2;1	131334:A<>G;132170:A<>T;132419:T<>C;132587:C<>A;136298:A<>C;136437:A<>C;141776:G<>A
maker-scaffold5size1727520-augustus-gene-16.1-mRNA-1	hypothetical protein G5I_07039 [Acromyrmex echinatior]	EGI64532	4.29e-13	scaffold5_size1740208:1438997-1439066;scaffold5_size1740208:1441874-1442360;scaffold5_size1740208:1443221-1444041	7	1;1;5	1439063:A<>G;1442072:GACCGTTACCG<>GACCG;1443484:T<>C;1443703:C<>T;1443737:C<>T;1443811:G<>GACGTCCTTA,GAGA;1443917:G<>A
maker-scaffold17size1249603-augustus-gene-11.11-mRNA-1	26S proteasome non-ATPase regulatory subunit 4 [Acromyrmex echinatior]	EGI67758	4.64e-120	scaffold17_size1266420:1028720-1029152;scaffold17_size1266420:1032991-1033379;scaffold17_size1266420:1034016-1034193;scaffold17_size1266420:1034313-1034602	7	1;4;1;1	1029143:T<>G;1033329:AAA<>AAATAA;1033330:AA<>AATA;1033331:A<>ATAAATT;1033332:A<>AAAAAATATTTATTATTCCGTAT,ATTCTATTGACTC;1034169:C<>A;1034573:A<>G
maker-scaffold53size789746-augustus-gene-7.2-mRNA-1	putative E3 ubiquitin-protein ligase HERC1 [Cricetulus griseus]	EGW07163	0	scaffold53_size800695:695904-696207;scaffold53_size800695:696280-696487;scaffold53_size800695:698634-698851;scaffold53_size800695:702224-702469;scaffold53_size800695:710052-710549;scaffold53_size800695:710935-712712	7	1;1;1;1;1;2	696068:T<>C;696340:T<>G;698713:G<>A;702442:T<>A;710097:T<>A;711233:G<>T;712024:G<>A
maker-scaffold5size1727520-augustus-gene-14.4-mRNA-1	hypothetical protein KGM_16384 [Danaus plexippus]	EHJ69414	6.2e-77	scaffold5_size1740208:1423738-1424019;scaffold5_size1740208:1424503-1424617;scaffold5_size1740208:1424698-1426128	7	2;1;4	1423740:A<>G;1423840:G<>A;1424601:T<>C;1424724:G<>T;1425265:G<>A;1425413:T<>G;1425941:GCN<>GCTGGATCAGAATGAACN,GTTGGATCAGAATGAAAGTTGTCN
maker-scaffold5size1727520-augustus-gene-14.1-mRNA-1	hypothetical protein KGM_21306 [Danaus plexippus]	EHJ74946	0	scaffold5_size1740208:1397634-1398376;scaffold5_size1740208:1405076-1406977	7	2;5	1397866:A<>G;1398133:A<>G;1405081:T<>A;1405102:TACCACC<>TACC;1405746:T<>C;1406242:G<>T;1406754:ATACTACTACTACTACTACTACTACTACTACT<>ATACTACTACTACTACTACTACTACTACTACTACT
maker-scaffold55size783029-augustus-gene-1.4-mRNA-1	megator [Danaus plexippus]	EHJ75409	3.87e-180	scaffold55_size794753:125739-125828;scaffold55_size794753:126015-126120;scaffold55_size794753:129367-129620;scaffold55_size794753:133485-134309;scaffold55_size794753:134527-135121;scaffold55_size794753:136969-137363;scaffold55_size794753:140236-140395	7	1;1;1;1;1;1;1	125743:C<>T;126103:A<>G;129586:T<>C;133494:T<>G;134715:A<>G;137017:T<>C;140326:G<>A
maker-scaffold49size896674-augustus-gene-0.2-mRNA-1	aubergine protein [Danaus plexippus]	EHJ75824	3.37e-41	scaffold49_size910042:45819-46170;scaffold49_size910042:49841-50006;scaffold49_size910042:54040-54289;scaffold49_size910042:55107-55548	7	1;1;2;3	46097:G<>C;49885:A<>G;54085:A<>C;54135:G<>A;55440:G<>T;55442:C<>A;55513:T<>C
augustus-scaffold1034size31534-abinit-gene-0.0-mRNA-1	hypothetical protein RO3G_06184 [Rhizopus delemar RA 99-880]	EIE81479	4.68e-71	scaffold1034_size31767:22116-22332;scaffold1034_size31767:22419-22889;scaffold1034_size31767:23030-23451	7	1;4;2	22323:G<>A;22443:A<>T;22539:A<>C;22730:GA<>GATTCGACA;22873:T<>A;23088:A<>T;23268:A<>C
augustus-scaffold6585size2652-abinit-gene-0.0-mRNA-1	Cubilin [Crassostrea gigas]	EKC18187	4.53e-37	scaffold6585_size2653:1-292	7	7	4:G<>A;4:G<>GAAACTGATGG,GCTGATGG;74:G<>A;107:C<>T;119:T<>C;138:G<>A;197:C<>T
maker-scaffold173size392796-augustus-gene-2.10-mRNA-1	D-2-hydroxyglutarate dehydrogenase, mitochondrial [Crassostrea gigas]	EKC31978	4.77e-111	scaffold173_size397114:296202-297272;scaffold173_size397114:302170-302505;scaffold173_size397114:303108-303414;scaffold173_size397114:304048-304557	7	2;1;2;2	296573:G<>A;297017:T<>G;302237:T<>C;303389:C<>G;303402:TA<>TAGAA,TTGA;304254:G<>C;304448:C<>A
maker-scaffold136size447168-augustus-gene-3.3-mRNA-1	3&apos;-5&apos; exoribonuclease CSL4-like protein, partial [Crassostrea gigas]	EKC40947	5.54e-29	scaffold136_size452109:147151-147253;scaffold136_size452109:147752-147925;scaffold136_size452109:148221-148425	7	5;1;1	147168:C<>CCA,CCCA;147170:AAA<>AAATCTAAACAA,AAATCAA;147171:AA<>AATCTA,AATCTAAACA;147172:A<>ATCTAAAC,ATCT;147199:C<>T;147769:G<>A;148299:C<>G
maker-scaffold47size1319914-augustus-gene-2.3-mRNA-1	Phosphonopyruvate decarboxylase [Crassostrea gigas]	EKC41427	0	scaffold47_size1343302:271268-271323;scaffold47_size1343302:271480-271588;scaffold47_size1343302:272821-272984;scaffold47_size1343302:278199-278526	7	1;3;2;1	271316:C<>G;271553:TTGGGCGCTTGGGCGCTAGTGGGCGCTTGGGCGCTAGTGGGCG<>TTGGGCGCTAGTGGGCGCTTGGGCGCTAGTGGGCGCTTGGGCGCTAGTGGGCG;271558:CGCT<>CGCTAGTGGGAGCT;271585:G<>T;272822:C<>T;272864:C<>T;278395:A<>C
maker-scaffold71size686415-augustus-gene-5.6-mRNA-1	hypothetical protein A1Q2_06765 [Trichosporon asahii var. asahii CBS 8904]	EKC99011	1.81e-13	scaffold71_size692064:433149-433628;scaffold71_size692064:433694-433949;scaffold71_size692064:434676-434895	7	3;1;3	433270:C<>T;433291:G<>C;433427:G<>T;433872:A<>T;434762:T<>TACCA;434778:A<>AAGAAAG;434822:AACT<>AACTTCGATGACACATTCTACT
maker-scaffold8size1945031-augustus-gene-11.2-mRNA-1	hypothetical protein CAPTEDRAFT_126681 [Capitella teleta]	ELT95849	1.14e-17	scaffold8_size1970726:1125051-1125395;scaffold8_size1970726:1125457-1125641;scaffold8_size1970726:1125697-1125842;scaffold8_size1970726:1126551-1126950	7	1;3;2;1	1125059:A<>G;1125567:A<>G;1125587:A<>C;1125641:T<>A;1125790:G<>A;1125810:C<>A;1126734:G<>A
maker-scaffold19size1242042-augustus-gene-0.3-mRNA-1	hypothetical protein CAPTEDRAFT_205445 [Capitella teleta]	ELT97405	6.68e-29	scaffold19_size1250089:20031-20466;scaffold19_size1250089:23057-23503;scaffold19_size1250089:25091-25557	7	3;3;1	20049:A<>G;20349:G<>T;20358:G<>C;23113:G<>A;23218:G<>A;23406:G<>T;25163:A<>T
maker-scaffold10size1426409-augustus-gene-2.9-mRNA-1	hypothetical protein CAPTEDRAFT_83368, partial [Capitella teleta]	ELU12573	1.67e-87	scaffold10_size1440834:218635-218898;scaffold10_size1440834:218992-219120;scaffold10_size1440834:219328-219738;scaffold10_size1440834:219813-220126;scaffold10_size1440834:220491-221031	7	2;1;2;1;1	218650:G<>A;218887:C<>T;219024:T<>G;219439:G<>A;219700:T<>A;220110:A<>T;220986:CN<>CTCACTTGCAGCTTN,CTTACACTTN
maker-scaffold262size274017-augustus-gene-0.1-mRNA-1	hypothetical protein CAPTEDRAFT_163224 [Capitella teleta]	ELU18415	8.17e-29	scaffold262_size278333:22886-23044;scaffold262_size278333:23358-23885	7	1;6	23002:C<>G;23381:G<>T;23443:C<>G;23518:C<>G;23531:C<>T;23543:A<>G;23855:T<>C
maker-scaffold85size629767-augustus-gene-1.3-mRNA-1	hypothetical protein YQE_08642, partial [Dendroctonus ponderosae]	ENN74873	6.68e-11	scaffold85_size631719:174155-174465;scaffold85_size631719:174556-174691;scaffold85_size631719:175825-175952	7	4;2;1	174169:G<>C;174175:G<>A;174189:G<>A;174427:TAGCAGCAG<>TAGCAG;174628:A<>G;174631:G<>C;175928:C<>G
maker-scaffold361size197669-augustus-gene-0.2-mRNA-1	hypothetical protein YQE_07479, partial [Dendroctonus ponderosae]	ENN75944	6.58e-115	scaffold361_size201557:15152-15370;scaffold361_size201557:15775-16237;scaffold361_size201557:16366-16704;scaffold361_size201557:17212-17412;scaffold361_size201557:9757-9843	7	1;1;1;1;3	15172:T<>C;16072:TCTCCTCCTCCTCCTCCTCCTCCTCCTC<>TCTCCTCCTCCTCCTCCTCCTCCTCCTCCTC;16418:T<>C;17395:T<>G;9804:GTT<>GTTATTTTTTT,GTTTT;9805:TT<>TTAAGACTAAGGAT;9808:T<>TGACTAAGGATCTC
maker-scaffold26size1667613-augustus-gene-8.2-mRNA-1	hypothetical protein D910_04623 [Dendroctonus ponderosae]	ERL87225	7.67e-28	scaffold26_size1692684:847501-847741;scaffold26_size1692684:848480-848703;scaffold26_size1692684:848770-848958;scaffold26_size1692684:849295-849583	7	1;2;1;3	847737:G<>A;848529:A<>G;848613:T<>G;848943:A<>G;849300:C<>A;849492:A<>G;849555:G<>A
maker-scaffold188size365332-augustus-gene-2.3-mRNA-1	hypothetical protein D910_09655, partial [Dendroctonus ponderosae]	ERL92338	4.73e-09	scaffold188_size368907:217084-217311;scaffold188_size368907:218585-218697;scaffold188_size368907:219256-219519;scaffold188_size368907:219637-219843;scaffold188_size368907:220528-220836	7	1;1;2;2;1	217289:C<>T;218686:T<>C;219431:C<>T;219454:C<>G;219686:G<>T;219717:G<>C;220566:CN<>CGCAGTCAGCGAAN,CCGGTTTGGTCATCGACGN
maker-scaffold6size1916839-augustus-gene-8.4-mRNA-1	hypothetical protein LOTGIDRAFT_127429 [Lottia gigantea]	ESO87655	1.01e-126	scaffold6_size1936788:836987-837524;scaffold6_size1936788:837610-838803	7	3;4	837398:T<>TCGG;837399:T<>TGGA,TGAAGATCC;837474:C<>T;837614:A<>ACATCTGAAGATCC;837756:AN<>AATGGN,AGCAGACTTGN;837808:C<>G;838744:C<>T
maker-scaffold37size976698-augustus-gene-8.3-mRNA-1	hypothetical protein LOTGIDRAFT_148895, partial [Lottia gigantea]	ESP01165	4.76e-11	scaffold37_size988462:966954-968553;scaffold37_size988462:969548-970197	7	6;1	967076:A<>ACAGGGAAT;967242:T<>G;967245:G<>A;967249:A<>G;967569:C<>T;967885:AACCTACACCTACA<>AACCTACA;970086:C<>T
maker-scaffold42size1661181-augustus-gene-10.5-mRNA-1	numb protein [Anopheles darlingi]	ETN60465	2.38e-142	scaffold42_size1682246:1022340-1023014;scaffold42_size1682246:1023090-1023232;scaffold42_size1682246:1023860-1024322;scaffold42_size1682246:1024477-1024616	7	2;1;3;1	1022493:C<>A;1022897:G<>C;1023144:T<>C;1023946:A<>G;1024053:G<>A;1024065:T<>C;1024477:C<>T
maker-scaffold37size976698-augustus-gene-4.4-mRNA-1	hypothetical protein H257_05968 [Aphanomyces astaci]	ETV81443	7.1e-13	scaffold37_size988462:474396-474429;scaffold37_size988462:474801-475030;scaffold37_size988462:475106-475293;scaffold37_size988462:479734-479921;scaffold37_size988462:479981-480061	7	1;3;1;1;1	474406:A<>C;474803:A<>G;474852:C<>G;474928:A<>G;475151:T<>C;479758:C<>T;480060:G<>C
maker-scaffold128size459976-augustus-gene-3.3-mRNA-1	Xanthine dehydrogenase [Cerapachys biroi]	EZA48988	0	scaffold128_size470412:445999-446308;scaffold128_size470412:451751-452430;scaffold128_size470412:456779-457052;scaffold128_size470412:457203-457505;scaffold128_size470412:464167-464418	7	2;1;2;1;1	446056:GTNTT<>GTAACTNTT;446169:C<>T;451881:T<>C;456830:T<>G;456999:G<>A;457362:G<>A;464394:A<>T
maker-scaffold359size198927-augustus-gene-1.11-mRNA-1	hypothetical protein X777_08837 [Cerapachys biroi]	EZA51653	1.77e-11	scaffold359_size202282:74444-74578;scaffold359_size202282:76661-78133;scaffold359_size202282:78486-78680;scaffold359_size202282:80401-80917	7	1;1;3;2	74555:G<>C;77624:A<>C;78501:T<>C;78504:A<>G;78584:G<>T;80422:T<>C;80557:G<>A
maker-scaffold78size655360-augustus-gene-3.0-mRNA-1	Merlin [Cerapachys biroi]	EZA55934	0	scaffold78_size661079:325427-325852	7	7	325471:A<>G;325491:T<>G;325492:GAGTG<>GAGTGCAAGTG;325494:GTG<>GTGCAAATG;325530:A<>G;325597:G<>A;325605:A<>G
maker-scaffold200size345481-augustus-gene-2.9-mRNA-1	Serine/threonine-protein kinase Genghis Khan [Cerapachys biroi]	EZA60465	2.75e-68	scaffold200_size350333:72389-73187;scaffold200_size350333:74376-74707;scaffold200_size350333:78692-79073;scaffold200_size350333:85232-85606;scaffold200_size350333:88071-88207;scaffold200_size350333:92089-92231	7	1;2;1;1;1;1	72957:G<>A;74603:A<>G;74624:T<>C;79057:G<>T;85245:T<>C;88140:T<>C;92147:G<>A
maker-scaffold76size663279-augustus-gene-5.5-mRNA-1	Transcription elongation factor SPT6, partial [Zootermopsis nevadensis]	KDR06361	5.66e-45	scaffold76_size669776:631172-632288;scaffold76_size669776:632495-632674;scaffold76_size669776:634108-634275;scaffold76_size669776:634529-634730;scaffold76_size669776:635231-635478	7	2;1;2;1;1	631724:G<>C;632281:A<>C;632645:A<>G;634152:G<>A;634203:G<>T;634541:C<>T;635308:A<>T
maker-scaffold257size284128-augustus-gene-0.2-mRNA-1	ATP-binding cassette sub-family B member 6, mitochondrial [Zootermopsis nevadensis]	KDR08849	2.37e-15	scaffold257_size287152:63530-63743;scaffold257_size287152:65060-65676;scaffold257_size287152:77995-78611;scaffold257_size287152:80562-81026	7	1;2;2;2	63596:A<>G;65099:C<>T;65103:G<>A;78071:C<>T;78170:G<>A;80760:T<>C;80936:A<>G
maker-scaffold21size1197050-augustus-gene-0.1-mRNA-1	Mediator of RNA polymerase II transcription subunit 12 [Zootermopsis nevadensis]	KDR08967	0	scaffold21_size1207032:57806-58691;scaffold21_size1207032:59263-59784;scaffold21_size1207032:60568-61226	7	5;1;1	58356:CN<>CTCTTTN,C;58360:TT<>TTTTGTTTCTAT;58361:T<>TTTGTTTCTATCAGGA;58431:T<>C;58486:C<>T;59316:A<>G;60766:GACAACAA<>GACAA
maker-scaffold378size180454-augustus-gene-0.3-mRNA-1	Trans-1,2-dihydrobenzene-1,2-diol dehydrogenase [Zootermopsis nevadensis]	KDR09314	2.74e-92	scaffold378_size182961:55479-56310;scaffold378_size182961:56386-57203;scaffold378_size182961:58437-58679	7	1;4;2	55616:T<>C;56490:T<>G;56533:C<>T;56798:TT<>TGAGCATTTCGT,TCGT;57192:A<>G;58578:A<>G;58587:T<>C
maker-scaffold23size1161859-augustus-gene-6.0-mRNA-1	hypothetical protein L798_00998 [Zootermopsis nevadensis]	KDR09317	9.83e-30	scaffold23_size1179582:590963-591420;scaffold23_size1179582:591508-593903	7	1;6	591040:T<>C;592548:G<>C;592947:T<>C;592983:C<>T;592997:T<>G;593358:T<>C;593541:G<>A
maker-scaffold136size447168-augustus-gene-0.1-mRNA-1	E3 ubiquitin-protein ligase MIB2 [Zootermopsis nevadensis]	KDR11449	0	scaffold136_size452109:44667-44798;scaffold136_size452109:46124-46380;scaffold136_size452109:47680-47828;scaffold136_size452109:48904-49039;scaffold136_size452109:50543-50982;scaffold136_size452109:51083-51186	7	1;2;1;1;1;1	44735:C<>T;46323:CT<>CTATCAAAAT;46327:C<>CAAAAG;47816:A<>C;48980:A<>G;50677:C<>T;51153:C<>A
maker-scaffold8size1945031-augustus-gene-7.0-mRNA-1	5-azacytidine-induced protein 1 [Zootermopsis nevadensis]	KDR14818	8.64e-93	scaffold8_size1970726:698481-698636;scaffold8_size1970726:702159-702676;scaffold8_size1970726:704454-704904;scaffold8_size1970726:706736-706984	7	1;2;2;2	698552:C<>A;702587:C<>T;702675:G<>A;704503:T<>G;704512:C<>T;706787:G<>C;706879:G<>A
maker-scaffold10size1426409-augustus-gene-8.0-mRNA-1	CD109 antigen [Zootermopsis nevadensis]	KDR15355	7.75e-27	scaffold10_size1440834:793512-793864;scaffold10_size1440834:794918-795048;scaffold10_size1440834:797425-797657;scaffold10_size1440834:797742-797975;scaffold10_size1440834:799020-799284;scaffold10_size1440834:800331-800505	7	2;1;1;1;1;1	793636:C<>A;793839:C<>G;794924:T<>C;797561:G<>C;797932:G<>A;799024:C<>A;800364:T<>A
maker-scaffold25size1130848-augustus-gene-1.4-mRNA-1	Contactin [Zootermopsis nevadensis]	KDR15864	0	scaffold25_size1139132:53155-53346;scaffold25_size1139132:53837-54019;scaffold25_size1139132:55255-55545;scaffold25_size1139132:55603-55784;scaffold25_size1139132:57040-57278	7	2;2;1;1;1	53276:G<>A;53290:A<>G;53918:C<>T;53972:A<>C;55520:A<>G;55752:G<>C;57045:T<>A
maker-scaffold2size2657229-augustus-gene-17.11-mRNA-1	hypothetical protein L798_10358 [Zootermopsis nevadensis]	KDR16008	1.16e-11	scaffold2_size2681660:1779084-1780074;scaffold2_size2681660:1781496-1781749;scaffold2_size2681660:1782021-1782129;scaffold2_size2681660:1784509-1784593	7	2;1;3;1	1779324:T<>C;1779966:A<>T;1781669:G<>A;1782061:C<>A;1782062:G<>C;1782063:A<>T;1784512:T<>G
maker-scaffold457size129484-augustus-gene-0.3-mRNA-1	Retinol dehydrogenase 12 [Zootermopsis nevadensis]	KDR16815	6.18e-68	scaffold457_size130466:113901-114077;scaffold457_size130466:124378-124567;scaffold457_size130466:124650-124834;scaffold457_size130466:125048-125106;scaffold457_size130466:127491-127673	7	1;1;1;1;3	113903:A<>T;124379:C<>A;124780:T<>C;125105:G<>C;127629:TC<>TCACAGTTAAAC;127630:CTNG<>CACAGTTNG;127633:GCC<>GGGAAAAGATTGCACC
maker-scaffold19size1242042-augustus-gene-5.2-mRNA-1	HBS1-like protein [Zootermopsis nevadensis]	KDR18612	3.55e-30	scaffold19_size1250089:542448-543184;scaffold19_size1250089:543608-543701;scaffold19_size1250089:544061-544451;scaffold19_size1250089:545489-545769	7	1;1;2;3	542830:C<>T;543634:G<>GT;544168:A<>T;544239:A<>ATCT;545547:A<>ATTTT,ATAAATTTT;545548:GT<>GTTTGTATAAATTTTAT,GTTTAT;545711:G<>T
maker-scaffold1size2756217-augustus-gene-4.11-mRNA-1	hypothetical protein L798_06215, partial [Zootermopsis nevadensis]	KDR19441	4.5e-79	scaffold1_size2776465:129755-130133;scaffold1_size2776465:130969-131180	7	1;6	130019:T<>C;131053:G<>C;131170:AG<>ATAGGTACTCG;131171:G<>GCATTATAGGTACTCA;131173:GA<>GAAGCA;131174:A<>AAG;131177:C<>CA
maker-scaffold335size212668-augustus-gene-1.11-mRNA-1	Integrator complex subunit 4 [Zootermopsis nevadensis]	KDR20101	0	scaffold335_size214276:192858-193106;scaffold335_size214276:193818-193982;scaffold335_size214276:196036-196551	7	2;2;3	192902:G<>A;192935:C<>A;193868:T<>C;193889:T<>C;196095:A<>T;196377:G<>C;196443:A<>C
maker-scaffold309size231273-augustus-gene-0.0-mRNA-1	Neither inactivation nor afterpotential protein C [Zootermopsis nevadensis]	KDR20620	0	scaffold309_size234069:83468-83822;scaffold309_size234069:83899-84049;scaffold309_size234069:84544-84749;scaffold309_size234069:84859-85163;scaffold309_size234069:85934-86144;scaffold309_size234069:86756-86912	7	1;1;2;1;1;1	83725:C<>T;83915:A<>C;84548:A<>G;84675:A<>G;84908:A<>G;86118:A<>C;86806:T<>C
maker-scaffold1size2756217-augustus-gene-2.4-mRNA-1	Microsomal triglyceride transfer protein large subunit [Zootermopsis nevadensis]	KDR21635	1.16e-178	scaffold1_size2776465:249893-250237;scaffold1_size2776465:250598-251137;scaffold1_size2776465:251241-251383;scaffold1_size2776465:251572-251732;scaffold1_size2776465:251812-252587	7	1;2;1;1;2	250057:T<>C;250882:A<>G;251080:A<>G;251378:A<>G;251608:G<>C;252000:T<>C;252247:A<>C
maker-scaffold4size1754260-augustus-gene-12.4-mRNA-1	Beta,beta-carotene 9&apos;,10&apos;-oxygenase [Zootermopsis nevadensis]	KDR21650	1.87e-55	scaffold4_size1775450:1203341-1204350;scaffold4_size1775450:1210401-1211649	7	2;5	1203371:A<>T;1203398:T<>C;1210665:G<>A;1210678:A<>T;1210719:C<>T;1211476:A<>G;1211582:C<>G
maker-scaffold42size1661181-augustus-gene-3.5-mRNA-1	24-dehydrocholesterol reductase [Zootermopsis nevadensis]	KDR21794	4.06e-175	scaffold42_size1682246:373938-374110;scaffold42_size1682246:374343-374514;scaffold42_size1682246:374592-374933;scaffold42_size1682246:376355-376696;scaffold42_size1682246:376804-377162;scaffold42_size1682246:380805-381033;scaffold42_size1682246:381380-381526	7	1;1;1;1;1;1;1	373978:C<>CTTTATAG;374449:C<>T;374921:C<>T;376519:C<>A;376843:C<>G;380823:T<>A;381388:A<>C
maker-scaffold10size1426409-augustus-gene-5.7-mRNA-1	Carboxypeptidase D [Zootermopsis nevadensis]	KDR22449	4.9e-23	scaffold10_size1440834:548782-549090;scaffold10_size1440834:550150-551549;scaffold10_size1440834:552159-552754;scaffold10_size1440834:556422-556731	7	2;2;2;1	548828:C<>T;548924:A<>C;550457:T<>G;551126:T<>A;552585:G<>A;552735:G<>A;556643:C<>A
maker-scaffold382size176025-augustus-gene-0.0-mRNA-1	Activating signal cointegrator 1 complex subunit 3 [Zootermopsis nevadensis]	KDR22605	0	scaffold382_size177444:30106-30359;scaffold382_size177444:30418-30565;scaffold382_size177444:31627-32087;scaffold382_size177444:41345-41626;scaffold382_size177444:43084-43293	7	2;2;1;1;1	30273:C<>G;30331:A<>C;30556:A<>G;30565:T<>G;32085:C<>T;41473:C<>T;43244:G<>A
maker-scaffold4size1754260-augustus-gene-12.8-mRNA-1	Farnesyl pyrophosphate synthetase [Zootermopsis nevadensis]	KDR23124	1.02e-130	scaffold4_size1775450:1263487-1263900;scaffold4_size1775450:1264288-1264559;scaffold4_size1775450:1264674-1265073	7	1;1;5	1263701:T<>C;1264439:C<>G;1264762:C<>G;1264946:CAGTAGTAGTAGTAGTAGTAGTAGTAGTAGCAGTAGTAGTAGTAGTAGTAGTAGTAGTAGTAGTAGTAGTAGTAGT<>CAGTAGTAGTAGTAGTAGTAGCAGTAGTAGTAGTAGTAGTAGTAGTAGTAGTAGTAGTAGTAGTAGT;1264967:T<>C;1264976:CAGTAGTAGTAGTAGTAGTAGTAGTAGTAGTAGTAGTAGTAGTAGT<>CAGTAGTAGTAGTAGTAGTAGTAGTAGT;1265044:C<>T
maker-scaffold7size1668642-augustus-gene-0.2-mRNA-1	Esterase E4 [Zootermopsis nevadensis]	KDR24383	3.44e-50	scaffold7_size1686123:62208-62358;scaffold7_size1686123:62431-62607;scaffold7_size1686123:64439-64820	7	5;1;1	62208:G<>A;62211:TG<>TCTTATAGG,TATAGG;62214:C<>G;62216:TTAA<>TATCACTTCTAA;62328:C<>A;62560:G<>A;64495:A<>G
maker-scaffold121size481755-augustus-gene-3.0-mRNA-1	AGAP006638-PA-like protein [Anopheles sinensis]	KFB51392	8.42e-155	scaffold121_size484604:297513-298079;scaffold121_size484604:299740-299874;scaffold121_size484604:301655-301780;scaffold121_size484604:301859-302354;scaffold121_size484604:306340-306444	7	2;1;1;2;1	297907:G<>T;298048:T<>C;299832:T<>C;301731:T<>C;302069:C<>G;302085:G<>A;306377:C<>G
maker-scaffold136size447168-augustus-gene-3.13-mRNA-1	PDGF- and VEGF-related factor 1-like precursor [Acyrthosiphon pisum]	NP_001156259	2.62e-24	scaffold136_size452109:286389-286648;scaffold136_size452109:288399-288647;scaffold136_size452109:291623-291731;scaffold136_size452109:293210-293260	7	2;3;1;1	286558:ATTTT<>ATTTTT;286563:GTTTT<>GTTTTT;288487:G<>C;288512:T<>C;288635:T<>C;291692:AT<>A;293255:T<>C
maker-scaffold89size602897-augustus-gene-3.6-mRNA-1	cardiolipin synthase 1 [Tribolium castaneum]	NP_001164128	1.12e-75	scaffold89_size610391:382822-383206;scaffold89_size610391:384153-384267;scaffold89_size610391:386060-386153;scaffold89_size610391:386775-387007	7	1;1;1;4	383052:C<>G;384169:G<>A;386093:T<>A;386825:G<>C;386897:T<>TTGTATC;386898:GC<>GTATCAC,GCATC;386899:C<>CACAGTATGTATCAT,CAT
maker-scaffold278size260935-augustus-gene-1.4-mRNA-1	puromycin-sensitive aminopeptidase-like [Bombyx mori]	NP_001268818	7.9e-133	scaffold278_size267002:261764-262153;scaffold278_size267002:262737-262946;scaffold278_size267002:263030-263757	7	1;3;3	262137:C<>G;262782:T<>A;262783:C<>A;262924:G<>A;263075:A<>T;263217:A<>G;263712:A<>T
maker-scaffold316size224156-augustus-gene-1.2-mRNA-1	RecName: Full=Facilitated trehalose transporter Tret1]	Q291H8	2.23e-23	scaffold316_size227165:150009-150522	7	7	150133:ACN<>AAATCN;150134:C<>CCAAATG,CAGTCCAAATG;150136:GT<>GTCATTTT;150137:T<>TCATTTTC;150139:A<>ATTT;150140:G<>GTTTCAT;150340:T<>C
augustus-scaffold5386size8138-abinit-gene-0.0-mRNA-1	reverse transcriptase - silkworm transposon Pao &gt;gi|972522|gb|AAA75005.1| reverse transcriptase [Bombyx mori]	S33901	1.47e-26	scaffold5386_size7557:1-924	7	7	74:T<>C;98:T<>C;110:A<>G;259:C<>A;345:T<>C;407:A<>G;748:G<>A
maker-scaffold17size1249603-augustus-gene-10.1-mRNA-1	PREDICTED: alanyl-tRNA editing protein Aarsd1 isoform 3 [Pan troglodytes]	XP_001158111	6.71e-84	scaffold17_size1266420:1005767-1005894;scaffold17_size1266420:1009991-1010088;scaffold17_size1266420:1010785-1011164;scaffold17_size1266420:1012585-1012686	7	1;1;4;1	1005806:T<>A;1010005:C<>G;1010939:G<>T;1010948:A<>G;1010969:G<>A;1011043:G<>GGCTTTGGCT,GCGGCTTTGGCT;1012597:T<>C
maker-scaffold22size1201825-augustus-gene-4.28-mRNA-1	PREDICTED: type I inositol 3,4-bisphosphate 4-phosphatase isoform X9 [Nasonia vitripennis]	XP_001600689	0	scaffold22_size1209007:470721-470853;scaffold22_size1209007:470926-471187;scaffold22_size1209007:474685-474793;scaffold22_size1209007:479702-480181;scaffold22_size1209007:482135-482371	7	2;1;1;2;1	470787:A<>G;470793:G<>A;471003:A<>T;474751:A<>T;479760:T<>TA,TAAGTTA;479867:C<>T;482361:A<>G
maker-scaffold110size515606-augustus-gene-4.1-mRNA-1	predicted protein [Nematostella vectensis]	XP_001635294	1.07e-17	scaffold110_size520092:400148-400506;scaffold110_size520092:400782-401057	7	6;1	400185:TCAATGACAGTGACTTGGN<>T;400186:C<>G;400190:G<>A;400202:G<>T;400271:G<>A;400444:T<>C;400937:T<>C
maker-scaffold73size681921-augustus-gene-5.2-mRNA-1	ubiquitin c-terminal hydrolase x4 [Aedes aegypti]	XP_001651006	2.62e-132	scaffold73_size691299:586969-587183;scaffold73_size691299:587443-587725;scaffold73_size691299:587791-587965;scaffold73_size691299:588065-588276	7	1;4;1;1	587066:A<>G;587650:GGTAA<>GGTAAGTAA;587652:TAA<>TAAGTAAATTCAATTGAAA;587654:AN<>AGTAAATTCAATTGAAATGN,AATTCAATTGAAATGN;587725:GGTAA<>GGTAAGTAA;587876:G<>A;588116:C<>T
maker-scaffold210size338753-augustus-gene-2.10-mRNA-1	hypothetical protein AaeL_AAEL000290 [Aedes aegypti]	XP_001654770	3.79e-82	scaffold210_size343790:167045-167180;scaffold210_size343790:167274-167408;scaffold210_size343790:168743-169607	7	1;1;5	167076:A<>T;167336:T<>C;169244:G<>A;169316:C<>T;169320:C<>T;169321:C<>T;169328:C<>A
maker-scaffold27size1200182-augustus-gene-1.0-mRNA-1	hypothetical protein AaeL_AAEL012910 [Aedes aegypti]	XP_001663042	1e-10	scaffold27_size1209717:124952-125076;scaffold27_size1209717:125149-125326;scaffold27_size1209717:125763-126289	7	1;2;4	124999:G<>A;125157:A<>G;125177:A<>C;125889:T<>C;126026:G<>A;126208:G<>C;126254:C<>A
maker-scaffold222size322023-augustus-gene-2.3-mRNA-1	elongation factor Tu, mitochondrial [Culex quinquefasciatus]	XP_001843948	6.9e-168	scaffold222_size325752:300282-301150;scaffold222_size325752:301223-301363;scaffold222_size325752:301757-302030	7	1;5;1	300666:C<>G;301307:CCA<>CCATCA;301320:GT<>GTTTT,GTTTTT;301321:T<>TTTTTTTTCTTGG;301323:TT<>TTTTTTCTTGGAT;301324:T<>TTTTTCTTGGATTCAATTAA;301861:TTT<>TGTCAATT,TTTGTCAATT
maker-scaffold178size381268-augustus-gene-2.1-mRNA-1	helicase with zinc finger [Culex quinquefasciatus]	XP_001847630	0	scaffold178_size390818:185754-187328;scaffold178_size390818:187424-187696;scaffold178_size390818:191497-191853;scaffold178_size390818:192064-192776;scaffold178_size390818:195121-195576	7	2;1;1;2;1	187095:A<>G;187170:A<>G;187535:G<>A;191739:A<>C;192093:C<>T;192603:A<>G;195504:T<>C
maker-scaffold127size531218-augustus-gene-4.3-mRNA-1	conserved hypothetical protein [Culex quinquefasciatus]	XP_001864514	4.43e-98	scaffold127_size543857:457073-457556;scaffold127_size543857:457621-457835;scaffold127_size543857:457914-458254;scaffold127_size543857:461844-462553;scaffold127_size543857:470635-471004;scaffold127_size543857:472851-473008	7	1;1;1;1;1;2	457436:T<>C;457789:T<>C;458202:A<>T;462071:TA<>TACGAA,TACGAATGGAAAGGTGTGTAATATCCCA;470858:T<>C;472879:T<>G;472960:A<>C
maker-scaffold1size2756217-augustus-gene-8.3-mRNA-1	PREDICTED: chondroitin sulfate synthase 2 [Acyrthosiphon pisum]	XP_001946198	2.12e-32	scaffold1_size2776465:858771-859323;scaffold1_size2776465:859713-859870;scaffold1_size2776465:860178-860659;scaffold1_size2776465:861233-861332;scaffold1_size2776465:863311-863573;scaffold1_size2776465:863664-863821	7	1;1;2;1;1;1	859199:T<>TATTCAGAC,TA;859785:T<>G;860338:T<>A;860339:T<>C;861307:A<>G;863538:A<>T;863748:T<>A
maker-scaffold218size326752-augustus-gene-2.0-mRNA-1	PREDICTED: NFX1-type zinc finger-containing protein 1-like [Acyrthosiphon pisum]	XP_001946566	0	scaffold218_size332695:12552-12990;scaffold218_size332695:5742-6101;scaffold218_size332695:9431-9741;scaffold218_size332695:9993-10230	7	2;2;1;2	12644:A<>G;12917:G<>A;5920:T<>C;5937:G<>C;9630:G<>C;10176:G<>A;10227:T<>C
maker-scaffold238size302402-augustus-gene-2.17-mRNA-1	GF17710 [Drosophila ananassae]	XP_001953340	2.28e-44	scaffold238_size305405:203827-204548;scaffold238_size305405:204793-205237;scaffold238_size305405:207637-208405;scaffold238_size305405:209862-210120;scaffold238_size305405:210186-210559;scaffold238_size305405:211231-211740	7	1;1;1;2;1;1	204248:C<>T;205228:T<>C;208286:C<>T;209898:G<>C;209938:C<>T;210450:T<>G;211349:C<>T
maker-scaffold10size1426409-augustus-gene-5.2-mRNA-1	GH24816 [Drosophila grimshawi]	XP_001992548	0	scaffold10_size1440834:534707-535078;scaffold10_size1440834:535157-535365;scaffold10_size1440834:535546-535689;scaffold10_size1440834:537115-537296;scaffold10_size1440834:537448-537576;scaffold10_size1440834:538765-538888	7	1;1;1;1;1;2	534738:C<>T;535351:C<>G;535595:C<>T;537268:C<>T;537548:T<>C;538790:AT<>ACCTTATTT,ATTT;538794:A<>ATCGAGTGATC
maker-scaffold493size110888-augustus-gene-0.2-mRNA-1	GI12335 [Drosophila mojavensis]	XP_002007538	3.72e-26	scaffold493_size111715:30189-30314;scaffold493_size111715:30840-31069;scaffold493_size111715:42698-43068;scaffold493_size111715:44052-44377	7	1;3;1;2	30197:A<>G;30866:A<>C;31029:A<>T;31035:G<>A;42733:G<>A;44114:A<>T;44330:G<>T
maker-scaffold4size1754260-augustus-gene-13.0-mRNA-1	GM25651 [Drosophila sechellia]	XP_002030811	3.75e-82	scaffold4_size1775450:1301100-1301718;scaffold4_size1775450:1303398-1304192;scaffold4_size1775450:1304274-1308311	7	1;1;5	1301402:T<>G;1304009:C<>G;1305836:A<>C;1305974:T<>C;1306079:A<>G;1307033:T<>G;1308158:G<>A
maker-scaffold170size397864-augustus-gene-0.0-mRNA-1	GK10089 [Drosophila willistoni]	XP_002071638	0	scaffold170_size405770:14325-14402;scaffold170_size405770:25274-25663;scaffold170_size405770:25731-26246;scaffold170_size405770:5937-6077;scaffold170_size405770:6196-6427	7	1;3;1;1;1	14326:G<>A;25443:A<>G;25465:T<>G;25553:G<>T;25812:T<>G;5972:A<>G;6318:A<>G
maker-scaffold2733size8352-augustus-gene-0.0-mRNA-1	GD24748 [Drosophila simulans]	XP_002076869	2e-28	scaffold2733_size8990:1763-2056	7	7	1917:G<>A;1937:C<>A;1950:A<>G;2012:G<>C;2020:C<>T;2030:A<>G;2040:C<>T
maker-scaffold2size2657229-augustus-gene-3.5-mRNA-1	conserved hypothetical protein [Ixodes scapularis]	XP_002407854	6.2e-21	scaffold2_size2681660:357542-357799;scaffold2_size2681660:358552-359643;scaffold2_size2681660:360939-361399;scaffold2_size2681660:363258-363536	7	1;2;3;1	357547:A<>C;358746:C<>A;359074:C<>A;361324:A<>T;361330:C<>G;361346:C<>G;363407:T<>G
maker-scaffold489size113917-augustus-gene-0.0-mRNA-1	conserved hypothetical protein [Pediculus humanus corporis]	XP_002423090	1.86e-17	scaffold489_size116835:102606-102781;scaffold489_size116835:86570-87855;scaffold489_size116835:91809-92549;scaffold489_size116835:98968-99252	7	1;4;1;1	102764:A<>ATTGATCAG,ATTGAT;86684:A<>T;86762:C<>T;86912:C<>G;87437:G<>A;91906:G<>A;99018:A<>T
maker-scaffold59size767954-augustus-gene-3.9-mRNA-1	Paired AMPhipathic helix protein Sin3A, putative [Pediculus humanus corporis]	XP_002423856	2.92e-12	scaffold59_size776553:179151-179381;scaffold59_size776553:179906-180363;scaffold59_size776553:180938-181112;scaffold59_size776553:181186-181877	7	2;1;1;3	179188:C<>T;179289:C<>G;180256:T<>C;181065:A<>G;181195:A<>ATTTG;181196:A<>ATTGG;181247:CAAA<>CAAAA
maker-scaffold227size314013-augustus-gene-1.6-mRNA-1	hypothetical protein Phum_PHUM278630 [Pediculus humanus corporis]	XP_002426811	1.12e-36	scaffold227_size316760:102585-102716;scaffold227_size316760:97418-97916;scaffold227_size316760:99169-99347;scaffold227_size316760:99405-99564	7	1;3;2;1	102681:T<>C;97732:G<>C;97908:ACC<>AC;97911:ATTT<>ATT;99279:C<>T;99327:T<>C;99492:G<>T
maker-scaffold436size138428-augustus-gene-0.3-mRNA-1	synaptonemal complex protein, putative [Pediculus humanus corporis]	XP_002426929	5.53e-24	scaffold436_size140142:7602-8318;scaffold436_size140142:8608-8978;scaffold436_size140142:9147-9837;scaffold436_size140142:9959-10001	7	2;3;1;1	7767:T<>C;7771:G<>A;8846:A<>G;8903:A<>G;8958:G<>A;9779:C<>T;9960:C<>A
maker-scaffold1size2756217-augustus-gene-4.14-mRNA-1	sodium/potassium-transporting ATPase alpha-1 chain, putative [Pediculus humanus corporis]	XP_002427714	0	scaffold1_size2776465:212555-213447;scaffold1_size2776465:213868-214186;scaffold1_size2776465:216429-216523;scaffold1_size2776465:218493-218761;scaffold1_size2776465:218825-219191	7	2;1;1;2;1	212575:A<>G;212787:A<>G;214019:C<>T;216440:T<>C;218682:G<>T;218697:T<>A;219096:A<>G
maker-scaffold670size60319-augustus-gene-0.2-mRNA-1	chromatin regulatory protein sir2, putative [Pediculus humanus corporis]	XP_002429361	4.19e-124	scaffold670_size60639:56522-57217;scaffold670_size60639:58739-59317	7	6;1	56663:G<>T;56879:G<>A;57139:A<>ATT;57140:CG<>CTTGGATTGG,CGCGTG;57143:G<>GTGA;57144:G<>GATTGGCGA;58807:C<>T
maker-scaffold4size1754260-augustus-gene-10.4-mRNA-1	conserved hypothetical protein [Pediculus humanus corporis]	XP_002429571	2.41e-24	scaffold4_size1775450:1035798-1036066;scaffold4_size1775450:1036802-1037187;scaffold4_size1775450:1037274-1038137;scaffold4_size1775450:1039294-1039620	7	1;3;2;1	1035897:C<>T;1036933:A<>G;1036981:C<>T;1037152:G<>A;1037706:T<>C;1038069:A<>G;1039515:A<>G
maker-scaffold397size365563-augustus-gene-2.8-mRNA-1	hypothetical protein Phum_PHUM478280 [Pediculus humanus corporis]	XP_002430425	5.08e-09	scaffold397_size370882:143937-144200;scaffold397_size370882:145522-146145	7	4;3	143973:G<>C;143995:G<>A;144186:C<>G;144192:C<>A;145721:CACAA<>CACAACAA;145822:C<>G;145910:A<>C
maker-scaffold34size991984-augustus-gene-6.5-mRNA-1	Calpain B, putative [Pediculus humanus corporis]	XP_002432427	0	scaffold34_size1002017:667205-667400;scaffold34_size1002017:667841-668309;scaffold34_size1002017:670303-670471;scaffold34_size1002017:671673-672163	7	1;2;2;2	667266:C<>T;668149:G<>C;668193:A<>C;670408:G<>A;670450:A<>C;671987:G<>C;672093:A<>C
maker-scaffold4size1754260-augustus-gene-16.17-mRNA-1	Phosphatidylinositol 4-kinase alpha, putative [Pediculus humanus corporis]	XP_002432992	0	scaffold4_size1775450:1640570-1640816;scaffold4_size1775450:1643371-1643528;scaffold4_size1775450:1643877-1644077;scaffold4_size1775450:1645642-1645864;scaffold4_size1775450:1648223-1648336	7	1;1;2;2;1	1640811:T<>A;1643488:A<>G;1643937:A<>T;1643950:G<>T;1645821:A<>G;1645854:C<>A;1648262:G<>A
maker-scaffold66size1200099-augustus-gene-3.1-mRNA-1	hypothetical protein BRAFLDRAFT_199699 [Branchiostoma floridae]	XP_002607840	1.5e-81	scaffold66_size1218180:323916-324230;scaffold66_size1218180:330293-330543;scaffold66_size1218180:330631-330775;scaffold66_size1218180:331389-331567;scaffold66_size1218180:335070-335254;scaffold66_size1218180:335340-335478	7	1;2;1;1;1;1	324103:A<>C;330510:A<>C;330528:T<>C;330673:T<>C;331555:AN<>ATTTCTCN,ATTN;335159:A<>T;335457:A<>G
maker-scaffold23size1161859-augustus-gene-10.9-mRNA-1	PREDICTED: tetratricopeptide repeat protein 25-like isoform X1 [Saccoglossus kowalevskii]	XP_002739664	1.51e-80	scaffold23_size1179582:1032609-1032955;scaffold23_size1179582:1033064-1033208;scaffold23_size1179582:1033280-1033391;scaffold23_size1179582:1033465-1033865	7	1;1;1;4	1032895:G<>A;1033114:T<>C;1033389:A<>G;1033531:A<>T;1033586:G<>GTTTCC;1033589:A<>C;1033590:A<>C
maker-scaffold4size1754260-augustus-gene-11.4-mRNA-1	PREDICTED: coiled-coil and C2 domain-containing protein 2A [Xenopus (Silurana) tropicalis]	XP_002938689	1.86e-39	scaffold4_size1775450:1091997-1092554;scaffold4_size1775450:1094089-1094284;scaffold4_size1775450:1094621-1095092;scaffold4_size1775450:1096788-1096959;scaffold4_size1775450:1097440-1097696;scaffold4_size1775450:1098364-1098617	7	1;1;1;1;2;1	1091997:C<>T;1094206:A<>C;1094955:C<>T;1096938:T<>C;1097489:T<>C;1097510:T<>C;1098426:G<>A
maker-scaffold484size118506-augustus-gene-0.0-mRNA-1	PREDICTED: calpain-5, partial [Pan troglodytes]	XP_003313296	2.5e-135	scaffold484_size120427:70706-70885;scaffold484_size120427:70984-71139;scaffold484_size120427:73543-73617;scaffold484_size120427:73907-74342;scaffold484_size120427:74479-74991	7	1;1;1;2;2	70783:A<>C;71031:A<>G;73598:C<>G;73962:G<>C;74329:C<>T;74556:G<>A;74721:A<>G
maker-scaffold5size1727520-augustus-gene-9.3-mRNA-1	PREDICTED: structural maintenance of chromosomes protein 4 [Nasonia vitripennis]	XP_003424024	0	scaffold5_size1740208:905562-905760;scaffold5_size1740208:907405-907792;scaffold5_size1740208:911462-912193;scaffold5_size1740208:914690-916332;scaffold5_size1740208:916462-916742	7	1;1;1;2;2	905694:G<>A;907528:T<>C;911477:T<>C;915690:G<>T;915849:C<>G;916551:G<>A;916641:T<>C
maker-scaffold99size561911-augustus-gene-2.2-mRNA-1	PREDICTED: aminopeptidase N-like [Bombus impatiens]	XP_003487612	3.85e-31	scaffold99_size570270:252328-252459;scaffold99_size570270:252549-252691;scaffold99_size570270:252924-253044;scaffold99_size570270:253121-253291	7	1;2;2;2	252359:G<>A;252552:T<>C;252622:C<>G;252998:G<>A;253025:A<>G;253228:G<>C;253256:A<>T
maker-scaffold126size469926-augustus-gene-3.3-mRNA-1	PREDICTED: kinesin-like protein KIF16B-like [Bombus impatiens]	XP_003488806	0	scaffold126_size472783:437572-437933;scaffold126_size472783:439193-439404;scaffold126_size472783:439738-440004;scaffold126_size472783:440089-440262;scaffold126_size472783:440460-440586;scaffold126_size472783:442225-442460;scaffold126_size472783:442538-442914	7	1;1;1;1;1;1;1	437724:G<>A;439228:A<>G;439993:T<>C;440121:G<>A;440586:G<>C;442433:T<>G;442672:A<>G
maker-scaffold208size344337-augustus-gene-1.1-mRNA-1	PREDICTED: hypothetical protein LOC100742391 [Bombus impatiens]	XP_003490087	7.87e-14	scaffold208_size349384:114832-114867;scaffold208_size349384:115032-115140;scaffold208_size349384:115217-115878;scaffold208_size349384:115941-116071;scaffold208_size349384:116237-116371	7	1;1;2;1;2	114851:A<>G;115034:A<>G;115343:T<>C;115789:C<>T;116020:T<>A;116239:G<>T;116309:G<>A
maker-scaffold270size268122-augustus-gene-1.1-mRNA-1	PREDICTED: hypothetical protein LOC100749606 [Bombus impatiens]	XP_003492042	1.86e-41	scaffold270_size270764:197284-197501;scaffold270_size270764:197570-197711;scaffold270_size270764:197774-197936;scaffold270_size270764:199562-199840;scaffold270_size270764:202116-202772	7	1;1;1;2;2	197433:T<>C;197688:C<>G;197797:A<>C;199591:C<>T;199647:T<>G;202766:G<>C;202770:A<>T
maker-scaffold1size2756217-augustus-gene-17.5-mRNA-1	PREDICTED: lysine-specific demethylase 6A-like [Apis florea]	XP_003693788	1.08e-17	scaffold1_size2776465:1766461-1766511;scaffold1_size2776465:1767840-1768187;scaffold1_size2776465:1768264-1768658;scaffold1_size2776465:1771517-1771832;scaffold1_size2776465:1773140-1773455	7	1;1;2;2;1	1766474:G<>GAAAA;1768109:T<>C;1768329:G<>A;1768590:T<>C;1771691:C<>G;1771700:C<>T;1773287:T<>G
maker-scaffold89size602897-augustus-gene-0.5-mRNA-1	PREDICTED: rab3 GTPase-activating protein non-catalytic subunit-like isoform 1 [Apis florea]	XP_003697292	2.6e-65	scaffold89_size610391:57752-57909;scaffold89_size610391:58987-59160;scaffold89_size610391:59237-59712;scaffold89_size610391:60641-60781	7	1;1;3;2	57759:C<>G;59147:T<>C;59649:T<>TATA,TATATAA;59652:A<>C;59656:T<>G;60766:T<>C;60780:G<>A
maker-scaffold365size193989-augustus-gene-0.1-mRNA-1	PREDICTED: neuropathy target esterase sws-like, partial [Megachile rotundata]	XP_003699929	0	scaffold365_size193834:45165-45435;scaffold365_size193834:47263-47651	7	6;1	45209:C<>T;45240:C<>A;45266:G<>A;45337:G<>GAAGCTT;45338:TCA<>TCACCAAGGAAGACTCCACA,TAGCTTACA;45340:AN<>AGTTGAAGCTTACCN,ACCAAGN;47305:T<>C
maker-scaffold4size1754260-augustus-gene-12.0-mRNA-1	PREDICTED: protein argonaute-2 [Megachile rotundata]	XP_003701032	0	scaffold4_size1775450:1185991-1186361;scaffold4_size1775450:1187258-1187645;scaffold4_size1775450:1187730-1187956;scaffold4_size1775450:1188025-1188543	7	1;1;3;2	1186268:T<>C;1187287:C<>A;1187840:AT<>AGT;1187843:A<>C;1187850:AG<>AACTAGGTGG;1188057:T<>G;1188066:T<>C
maker-scaffold325size403533-augustus-gene-0.2-mRNA-1	PREDICTED: cytochrome P450 18a1-like [Megachile rotundata]	XP_003704220	7.7e-80	scaffold325_size411318:62963-63059;scaffold325_size411318:64451-64588;scaffold325_size411318:66877-67324	7	2;1;4	63045:G<>A;63046:T<>C;64586:A<>C;66886:T<>C;67096:C<>T;67198:A<>C;67251:C<>T
maker-scaffold2size2657229-augustus-gene-6.5-mRNA-1	PREDICTED: calpain-D-like [Megachile rotundata]	XP_003707112	0	scaffold2_size2681660:606902-607122;scaffold2_size2681660:608656-608960;scaffold2_size2681660:609500-611062	7	2;1;4	606930:C<>T;607104:C<>T;608692:G<>A;609731:G<>A;609786:T<>C;609845:T<>G;610555:T<>A
maker-scaffold519size122863-augustus-gene-0.2-mRNA-1	PREDICTED: zinc finger protein 14-like [Ceratotherium simum simum]	XP_004442637	1.01e-11	scaffold519_size127352:120207-122810	7	7	120581:T<>C;120601:T<>G;120635:C<>T;121107:G<>C;121131:T<>C;121480:A<>C;121718:G<>C
maker-scaffold145size712617-augustus-gene-6.2-mRNA-1	GA30442, isoform S [Drosophila pseudoobscura pseudoobscura]	XP_004444468	1.76e-28	scaffold145_size720047:405763-406118;scaffold145_size720047:406177-406656;scaffold145_size720047:411246-411388	7	2;3;2	405956:T<>C;406034:A<>C;406407:G<>A;406557:G<>T;406650:C<>T;411253:T<>C;411290:T<>C
maker-scaffold1size2756217-augustus-gene-20.0-mRNA-1	PREDICTED: NF-X1-type zinc finger protein NFXL1-like [Aplysia californica]	XP_005090830	2.41e-140	scaffold1_size2776465:2041233-2041955;scaffold1_size2776465:2044006-2044547;scaffold1_size2776465:2046699-2047014;scaffold1_size2776465:2047108-2047319;scaffold1_size2776465:2047931-2048091;scaffold1_size2776465:2048158-2048559	7	1;1;1;2;1;1	2041950:G<>GTAAGTTCAATAA;2044436:C<>T;2046891:G<>A;2047152:C<>T;2047257:A<>G;2048025:G<>A;2048245:C<>T
maker-scaffold615size73659-augustus-gene-0.1-mRNA-1	PREDICTED: uncharacterized protein LOC101847791 isoform X1 [Aplysia californica]	XP_005091267	3.61e-11	scaffold615_size74465:49395-49567;scaffold615_size74465:53363-53519;scaffold615_size74465:53604-53742	7	1;3;3	49397:G<>A;53371:T<>A;53373:GGCAG<>GGCAGCAG;53376:AG<>AGCCG;53609:A<>C;53611:T<>TTCTAACTC;53627:A<>AATTACCCT
maker-scaffold8size1945031-augustus-gene-6.1-mRNA-1	PREDICTED: coiled-coil domain-containing protein 40-like [Aplysia californica]	XP_005091971	7.59e-73	scaffold8_size1970726:603243-603369;scaffold8_size1970726:608327-608521;scaffold8_size1970726:612753-612868	7	2;1;4	603248:T<>C;603330:G<>A;608497:C<>T;612757:TTACTACTACT<>TTACTACT;612788:A<>T;612790:A<>T;612825:C<>G
maker-scaffold562size87216-augustus-gene-0.1-mRNA-1	PREDICTED: uncharacterized protein K02A2.6-like [Aplysia californica]	XP_005105874	0	scaffold562_size89936:43870-47929;scaffold562_size89936:47985-48250	7	6;1	44225:C<>A;45298:T<>G;45336:C<>T;47426:A<>T;47746:TNAA<>T;47895:C<>CATCAGCGGTG;48063:C<>CACCCATAA,CCATAA
maker-scaffold19size1242042-augustus-gene-11.16-mRNA-1	PREDICTED: uncharacterized protein LOC101845147 [Aplysia californica]	XP_005112978	2.1e-24	scaffold19_size1250089:1224504-1225849;scaffold19_size1250089:1225914-1226272;scaffold19_size1250089:1226535-1226686	7	3;3;1	1224605:C<>T;1224782:C<>G;1225433:T<>G;1225960:A<>G;1226223:C<>T;1226255:A<>G;1226662:G<>A
maker-scaffold113size504212-augustus-gene-2.0-mRNA-1	PREDICTED: zinc finger protein 14-like [Microtus ochrogaster]	XP_005364839	1.46e-09	scaffold113_size512215:181275-182539;scaffold113_size512215:182882-183253;scaffold113_size512215:185359-185529	7	4;1;2	182257:A<>G;182269:T<>G;182380:T<>C;182529:A<>C;183196:G<>T;185396:A<>G;185471:G<>C
maker-scaffold30size1054049-augustus-gene-9.2-mRNA-1	PREDICTED: eukaryotic translation initiation factor 4 gamma 3 [Latimeria chalumnae]	XP_005988786	2.36e-29	scaffold30_size1063527:1007979-1008200;scaffold30_size1063527:1009086-1009401;scaffold30_size1063527:1014027-1014555;scaffold30_size1063527:1014667-1015116;scaffold30_size1063527:1015478-1015543;scaffold30_size1063527:1015627-1015890	7	1;1;2;1;1;1	1008056:G<>A;1009306:G<>A;1014400:A<>G;1014456:T<>A;1014699:A<>T;1015478:T<>G;1015785:G<>C
maker-scaffold66size1200099-augustus-gene-7.3-mRNA-1	PREDICTED: zinc finger protein 84-like [Pelodiscus sinensis]	XP_006128790	3.03e-08	scaffold66_size1218180:753055-753569;scaffold66_size1218180:754315-754402;scaffold66_size1218180:758180-758468;scaffold66_size1218180:758540-759233;scaffold66_size1218180:761377-761887	7	1;1;2;1;2	753397:T<>C;754366:C<>T;758313:A<>G;758432:A<>G;758743:A<>G;761791:G<>A;761810:T<>A
maker-scaffold86size613819-augustus-gene-5.5-mRNA-1	PREDICTED: rho GTPase-activating protein 44-like isoform X3 [Apis mellifera]	XP_006572270	3.35e-134	scaffold86_size618756:490398-491786;scaffold86_size618756:492456-492756;scaffold86_size618756:495012-495342;scaffold86_size618756:496074-496545	7	4;1;1;1	490437:T<>C;490446:C<>G;491010:A<>C;491693:T<>G;492526:A<>G;495024:T<>C;496365:C<>T
maker-scaffold136size447168-augustus-gene-3.15-mRNA-1	PREDICTED: E3 ubiquitin-protein ligase listerin-like [Apis dorsata]	XP_006612222	4.73e-44	scaffold136_size452109:306220-306714;scaffold136_size452109:306976-307289;scaffold136_size452109:307375-307788;scaffold136_size452109:308671-309190;scaffold136_size452109:309648-310187;scaffold136_size452109:310732-310854	7	1;1;1;2;1;1	306603:A<>C;307176:T<>C;307483:T<>C;308914:A<>G;309010:G<>A;309756:A<>C;310806:A<>G
maker-scaffold2size2657229-augustus-gene-1.4-mRNA-1	PREDICTED: LOW QUALITY PROTEIN: leucine--tRNA ligase, cytoplasmic-like [Lepisosteus oculatus]	XP_006631925	0	scaffold2_size2681660:10139-10271;scaffold2_size2681660:7323-7442;scaffold2_size2681660:7538-7999;scaffold2_size2681660:8796-9090;scaffold2_size2681660:9135-9452;scaffold2_size2681660:9847-10067	7	1;1;1;1;1;2	10209:A<>G;7349:C<>T;7808:G<>T;8988:T<>C;9144:C<>T;9964:A<>T;10052:CTCT<>C
maker-scaffold136size447168-augustus-gene-3.2-mRNA-1	PREDICTED: superkiller viralicidic activity 2-like 2 [Erinaceus europaeus]	XP_007518948	0	scaffold136_size452109:132713-133261;scaffold136_size452109:137508-137726;scaffold136_size452109:138540-138717;scaffold136_size452109:139335-139481;scaffold136_size452109:143182-143474;scaffold136_size452109:144200-144422	7	1;2;1;1;1;1	132736:T<>C;137557:GT<>GTTCT,GAT;137559:C<>CATTTTTGTTCTTGATA,CTTCTT;138662:T<>G;139385:T<>C;143237:T<>C;144351:T<>C
maker-scaffold18size2240851-augustus-gene-10.5-mRNA-1	PREDICTED: tonsoku-like protein [Chrysemys picta bellii]	XP_008163404	1.63e-91	scaffold18_size2269418:1030227-1030731;scaffold18_size2269418:1032476-1032967;scaffold18_size2269418:1033403-1033635;scaffold18_size2269418:1034168-1034498;scaffold18_size2269418:1035579-1035977	7	2;1;1;1;2	1030461:G<>A;1030587:G<>C;1032477:G<>C;1033568:G<>A;1034259:T<>G;1035940:C<>T;1035943:G<>C
maker-scaffold58size769326-augustus-gene-1.1-mRNA-1	PREDICTED: valine--tRNA ligase [Tribolium castaneum]	XP_008195563	0	scaffold58_size782192:157943-158242;scaffold58_size782192:158438-159127;scaffold58_size782192:159260-159490	7	1;3;3	157979:T<>G;158594:A<>G;158933:C<>G;159004:A<>C;159343:A<>G;159344:G<>A;159440:T<>C
maker-scaffold523size99474-augustus-gene-0.2-mRNA-1	PREDICTED: uncharacterized protein LOC660251 isoform X2 [Tribolium castaneum]	XP_008196949	1.53e-42	scaffold523_size101202:36042-36308;scaffold523_size101202:37479-39206	7	1;6	36294:G<>A;37928:C<>G;38503:A<>T;38509:A<>AAT;38578:A<>T;38666:A<>G;38903:G<>A
maker-scaffold52size909272-augustus-gene-2.1-mRNA-1	PREDICTED: integrin alpha-PS3-like [Tribolium castaneum]	XP_008198168	2.61e-70	scaffold52_size924501:197632-197837;scaffold52_size924501:198137-198394;scaffold52_size924501:199690-199836;scaffold52_size924501:200947-201341;scaffold52_size924501:203085-203287	7	1;3;1;1;1	197664:C<>G;198141:A<>G;198326:T<>A;198334:A<>C;199717:G<>A;201072:A<>G;203096:G<>C
maker-scaffold47size1319914-augustus-gene-7.4-mRNA-1	PREDICTED: guanylate cyclase 32E isoform X2 [Tribolium castaneum]	XP_008199208	1.1e-79	scaffold47_size1343302:737671-737935;scaffold47_size1343302:749222-749532	7	3;4	737724:G<>T;737733:G<>A;737883:A<>G;749236:T<>C;749237:C<>T;749246:C<>T;749484:A<>C
maker-scaffold342size295439-augustus-gene-1.11-mRNA-1	PREDICTED: uncharacterized protein LOC103315067 [Tribolium castaneum]	XP_008201021	6.69e-11	scaffold342_size298037:109454-109528;scaffold342_size298037:110978-112103;scaffold342_size298037:112280-113405;scaffold342_size298037:114479-115037	7	1;1;4;1	109466:T<>C;112097:G<>A;112317:G<>A;112449:G<>A;112791:G<>A;113249:G<>C;114709:A<>G
maker-scaffold85size629767-augustus-gene-4.10-mRNA-1	PREDICTED: zinc finger MYM-type protein 3 [Nasonia vitripennis]	XP_008210966	1.45e-25	scaffold85_size631719:336637-336833;scaffold85_size631719:337364-337399;scaffold85_size631719:337646-337925;scaffold85_size631719:340195-340396;scaffold85_size631719:340469-340618;scaffold85_size631719:340681-340845;scaffold85_size631719:340907-341211	7	1;1;1;1;1;1;1	336768:G<>A;337365:C<>T;337899:C<>T;340271:C<>T;340526:A<>T;340771:T<>C;341080:C<>A
maker-scaffold87size608750-augustus-gene-5.2-mRNA-1	PREDICTED: E3 ubiquitin-protein ligase UBR3 isoform X2 [Nasonia vitripennis]	XP_008216989	0	scaffold87_size613878:418190-418499;scaffold87_size613878:418587-419143;scaffold87_size613878:422801-423044;scaffold87_size613878:426010-426216	7	3;2;1;1	418213:A<>C;418445:A<>ATCTCTTATTAAAGTATAGTATATTTTAGT,AACTC;418448:AT<>ACTTATT;418591:A<>G;418662:GT<>GTTTCTATAGTT;422945:C<>T;426027:C<>T
maker-scaffold82size640827-augustus-gene-4.1-mRNA-1	PREDICTED: neuroendocrine convertase 2-like [Diaphorina citri]	XP_008474210	0	scaffold82_size652361:419274-419498;scaffold82_size652361:424478-424653;scaffold82_size652361:424727-425115;scaffold82_size652361:425231-425464;scaffold82_size652361:425794-425911	7	2;1;2;1;1	419390:C<>T;419447:A<>G;424638:C<>T;424804:T<>G;424997:GAAAAAAA<>GAAAAAA;425351:T<>C;425872:T<>C
maker-scaffold8size1945031-augustus-gene-6.3-mRNA-1	PREDICTED: gamma-glutamyl hydrolase-like isoform X2 [Microplitis demolitor]	XP_008544458	1.76e-58	scaffold8_size1970726:634792-635128;scaffold8_size1970726:635529-635722;scaffold8_size1970726:636081-636138;scaffold8_size1970726:637321-637581;scaffold8_size1970726:640317-640546;scaffold8_size1970726:641112-641450	7	2;1;1;1;1;1	634886:A<>G;635109:T<>G;635602:C<>A;636114:A<>T;637480:T<>C;640416:C<>T;641237:A<>G
augustus-scaffold462size127602-abinit-gene-0.1-mRNA-1	PREDICTED: uncharacterized protein LOC103571350 [Microplitis demolitor]	XP_008547700	1.2e-23	scaffold462_size128011:119716-120281;scaffold462_size128011:123061-123369;scaffold462_size128011:124824-125055;scaffold462_size128011:127552-127863	7	1;3;1;2	119743:C<>CGACATTCGA,CGA;123063:C<>CATTGT,CG;123246:TT<>TTCACATTAATAT,TCACATTAATATCT;123247:T<>TCACATTAATA,TCGACGCA;124998:AN<>ATCGCTN,AGCTN;127601:A<>T;127610:T<>C
maker-scaffold210size338753-augustus-gene-2.0-mRNA-1	PREDICTED: ATPase family AAA domain-containing protein 2-like isoform X3 [Microplitis demolitor]	XP_008549538	1.94e-67	scaffold210_size343790:186927-187402;scaffold210_size343790:188924-189141;scaffold210_size343790:189240-189616	7	4;2;1	186973:A<>T;187004:C<>T;187125:ACATCATCATCATCATCATCATCA<>ACATCATCATCATCATCATCATCATCA;187191:G<>C;188965:A<>G;189054:G<>A;189280:T<>C
maker-scaffold9size1444705-augustus-gene-4.18-mRNA-1	PREDICTED: protein AF-10-like [Microplitis demolitor]	XP_008549669	1.63e-32	scaffold9_size1458794:300022-301136;scaffold9_size1458794:301678-302094;scaffold9_size1458794:303771-304828;scaffold9_size1458794:305506-305735	7	3;1;1;2	300145:G<>A;300260:C<>A;300554:T<>A;301983:T<>C;303872:T<>C;305605:TGTAGAACACGTA<>TGTA;305687:T<>TATAGCAGG
maker-scaffold44size860316-augustus-gene-7.0-mRNA-1	PREDICTED: suppressor of lurcher protein 1 isoform X2 [Microplitis demolitor]	XP_008552651	1.16e-55	scaffold44_size867597:822994-823090;scaffold44_size867597:823199-823349;scaffold44_size867597:824213-824499	7	2;4;1	823024:G<>A;823078:G<>T;823240:G<>A;823255:A<>G;823275:G<>A;823332:A<>T;824418:T<>C
maker-scaffold140size439629-augustus-gene-1.1-mRNA-1	PREDICTED: multidrug resistance-associated protein 1 isoform X2 [Microplitis demolitor]	XP_008553086	0	scaffold140_size450288:134375-134586;scaffold140_size450288:142755-142931;scaffold140_size450288:144091-144284;scaffold140_size450288:144358-144800;scaffold140_size450288:144887-145076;scaffold140_size450288:146336-146561;scaffold140_size450288:147034-147192	7	1;1;1;1;1;1;1	134491:G<>A;142899:G<>A;144110:T<>C;144485:T<>G;145050:A<>C;146474:C<>T;147154:A<>G
maker-scaffold587size81631-augustus-gene-0.1-mRNA-1	AGAP001744-PA [Anopheles gambiae str. PEST]	XP_321341	1.07e-144	scaffold587_size82636:56791-56922;scaffold587_size82636:57365-57594;scaffold587_size82636:58646-58898	7	1;4;2	56872:G<>A;57483:TAG<>TAGACGAG,TCAGTGAAG;57484:AG<>ACACGAGGCCGGG;57485:G<>GACGAGGCCGGC;57560:G<>C;58738:G<>A;58875:C<>T
maker-scaffold78size655360-augustus-gene-5.23-mRNA-1	PREDICTED: plexin-B isoform X2 [Apis mellifera]	XP_395735	0	scaffold78_size661079:511772-512219;scaffold78_size661079:512335-512455;scaffold78_size661079:513813-513872;scaffold78_size661079:514416-514549;scaffold78_size661079:515986-516291;scaffold78_size661079:516406-516873	7	1;1;1;1;2;1	511777:A<>T;512351:A<>C;513846:A<>G;514451:C<>A;515992:G<>A;516004:C<>T;516628:A<>T
maker-scaffold26size1667613-augustus-gene-10.5-mRNA-1	PREDICTED: probable cytochrome P450 305a1 [Tribolium castaneum]	XP_970303	1.34e-71	scaffold26_size1692684:1007690-1007870;scaffold26_size1692684:1007945-1008041;scaffold26_size1692684:1008417-1008865;scaffold26_size1692684:1010640-1010777	7	1;1;4;1	1007721:T<>G;1008007:G<>T;1008471:T<>TGGAGTTGA,TAG;1008564:T<>A;1008569:G<>T;1008800:C<>T;1010643:T<>C
augustus-scaffold107size522501-abinit-gene-0.0-mRNA-1	-	-	-	scaffold107_size532281:772-1218	6	6	830:G<>A;838:T<>C;1015:A<>G;1113:T<>C;1125:T<>C;1168:T<>C
augustus-scaffold1211size26240-abinit-gene-0.0-mRNA-1	-	-	-	scaffold1211_size26891:567-1019	6	6	724:T<>G;763:G<>A;835:C<>G;838:C<>A;968:T<>C;969:T<>C
augustus-scaffold3902size4574-abinit-gene-0.0-mRNA-1	-	-	-	scaffold3902_size4648:2205-2740;scaffold3902_size4648:3079-3543;scaffold3902_size4648:3907-4446	6	1;2;3	2220:T<>A;3137:T<>TA;3373:A<>T;4041:C<>CAACTTA,CAACTT;4042:G<>GACTTAC,GAAGCTTGGAAAATAT;4335:G<>A
augustus-scaffold52607size7183-abinit-gene-0.0-mRNA-1	-	-	-	scaffold52607_size7183:4873-5086	6	6	5046:T<>A;5053:A<>C;5067:A<>G;5370:A<>G;5375:A<>G;6243:G<>C
augustus-scaffold6065size2793-abinit-gene-0.0-mRNA-1	-	-	-	scaffold6065_size2793:9-1832	6	6	74:T<>G;157:C<>A;1248:G<>C;1272:C<>T;1337:A<>T;1430:C<>T
maker-scaffold10890size7437-augustus-gene-0.1-mRNA-1	-	-	-	scaffold10890_size7618:4308-4599;scaffold10890_size7618:4825-5018	6	3;3	4322:G<>A;4375:C<>T;4590:G<>A;4827:C<>T;4842:CATA<>CA;4947:A<>T
maker-scaffold110size515606-augustus-gene-3.11-mRNA-1	-	-	-	scaffold110_size520092:202033-202464;scaffold110_size520092:203155-203758;scaffold110_size520092:203988-204911;scaffold110_size520092:205805-205850	6	1;2;2;1	202219:T<>C;203156:T<>C;203456:C<>T;204084:A<>G;204695:G<>A;205836:C<>T
maker-scaffold120size483217-augustus-gene-3.10-mRNA-1	-	-	-	scaffold120_size491381:442863-443149;scaffold120_size491381:443378-443576	6	4;2	443012:A<>AGCT;443013:ANCACAG<>A;443088:A<>G;443123:C<>G;443462:A<>G;443513:G<>A
maker-scaffold128size459976-augustus-gene-3.1-mRNA-1	-	-	-	scaffold128_size470412:383792-384139;scaffold128_size470412:385856-386252;scaffold128_size470412:387669-387955	6	2;3;1	383844:C<>T;383851:C<>A;386007:A<>T;386014:T<>C;386118:T<>C;387752:A<>G
maker-scaffold12size1412574-augustus-gene-13.15-mRNA-1	-	-	-	scaffold12_size1424361:1352595-1353319;scaffold12_size1424361:1353461-1353689;scaffold12_size1424361:1355098-1355297	6	4;1;1	1352757:C<>A;1352858:G<>T;1352876:G<>C;1353191:C<>G;1353616:C<>A;1355240:C<>A
maker-scaffold133size449948-augustus-gene-3.1-mRNA-1	-	-	-	scaffold133_size458582:363613-363990;scaffold133_size458582:364083-364172;scaffold133_size458582:364882-365265;scaffold133_size458582:365342-365566;scaffold133_size458582:366147-366201	6	1;1;2;1;1	363969:T<>C;364144:T<>A;365224:A<>G;365238:G<>C;365511:A<>G;366193:C<>G
maker-scaffold136size447168-augustus-gene-3.16-mRNA-1	-	-	-	scaffold136_size452109:344330-344810;scaffold136_size452109:345777-346504	6	1;5	344625:G<>T;345866:G<>T;345901:A<>G;345932:T<>C;346049:T<>A;346122:C<>T
maker-scaffold138size440403-augustus-gene-2.1-mRNA-1	-	-	-	scaffold138_size443770:196551-196723;scaffold138_size443770:197248-197597;scaffold138_size443770:197671-198151;scaffold138_size443770:198267-198600	6	1;1;3;1	196608:T<>C;197462:T<>C;197742:G<>A;198087:T<>C;198126:A<>T;198382:T<>C
maker-scaffold13size1375079-augustus-gene-7.4-mRNA-1	-	-	-	scaffold13_size1384773:782867-783030;scaffold13_size1384773:783187-783354;scaffold13_size1384773:784122-784317;scaffold13_size1384773:785398-785563	6	2;1;2;1	782872:A<>G;782945:ACG<>ACGATTCCACCG;783250:C<>T;784249:A<>C;784300:C<>A;785414:A<>C
maker-scaffold146size428850-augustus-gene-0.0-mRNA-1	-	-	-	scaffold146_size434534:11392-11696;scaffold146_size434534:11772-11883;scaffold146_size434534:12228-12339;scaffold146_size434534:12679-12875	6	2;1;1;2	11601:C<>T;11631:C<>G;11848:C<>T;12304:T<>C;12806:A<>G;12808:G<>C
maker-scaffold149size424757-augustus-gene-1.8-mRNA-1	-	-	-	scaffold149_size429242:104013-105963;scaffold149_size429242:106608-106714	6	5;1	104281:T<>A;104295:G<>T;104795:C<>T;104924:G<>T;105439:A<>G;106709:C<>T
maker-scaffold169size953240-augustus-gene-5.15-mRNA-1	-	-	-	scaffold169_size967462:423453-423598;scaffold169_size967462:423832-424039;scaffold169_size967462:424511-424746	6	1;4;1	423483:G<>A;423853:C<>T;423910:C<>T;423983:GTNT<>GAAGTTATTTNT,GGTGAAGTTATTTNT;423984:T<>TTATTG,TTAAGTTATCA;424726:C<>G
maker-scaffold173size392796-augustus-gene-2.19-mRNA-1	-	-	-	scaffold173_size397114:306668-307526;scaffold173_size397114:307602-307922	6	5;1	306871:C<>T;306911:T<>A;306916:C<>T;306917:T<>A;307161:C<>T;307856:ACNT<>A
maker-scaffold176size389526-augustus-gene-1.8-mRNA-1	-	-	-	scaffold176_size396154:158714-158838;scaffold176_size396154:158896-159167;scaffold176_size396154:159236-159381	6	1;3;2	158797:T<>C;159013:C<>A;159030:G<>C;159155:CTTTTT<>CTTTTTT;159302:GCCTCCT<>GCCT;159324:C<>T
maker-scaffold188size365332-augustus-gene-1.4-mRNA-1	-	-	-	scaffold188_size368907:174421-175395;scaffold188_size368907:175643-176162;scaffold188_size368907:181110-181782;scaffold188_size368907:182995-183644	6	2;1;2;1	174949:C<>G;175134:C<>T;176087:T<>A;181696:G<>A;181759:G<>A;183460:A<>G
maker-scaffold191size643645-augustus-gene-5.1-mRNA-1	-	-	-	scaffold191_size652183:542320-543265;scaffold191_size652183:544141-544417	6	5;1	542757:T<>A;542907:A<>T;542936:G<>T;542946:A<>G;543262:T<>C;544334:G<>C
maker-scaffold1size2756217-augustus-gene-12.0-mRNA-1	-	-	-	scaffold1_size2776465:1226550-1228142;scaffold1_size2776465:1228873-1229053;scaffold1_size2776465:1229565-1229899	6	4;1;1	1226658:T<>C;1226901:TGAAGAA<>TGAA;1227049:A<>T;1227161:A<>C;1228946:T<>A;1229611:G<>A
maker-scaffold200size345481-augustus-gene-2.14-mRNA-1	-	-	-	scaffold200_size350333:184183-184635;scaffold200_size350333:184819-186208	6	2;4	184312:G<>T;184478:A<>T;185000:G<>C;185685:A<>G;185864:G<>A;185993:T<>A
maker-scaffold236size304854-augustus-gene-2.1-mRNA-1	-	-	-	scaffold236_size311875:203776-203910;scaffold236_size311875:204088-204266;scaffold236_size311875:204289-204463	6	1;2;3	203875:C<>A;204102:C<>T;204152:T<>C;204290:C<>T;204371:C<>A;204437:C<>T
maker-scaffold254size288410-augustus-gene-0.2-mRNA-1	-	-	-	scaffold254_size292535:70261-71371;scaffold254_size292535:73008-73348	6	2;4	70475:C<>G;70592:A<>C;73244:TCTGGTGATGCTGGTGATGATGGTGATGCTGGTGATG<>TCTGGTGATGCTGGTGATGATGGTGATGCTGGTGATGCTGGTGATGATGGTGATGCTGGTGATG;73254:CTGGTGATGATGGTGATGCTGGTGATGATGGTGAT<>CTGGTGATGATGGTGATGATGGTGATGATGGTGATGCTGGTGATGATGGTGAT,CTGGTGATGATGGTGATGATGGTGATGCTGGTGATGATGGTGAT;73263:ATGGTGATGCTGGTGATG<>ATGGTGATGCTGGTGATGCTGGTGATG;73272:C<>A
maker-scaffold261size276640-augustus-gene-1.13-mRNA-1	-	-	-	scaffold261_size279430:227526-228486	6	6	227596:C<>CAACAAT,CA;228114:G<>T;228285:AC<>ACGTC;228286:CA<>CGTCATA,CCATCGTAA;228362:G<>A;228434:G<>A
maker-scaffold28size1079920-augustus-gene-5.0-mRNA-1	-	-	-	scaffold28_size1093931:485516-485624;scaffold28_size1093931:486354-486693;scaffold28_size1093931:486872-487052;scaffold28_size1093931:487813-488513	6	1;1;3;1	485525:C<>CCCGAGGG;486597:A<>C;486924:C<>T;486937:GN<>GAATGACTTGCACCN,GGAGCCATCN;486973:C<>T;488354:T<>C
maker-scaffold305size233158-augustus-gene-1.1-mRNA-1	-	-	-	scaffold305_size234600:114509-116398;scaffold305_size234600:119492-120470;scaffold305_size234600:123454-124047	6	1;3;2	115174:A<>G;119565:G<>A;119805:T<>A;120020:T<>C;123507:A<>G;123522:G<>A
maker-scaffold333size213126-augustus-gene-0.0-mRNA-1	-	-	-	scaffold333_size215433:32515-32889;scaffold333_size215433:33668-35158;scaffold333_size215433:35838-36251	6	1;4;1	32812:G<>A;33873:T<>G;33989:T<>C;35104:A<>AAAGATATAGAAGATT;35105:G<>GTTGATA;36246:A<>G
maker-scaffold349size205196-augustus-gene-1.8-mRNA-1	-	-	-	scaffold349_size208132:163522-164071;scaffold349_size208132:164284-164490;scaffold349_size208132:165596-165634	6	4;1;1	163524:G<>GGATGAAC,GGGCATTTGGATGAAC;163541:A<>T;163856:A<>T;164062:C<>T;164478:G<>A;165616:T<>C
maker-scaffold36size1013817-augustus-gene-4.16-mRNA-1	-	-	-	scaffold36_size1024887:316589-316822;scaffold36_size1024887:317371-317631	6	5;1	316615:C<>CATTGTCAGGCGCCCGA,CAAAAGTTA;316702:G<>A;316725:T<>C;316731:G<>A;316802:G<>A;317599:T<>C
maker-scaffold377size221306-augustus-gene-1.4-mRNA-1	-	-	-	scaffold377_size227953:135988-136491;scaffold377_size227953:137151-138179	6	3;3	136111:A<>G;136156:T<>C;136230:T<>TG;137723:C<>T;137797:T<>TTG,TCACTTTTA;137846:C<>T
maker-scaffold378size180454-augustus-gene-0.2-mRNA-1	-	-	-	scaffold378_size182961:42516-44460;scaffold378_size182961:44767-45124	6	5;1	43237:T<>C;43637:G<>A;43929:T<>C;44120:T<>C;44422:A<>G;44980:C<>G
maker-scaffold39size909063-augustus-gene-3.2-mRNA-1	-	-	-	scaffold39_size918809:342157-343853;scaffold39_size918809:343915-344377	6	2;4	342975:G<>C;343202:C<>T;343984:T<>C;344099:T<>A;344110:T<>C;344158:T<>C
maker-scaffold3size2782310-augustus-gene-7.2-mRNA-1	-	-	-	scaffold3_size2807427:768231-769436	6	6	768266:A<>G;768319:C<>G;768373:T<>A;768708:C<>T;768998:T<>A;769172:T<>C
maker-scaffold438size138160-augustus-gene-0.1-mRNA-1	-	-	-	scaffold438_size139234:109903-111258;scaffold438_size139234:111638-112408;scaffold438_size139234:121690-122237	6	3;2;1	110064:G<>C;110657:C<>A;111109:A<>C;111668:A<>G;112232:T<>G;122227:G<>A
maker-scaffold46size820514-augustus-gene-6.4-mRNA-1	-	-	-	scaffold46_size830254:676100-677075;scaffold46_size830254:677280-678364	6	1;5	676749:G<>C;677283:T<>C;677447:G<>C;678146:A<>G;678150:T<>C;678170:C<>G
maker-scaffold525size99235-augustus-gene-0.1-mRNA-1	-	-	-	scaffold525_size103801:20585-20718;scaffold525_size103801:33868-34486	6	1;5	20630:G<>C;33887:T<>C;34253:G<>A;34425:GGT<>GGTAAATTAATTAATTAACAAAAAAAGT,GAGGTTCCATGT;34426:GT<>GTTCCATAT,GTAAATT;34427:T<>TA,TGAATA
maker-scaffold71size686415-augustus-gene-5.0-mRNA-1	-	-	-	scaffold71_size692064:306066-311424;scaffold71_size692064:311581-316875	6	2;4	306797:GTCAACTTC<>GTCAACTTCAACTTC;307943:C<>T;312831:C<>A;313745:A<>G;316778:G<>T;316861:T<>C
maker-scaffold71size686415-augustus-gene-5.4-mRNA-1	-	-	-	scaffold71_size692064:376389-376601	6	6	376399:A<>G;376456:G<>A;376460:A<>G;376565:T<>TGCA,TGG;376567:T<>G;376568:T<>A
maker-scaffold86size613819-augustus-gene-5.8-mRNA-1	-	-	-	scaffold86_size618756:588886-589506;scaffold86_size618756:589814-589995;scaffold86_size618756:590059-590250;scaffold86_size618756:590628-591122	6	2;1;1;2	589018:A<>C;589079:A<>G;589822:A<>C;590130:G<>GATTTCC;590654:C<>A;590679:C<>A
maker-scaffold93size585897-augustus-gene-4.4-mRNA-1	-	-	-	scaffold93_size596362:585397-585967;scaffold93_size596362:588356-588487;scaffold93_size596362:590642-590842	6	3;1;2	585571:C<>A;585582:C<>T;585761:TAGTGTCTGAGGGGTCTGAAGTGTCTGAGGGGTCTGAAGTGTCTGAGG<>TAGTGTCTGAGGGGTCTGAAGTGTCTGAGG;588439:G<>A;590643:G<>A;590787:C<>CGAATTGTAAATTTGCT
maker-scaffold96size574823-augustus-gene-3.8-mRNA-1	-	-	-	scaffold96_size579323:207428-208094;scaffold96_size579323:208373-208525;scaffold96_size579323:208752-209089	6	3;2;1	207784:T<>C;208070:TA<>TAACCAA;208074:C<>CAATA,CAATAATCTAAAGAA;208387:G<>T;208410:T<>A;208844:G<>T
maker-scaffold5size1727520-augustus-gene-16.13-mRNA-1	trypsin, partial [Aplysina fistularis]	AAO12215	2.72e-65	scaffold5_size1740208:1720303-1720333;scaffold5_size1740208:1720420-1720558;scaffold5_size1740208:1720885-1721046;scaffold5_size1740208:1721559-1721629	6	1;1;2;2	1720310:G<>A;1720520:G<>A;1720886:A<>G;1720955:C<>T;1721612:A<>T;1721618:T<>C
maker-scaffold128size459976-augustus-gene-0.2-mRNA-1	alpha-amylase [Lithobius forficatus]	ACA34374	2.62e-179	scaffold128_size470412:66633-66794;scaffold128_size470412:70580-70739;scaffold128_size470412:70798-70950;scaffold128_size470412:72457-72625;scaffold128_size470412:72720-72902	6	1;1;2;1;1	66711:C<>T;70683:C<>T;70873:CT<>C;70900:C<>T;72572:A<>T;72859:T<>G
maker-scaffold122size477764-augustus-gene-2.0-mRNA-1	acinus [Bombyx mori]	ADM32508	1.22e-41	scaffold122_size486045:186281-186394;scaffold122_size486045:186452-186559;scaffold122_size486045:192207-192368;scaffold122_size486045:192944-193264	6	1;1;1;3	186290:A<>G;186453:A<>T;192233:C<>T;193009:T<>C;193161:A<>C;193172:G<>C
maker-scaffold267size269091-augustus-gene-1.12-mRNA-1	unknown [Dendroctonus ponderosae]	AEE61469	0	scaffold267_size272192:86572-86757;scaffold267_size272192:87612-87771;scaffold267_size272192:89379-89887;scaffold267_size272192:92034-92424	6	1;2;1;2	86585:A<>G;87656:T<>G;87659:G<>A;89526:A<>G;92163:T<>A;92199:G<>A
maker-scaffold197size348675-augustus-gene-2.1-mRNA-1	McyG [Nostoc sp. 152]	AGZ05274	1.95e-59	scaffold197_size353921:295998-300794	6	6	296855:G<>C;298970:G<>C;299035:A<>G;299147:G<>A;299155:A<>G;299173:C<>A
maker-scaffold171size496979-augustus-gene-3.3-mRNA-1	T-complex protein subunit gamma [Locusta migratoria]	AHB33470	0	scaffold171_size503497:385053-385535;scaffold171_size503497:385677-386651;scaffold171_size503497:389084-389168	6	2;3;1	385152:A<>G;385323:A<>G;385797:T<>C;385955:G<>A;385963:C<>T;389111:TAAA<>TAA
maker-scaffold493size110888-augustus-gene-0.1-mRNA-1	unnamed protein product [Mus musculus]	BAB22531	9.38e-108	scaffold493_size111715:74755-75504	6	6	74905:T<>C;74910:G<>A;75111:T<>A;75119:G<>C;75307:G<>C;75348:T<>A
augustus-scaffold631size92892-abinit-gene-0.0-mRNA-1	Fc1-cadherin [Folsomia candida]	BAD91052	0	scaffold631_size94386:77279-77726;scaffold631_size94386:78708-78745	6	4;2	77409:T<>C;77410:T<>A;77410:T<>TGTAACGCA,TGTACTTTTACTC;77413:A<>ACTTTTACTCTT;78728:G<>GC;78733:AT<>ATTCCTCTGT
maker-scaffold602size77912-augustus-gene-0.0-mRNA-1	unnamed protein product [Tetraodon nigroviridis]	CAG01237	1.96e-32	scaffold602_size79247:10674-10875;scaffold602_size79247:10965-11345;scaffold602_size79247:5493-5667;scaffold602_size79247:5756-5973	6	1;2;2;1	10737:A<>T;11172:G<>A;11173:G<>A;5546:T<>G;5658:T<>A;5957:C<>G
augustus-scaffold841size43281-abinit-gene-0.0-mRNA-1	unnamed protein product [Oikopleura dioica]	CBY37160	2.38e-17	scaffold841_size44785:2685-3145;scaffold841_size44785:3370-4213	6	4;2	2898:A<>C;2985:G<>T;3052:A<>G;3108:A<>G;3381:A<>T;3571:TTG<>T
maker-scaffold297size241362-augustus-gene-1.2-mRNA-1	Protein Y9C9A.1 [Caenorhabditis elegans]	CCD68684	9.48e-43	scaffold297_size245344:202443-203068;scaffold297_size245344:205729-206266	6	2;4	202888:A<>G;203035:C<>T;205819:T<>C;205933:T<>C;206092:C<>G;206167:C<>T
maker-scaffold325size403533-augustus-gene-0.1-mRNA-1	hypothetical protein LRAMOSA00590 [Absidia idahoensis var. thermophila]	CDS03188	4.62e-75	scaffold325_size411318:54363-54588;scaffold325_size411318:56674-56966;scaffold325_size411318:57168-57860	6	1;1;4	54483:A<>G;56686:C<>A;57506:A<>G;57566:A<>C;57775:G<>A;57788:T<>C
maker-scaffold359size198927-augustus-gene-0.0-mRNA-1	hypothetical protein LRAMOSA02052 [Absidia idahoensis var. thermophila]	CDS08103	2.62e-24	scaffold359_size202282:29366-29489;scaffold359_size202282:29582-30419	6	1;5	29412:A<>G;29759:T<>A;30305:T<>TGACA;30306:A<>ATGGTGGACCAATTGACAG;30311:T<>TAATGACGAA;30414:T<>A
maker-scaffold22size1201825-augustus-gene-5.8-mRNA-1	hypothetical protein TcasGA2_TC002994 [Tribolium castaneum]	EFA00172	1.37e-123	scaffold22_size1209007:546644-549887;scaffold22_size1209007:549954-550204	6	4;2	546761:A<>G;546815:T<>C;548617:C<>A;549380:T<>C;550020:C<>T;550154:C<>T
maker-scaffold71size686415-augustus-gene-0.4-mRNA-1	hypothetical protein TcasGA2_TC003136 [Tribolium castaneum]	EFA01299	4.9e-99	scaffold71_size692064:71933-72076;scaffold71_size692064:75998-78295;scaffold71_size692064:78425-78620	6	1;4;1	71948:C<>T;76081:CTGGACATGGACATGGACATGGACATG<>CTGGACATGGACATGGACATG;76643:C<>A;77227:C<>T;77600:A<>G;78495:GGAGATCGAGATCGAGATCGAGATC<>GGAGATCGAGATCGAGATC
maker-scaffold121size481755-augustus-gene-0.1-mRNA-1	hypothetical protein TcasGA2_TC013545 [Tribolium castaneum]	EFA03542	0	scaffold121_size484604:45522-45778;scaffold121_size484604:45837-46699;scaffold121_size484604:47387-47955;scaffold121_size484604:48735-49110;scaffold121_size484604:49521-49602;scaffold121_size484604:52281-52758	6	1;1;1;1;1;1	45579:G<>A;46264:G<>C;47930:A<>G;49067:C<>A;49594:G<>A;52407:C<>T
maker-scaffold342size295439-augustus-gene-1.12-mRNA-1	hypothetical protein TcasGA2_TC011986 [Tribolium castaneum]	EFA09839	1.34e-18	scaffold342_size298037:142188-142375;scaffold342_size298037:142436-142636;scaffold342_size298037:143131-143631;scaffold342_size298037:144523-144779;scaffold342_size298037:145997-146161;scaffold342_size298037:149781-150033	6	1;1;1;1;1;1	142352:G<>C;142536:C<>G;143568:G<>A;144616:G<>A;146119:C<>T;149932:C<>A
maker-scaffold254size288410-augustus-gene-0.3-mRNA-1	hypothetical protein TcasGA2_TC004728 [Tribolium castaneum]	EFA11127	1.47e-19	scaffold254_size292535:74923-75608;scaffold254_size292535:77959-78524;scaffold254_size292535:80379-80693;scaffold254_size292535:81567-81799	6	2;1;1;2	75159:C<>T;75546:T<>C;78290:A<>G;80599:G<>C;81688:TA<>TACTATGGAA,TATTACTATGGAA;81690:A<>AAAT
maker-scaffold16size1255579-augustus-gene-5.0-mRNA-1	SWI/SNF-related matrix-associated actin-dependent regulator of chromatin subfamily D member 1 [Camponotus floridanus]	EFN70187	0	scaffold16_size1271250:490277-490408;scaffold16_size1271250:494703-494912;scaffold16_size1271250:498026-498148;scaffold16_size1271250:498984-499347	6	2;2;1;1	490297:T<>C;490300:C<>T;494770:T<>TAACGTTTTTACTTTGTTTG;494771:T<>TTTGTTTGA;498092:A<>G;499313:A<>G
maker-scaffold369size189153-augustus-gene-0.1-mRNA-1	Protein MICAL-3 [Camponotus floridanus]	EFN72163	6.3e-170	scaffold369_size191131:11756-12761;scaffold369_size191131:279-380;scaffold369_size191131:6028-6156;scaffold369_size191131:6266-6763	6	1;2;2;1	11844:T<>C;359:C<>T;375:G<>A;6108:C<>T;6135:G<>C;6483:T<>A
augustus-scaffold2210size17171-abinit-gene-0.0-mRNA-1	hypothetical protein EAI_06700 [Harpegnathos saltator]	EFN78686	1e-21	scaffold2210_size16967:1124-1261;scaffold2210_size16967:1800-2045;scaffold2210_size16967:2-921	6	1;2;3	1249:T<>G;1941:T<>TGTGAAGCACGAATTGTTG,TGTGA;2014:T<>G;184:T<>C;349:T<>G;375:A<>C
maker-scaffold228size313446-augustus-gene-1.6-mRNA-1	Uncharacterized protein CG1785 [Harpegnathos saltator]	EFN85346	8.75e-28	scaffold228_size315341:92805-93190;scaffold228_size315341:93261-93389;scaffold228_size315341:94209-94517;scaffold228_size315341:94772-95044	6	1;2;1;2	92982:T<>C;93291:C<>G;93303:C<>T;94257:C<>T;94919:G<>T;94956:C<>T
maker-scaffold4size1754260-augustus-gene-5.4-mRNA-1	BTB/POZ domain-containing protein 8 [Harpegnathos saltator]	EFN86644	2.72e-09	scaffold4_size1775450:569237-570796;scaffold4_size1775450:572646-574347	6	2;4	569870:A<>G;570569:T<>C;572962:G<>T;573463:C<>A;573480:T<>C;574026:A<>G
augustus-scaffold737size52564-processed-gene-0.7-mRNA-1	hypothetical protein DAPPUDRAFT_66136 [Daphnia pulex]	EFX64527	2.98e-35	scaffold737_size53634:27745-27894;scaffold737_size53634:27960-28046;scaffold737_size53634:28126-28212;scaffold737_size53634:30398-30918;scaffold737_size53634:37366-38973;scaffold737_size53634:39208-39413	6	1;1;1;1;1;1	27799:T<>C;28038:G<>T;28204:T<>G;30672:T<>C;37956:C<>G;39216:T<>G
maker-scaffold66size1200099-augustus-gene-5.0-mRNA-1	hypothetical protein DAPPUDRAFT_333779 [Daphnia pulex]	EFX64845	7.07e-101	scaffold66_size1218180:508324-508457;scaffold66_size1218180:508725-509044;scaffold66_size1218180:512884-513030;scaffold66_size1218180:513481-513750	6	1;2;1;2	508341:T<>C;508827:T<>C;508986:A<>C;512986:A<>C;513543:T<>C;513729:T<>A
maker-scaffold460size128090-augustus-gene-0.2-mRNA-1	hypothetical protein DAPPUDRAFT_259009 [Daphnia pulex]	EFX69179	1.66e-34	scaffold460_size129029:51580-52069;scaffold460_size129029:52204-53355	6	1;5	51829:C<>T;52588:A<>T;52687:C<>A;52819:T<>C;52833:C<>A;53117:G<>A
maker-scaffold276size261909-augustus-gene-1.5-mRNA-1	hypothetical protein DAPPUDRAFT_328233 [Daphnia pulex]	EFX70229	0	scaffold276_size264669:38112-38384;scaffold276_size264669:38711-38916;scaffold276_size264669:53801-54032;scaffold276_size264669:54124-54254;scaffold276_size264669:55275-55576	6	1;2;1;1;1	38148:T<>A;38711:C<>T;38735:T<>C;53860:T<>C;54161:C<>T;55544:G<>C
maker-scaffold8size1945031-augustus-gene-18.1-mRNA-1	hypothetical protein DAPPUDRAFT_328232 [Daphnia pulex]	EFX70267	0	scaffold8_size1970726:1824395-1824880;scaffold8_size1970726:1829516-1829778;scaffold8_size1970726:1830056-1830512;scaffold8_size1970726:1831640-1831769	6	3;1;1;1	1824545:G<>A;1824695:C<>G;1824816:A<>T;1829641:T<>G;1830183:T<>C;1831746:G<>T
maker-scaffold11size1424826-augustus-gene-1.1-mRNA-1	hypothetical protein DAPPUDRAFT_290667 [Daphnia pulex]	EFX72488	4.89e-106	scaffold11_size1436351:166058-166129;scaffold11_size1436351:166751-166822;scaffold11_size1436351:167456-167601;scaffold11_size1436351:167727-167874;scaffold11_size1436351:168170-168360	6	1;1;1;1;2	166067:G<>A;166796:T<>C;167553:A<>T;167798:G<>A;168178:G<>C;168293:T<>G
augustus-scaffold2927size14741-processed-gene-0.1-mRNA-1	hypothetical protein DAPPUDRAFT_304982 [Daphnia pulex]	EFX78960	0	scaffold2927_size14589:7941-8796	6	6	8039:A<>T;8046:C<>A;8358:G<>A;8379:G<>A;8396:A<>G;8469:G<>A
maker-scaffold5size1727520-augustus-gene-2.0-mRNA-1	hypothetical protein DAPPUDRAFT_319272 [Daphnia pulex]	EFX79842	0	scaffold5_size1740208:175471-175699;scaffold5_size1740208:175789-175892;scaffold5_size1740208:194327-194801;scaffold5_size1740208:197511-197874	6	2;2;1;1	175568:C<>G;175648:C<>T;175817:A<>G;175863:T<>TTGCTCGACTCA,TG;194669:T<>G;197635:T<>C
maker-scaffold270size268122-augustus-gene-0.0-mRNA-1	hypothetical protein DAPPUDRAFT_304059 [Daphnia pulex]	EFX80323	1.3e-09	scaffold270_size270764:31075-32160;scaffold270_size270764:32534-33589	6	3;3	31153:T<>G;31187:A<>G;31698:A<>G;32600:A<>G;32914:C<>A;33071:C<>G
maker-scaffold119size489016-augustus-gene-1.1-mRNA-1	hypothetical protein DAPPUDRAFT_240263 [Daphnia pulex]	EFX83386	1.76e-65	scaffold119_size497186:164693-164891;scaffold119_size497186:165429-165907	6	2;4	164772:C<>T;164845:T<>G;165556:A<>T;165613:G<>C;165690:GA<>G;165823:T<>C
maker-scaffold138size440403-augustus-gene-3.19-mRNA-1	hypothetical protein DAPPUDRAFT_187868 [Daphnia pulex]	EFX83484	0	scaffold138_size443770:375372-375530;scaffold138_size443770:376478-376677;scaffold138_size443770:377747-377829;scaffold138_size443770:379682-379967;scaffold138_size443770:380164-380713	6	1;1;1;1;2	375472:A<>G;376585:G<>A;377804:T<>C;379963:A<>G;380213:G<>A;380708:A<>T
maker-scaffold66size1200099-augustus-gene-4.1-mRNA-1	hypothetical protein DAPPUDRAFT_301637 [Daphnia pulex]	EFX83810	2.28e-91	scaffold66_size1218180:482106-482286;scaffold66_size1218180:482975-483169;scaffold66_size1218180:483239-483603	6	1;4;1	482252:A<>G;483040:C<>CACTCTTACTTT;483043:C<>T;483043:C<>CTCTTACTTTGAT;483045:T<>TTGAGGATGTTTGGATGCCC;483437:T<>C
maker-scaffold168size400726-augustus-gene-1.0-mRNA-1	hypothetical protein DAPPUDRAFT_47245 [Daphnia pulex]	EFX84030	1.22e-88	scaffold168_size406288:89173-89626;scaffold168_size406288:91203-91468;scaffold168_size406288:92759-92868	6	3;2;1	89218:T<>C;89305:A<>T;89569:A<>C;91423:A<>C;91452:T<>G;92788:A<>G
maker-scaffold9size1444705-augustus-gene-2.2-mRNA-1	hypothetical protein DAPPUDRAFT_22032 [Daphnia pulex]	EFX87746	7.76e-109	scaffold9_size1458794:201634-201957;scaffold9_size1458794:204365-204586;scaffold9_size1458794:206670-206958	6	1;4;1	201773:A<>G;204445:C<>CTTAGGA;204446:C<>CTA;204521:C<>T;204583:C<>A;206673:T<>C
maker-scaffold785size48402-augustus-gene-0.1-mRNA-1	hypothetical protein DAPPUDRAFT_39433 [Daphnia pulex]	EFX90082	2.41e-57	scaffold785_size49648:34544-34738;scaffold785_size49648:34960-35316;scaffold785_size49648:40525-40763;scaffold785_size49648:40821-41128;scaffold785_size49648:42403-42597;scaffold785_size49648:43711-44067	6	1;1;1;1;1;1	34662:C<>T;35091:A<>C;40628:C<>G;40848:G<>A;42547:CAAA<>CAAAA;43764:A<>T
maker-scaffold78size655360-augustus-gene-5.14-mRNA-1	hypothetical protein SINV_80320 [Solenopsis invicta]	EFZ13028	0	scaffold78_size661079:348376-348510;scaffold78_size661079:351908-352149;scaffold78_size661079:355718-355840;scaffold78_size661079:357423-357787;scaffold78_size661079:358479-358869	6	1;1;1;1;2	348420:T<>A;351915:A<>G;355826:A<>G;357584:C<>A;358571:A<>G;358610:A<>G
maker-scaffold28size1079920-augustus-gene-2.3-mRNA-1	hypothetical protein SINV_13398 [Solenopsis invicta]	EFZ14320	1.66e-141	scaffold28_size1093931:262341-262429;scaffold28_size1093931:268713-268788;scaffold28_size1093931:272835-272957;scaffold28_size1093931:274226-274386;scaffold28_size1093931:276110-276542;scaffold28_size1093931:276676-277128	6	1;1;1;1;1;1	262429:C<>A;268788:T<>A;272957:T<>C;274351:G<>C;276411:A<>G;276938:G<>A
maker-scaffold8size1945031-augustus-gene-16.4-mRNA-1	Tuberin [Acromyrmex echinatior]	EGI63326	0	scaffold8_size1970726:1595335-1595586;scaffold8_size1970726:1596554-1596869;scaffold8_size1970726:1598933-1599126;scaffold8_size1970726:1600013-1600432;scaffold8_size1970726:1600505-1600810	6	1;1;1;2;1	1595362:T<>A;1596639:C<>T;1598994:GC<>GAGATCC,GCTTTGTTCTC;1600075:CA<>CAAAA,CAATGA;1600076:A<>AAAAAAT;1600559:A<>C
maker-scaffold105size529344-augustus-gene-4.12-mRNA-1	Esterase FE4 [Acromyrmex echinatior]	EGI65426	7.65e-10	scaffold105_size538157:305617-305841;scaffold105_size538157:309377-309932	6	2;4	305645:G<>C;305718:AT<>ATTGT;309597:T<>TA;309598:CN<>CGTATN,CAN;309673:C<>T;309736:C<>T
maker-scaffold367size190875-augustus-gene-0.16-mRNA-1	Rho GTPase-activating protein 100F [Acromyrmex echinatior]	EGI65594	2.23e-09	scaffold367_size193653:144459-145942;scaffold367_size193653:146178-146376;scaffold367_size193653:153302-153570;scaffold367_size193653:154014-154287	6	2;1;2;1	144871:C<>T;144915:C<>T;146209:T<>C;153367:G<>T;153480:C<>T;154181:A<>G
maker-scaffold11size1424826-augustus-gene-9.4-mRNA-1	Putative stoned B-like protein [Acromyrmex echinatior]	EGI70510	1.04e-163	scaffold11_size1436351:906809-907263;scaffold11_size1436351:907598-909105;scaffold11_size1436351:909240-911020	6	1;2;3	906819:C<>G;907758:T<>G;908019:T<>C;909506:G<>A;909774:C<>A;910204:T<>G
maker-scaffold248size292329-augustus-gene-1.6-mRNA-1	hypothetical protein KGM_11724 [Danaus plexippus]	EHJ64163	1.83e-09	scaffold248_size295965:219001-220503;scaffold248_size295965:221788-222085	6	5;1	219245:A<>C;219482:T<>C;219873:T<>C;219958:C<>T;220049:T<>G;222006:T<>C
maker-scaffold254size288410-augustus-gene-1.14-mRNA-1	hypothetical protein KGM_21119 [Danaus plexippus]	EHJ69997	1.56e-138	scaffold254_size292535:159121-159469;scaffold254_size292535:161367-161483;scaffold254_size292535:162256-162467;scaffold254_size292535:169076-169267	6	1;1;3;1	159368:A<>G;161449:T<>C;162299:C<>G;162344:T<>A;162353:A<>G;169196:C<>T
maker-scaffold342size295439-augustus-gene-1.3-mRNA-1	hypothetical protein KGM_08647 [Danaus plexippus]	EHJ71173	2.88e-28	scaffold342_size298037:135654-135794	6	6	135662:A<>T;135705:C<>T;135708:T<>A;135719:T<>C;135745:C<>G;135760:T<>G
maker-scaffold1size2756217-augustus-gene-20.3-mRNA-1	hypothetical protein KGM_07910 [Danaus plexippus]	EHJ76163	1e-112	scaffold1_size2776465:1993835-1994429;scaffold1_size2776465:1994520-1994854;scaffold1_size2776465:1996834-1997326;scaffold1_size2776465:1999903-2000168	6	2;2;1;1	1993871:A<>G;1994303:G<>A;1994714:C<>A;1994836:C<>T;1997008:C<>G;1999952:C<>T
maker-scaffold3999size4245-augustus-gene-0.0-mRNA-1	AAEL017220-PB [Aedes aegypti]	EJY57672	6.34e-69	scaffold3999_size4527:2204-2582;scaffold3999_size4527:3933-4231	6	2;4	2552:A<>G;2565:G<>C;4068:A<>G;4093:T<>C;4121:C<>T;4136:A<>C
maker-scaffold38size924328-augustus-gene-6.0-mRNA-1	TBC1 domain family member 15 [Crassostrea gigas]	EKC19529	1.89e-110	scaffold38_size940633:624923-625085;scaffold38_size940633:626901-627099;scaffold38_size940633:629010-629357	6	3;1;2	624929:ATCTTAG<>ATCTTAGTCTTAG;625002:C<>CTT;625005:T<>TAA;627078:A<>C;629121:A<>G;629217:G<>A
augustus-scaffold867size41341-abinit-gene-0.0-mRNA-1	hypothetical protein CGI_10000658 [Crassostrea gigas]	EKC23075	1.91e-09	scaffold867_size43010:7198-7995	6	6	7317:A<>G;7331:G<>C;7350:T<>C;7408:C<>T;7557:G<>C;7811:G<>A
maker-scaffold4size1754260-augustus-gene-1.2-mRNA-1	Nodal modulator 3 [Crassostrea gigas]	EKC26264	2.14e-124	scaffold4_size1775450:179957-180943;scaffold4_size1775450:181498-181860;scaffold4_size1775450:181935-182004;scaffold4_size1775450:182608-183123	6	3;1;1;1	180744:C<>T;180860:T<>A;180904:G<>A;181538:G<>T;181942:T<>C;183013:T<>C
maker-scaffold480size124094-augustus-gene-0.4-mRNA-1	Exosome component 10, partial [Crassostrea gigas]	EKC34144	1.29e-12	scaffold480_size126471:101950-102281;scaffold480_size126471:102750-103044	6	2;4	102185:C<>G;102215:T<>A;102758:T<>G;102759:T<>G;102833:CAGT<>CAGTAGT;102954:A<>G
maker-scaffold110size515606-augustus-gene-2.4-mRNA-1	Putative cation-transporting ATPase 13A1 [Crassostrea gigas]	EKC37018	0	scaffold110_size520092:237321-237511;scaffold110_size520092:240002-240215;scaffold110_size520092:250324-250445;scaffold110_size520092:250551-250647;scaffold110_size520092:250882-251386;scaffold110_size520092:251479-251720	6	1;1;1;1;1;1	237470:C<>T;240110:C<>T;250328:A<>G;250610:G<>A;251312:T<>A;251621:T<>C
maker-scaffold136size447168-augustus-gene-0.6-mRNA-1	hypothetical protein CAPTEDRAFT_176903 [Capitella teleta]	ELT98755	1.72e-36	scaffold136_size452109:52337-52844;scaffold136_size452109:53169-53394;scaffold136_size452109:53486-53590	6	2;2;2	52714:TC<>TCC;52791:T<>C;53336:CA<>CAA,CACAA;53337:A<>AAAATAAGATT,ATCTAG;53533:C<>CTGATCTAG;53534:C<>CTAGG,CACTGGG
maker-scaffold3390size5729-augustus-gene-0.1-mRNA-1	hypothetical protein YQE_10922, partial [Dendroctonus ponderosae]	ENN72431	3.3e-90	scaffold3390_size6013:2727-3022;scaffold3390_size6013:3650-3902	6	2;4	2836:A<>G;2938:T<>G;3668:A<>C;3747:A<>G;3846:G<>A;3875:G<>A
maker-scaffold6size1916839-augustus-gene-3.3-mRNA-1	DNA-directed RNA polymerase III subunit RPC1 [Camelus ferus]	EPY84609	0	scaffold6_size1936788:373676-373961;scaffold6_size1936788:375063-375538;scaffold6_size1936788:375789-376119;scaffold6_size1936788:376865-377913;scaffold6_size1936788:378409-378750	6	1;1;1;1;2	373856:C<>G;375208:G<>T;376079:T<>C;377364:A<>G;378592:T<>G;378640:T<>G
maker-scaffold270size268122-augustus-gene-1.11-mRNA-1	eukaryotic translation initiation factor 4 gamma 1 isoform 1 [Cricetulus griseus]	ERE76679	4.1e-15	scaffold270_size270764:226634-226910;scaffold270_size270764:227255-227319;scaffold270_size270764:228053-228535	6	2;1;3	226740:A<>T;226759:A<>C;227301:T<>C;228132:G<>T;228306:T<>G;228403:C<>T
maker-scaffold1size2756217-augustus-gene-11.3-mRNA-1	hypothetical protein D910_04717 [Dendroctonus ponderosae]	ERL87322	6.96e-80	scaffold1_size2776465:1148361-1148566;scaffold1_size2776465:1152317-1152781;scaffold1_size2776465:1154629-1155058	6	1;1;4	1148498:C<>T;1152683:G<>A;1154971:CAA<>CAAGGATAAA;1154972:AA<>AAGGATA;1154979:A<>AAATAG;1155049:A<>G
maker-scaffold136size447168-augustus-gene-3.23-mRNA-1	hypothetical protein HELRODRAFT_164478 [Helobdella robusta]	ESN94613	2.25e-16	scaffold136_size452109:297301-298367;scaffold136_size452109:298437-298722;scaffold136_size452109:299104-299349	6	2;1;3	297429:T<>C;297742:T<>A;298614:A<>G;299173:T<>C;299194:G<>A;299255:G<>A
maker-scaffold237size302539-augustus-gene-2.15-mRNA-1	hypothetical protein LOTGIDRAFT_230884 [Lottia gigantea]	ESO99957	1.04e-151	scaffold237_size305959:269030-269197;scaffold237_size305959:269810-270019;scaffold237_size305959:270087-270579;scaffold237_size305959:271664-271844;scaffold237_size305959:272706-272901	6	1;1;1;2;1	269072:T<>C;269929:C<>T;270198:T<>A;271684:T<>G;271700:T<>G;272721:T<>C
augustus-scaffold1117size28087-abinit-gene-0.1-mRNA-1	Rab1a [Spironucleus salmonicida]	EST45669	9.82e-08	scaffold1117_size28128:5543-6145	6	6	6008:T<>C;6009:A<>T;6010:A<>G;6011:A<>T;6017:C<>T;6018:G<>T
maker-scaffold385size173139-augustus-gene-0.0-mRNA-1	hypothetical protein F443_20446 [Phytophthora parasitica P1569]	ETI32796	9.92e-83	scaffold385_size177165:44650-45406;scaffold385_size177165:46066-46457	6	5;1	44654:C<>G;45026:A<>C;45125:A<>C;45217:G<>A;45322:A<>G;46082:C<>T
maker-scaffold21size1197050-augustus-gene-7.2-mRNA-1	receptor protein tyrosine kinase [Anopheles darlingi]	ETN58099	2.53e-70	scaffold21_size1207032:763873-764091;scaffold21_size1207032:769268-769353;scaffold21_size1207032:774814-774975;scaffold21_size1207032:775059-775761	6	3;1;1;1	763885:A<>G;763897:C<>G;763981:ATGGTGG<>ATGG;769269:C<>T;774879:G<>A;775367:A<>C
maker-scaffold581size82141-augustus-gene-0.1-mRNA-1	hypothetical protein AND_000580 [Anopheles darlingi]	ETN67595	8.64e-16	scaffold581_size84309:47418-47892;scaffold581_size84309:48087-48518;scaffold581_size84309:55612-56707;scaffold581_size84309:58418-58617;scaffold581_size84309:58700-58862	6	2;1;1;1;1	47781:GA<>GAGTCTCACA;47858:A<>G;48400:A<>G;56454:C<>T;58521:T<>G;58862:A<>T
augustus-scaffold591size83560-abinit-gene-0.3-mRNA-1	hypothetical protein X777_11121 [Cerapachys biroi]	EZA50689	3.63e-16	scaffold591_size84924:83919-84489;scaffold591_size84924:84650-84849	6	5;1	84365:T<>C;84394:C<>A;84399:A<>C;84404:G<>T;84430:G<>A;84796:A<>G
maker-scaffold43size857109-augustus-gene-4.15-mRNA-1	putative ATP-dependent RNA helicase DDX23 [Cerapachys biroi]	EZA54700	0	scaffold43_size866468:168904-169152;scaffold43_size866468:170151-170296;scaffold43_size866468:170471-170552;scaffold43_size866468:171842-172002;scaffold43_size866468:174024-174369	6	1;1;1;1;2	169043:C<>G;170169:T<>G;170492:G<>C;171941:A<>C;174078:A<>AGGACAGAGAGAACGCATTGT;174080:CT<>CGCATTGTAAT,C
maker-scaffold436size138428-augustus-gene-0.4-mRNA-1	SEC14-like protein [Cerapachys biroi]	EZA56876	2.48e-63	scaffold436_size140142:29864-30000;scaffold436_size140142:30606-30859;scaffold436_size140142:32123-32332;scaffold436_size140142:32396-32557	6	1;1;1;3	29962:A<>G;30743:T<>G;32268:A<>C;32409:T<>G;32415:C<>T;32539:C<>T
maker-scaffold1size2756217-augustus-gene-11.4-mRNA-1	Mitochondrial chaperone BCS1 [Cerapachys biroi]	EZA58377	0	scaffold1_size2776465:1163006-1163403;scaffold1_size2776465:1164209-1164824;scaffold1_size2776465:1165012-1165140	6	3;2;1	1163114:G<>A;1163122:T<>A;1163315:AAAGAAGAAGAAGAAGAAG<>AAAGAAGAAGAAGAAGAAGAAG;1164368:T<>C;1164671:A<>C;1165137:T<>C
maker-scaffold318size381727-augustus-gene-2.6-mRNA-1	E3 ubiquitin-protein ligase hyd [Cerapachys biroi]	EZA58779	0	scaffold318_size386308:182187-182571;scaffold318_size386308:185923-186136;scaffold318_size386308:187538-187784;scaffold318_size386308:188010-188452;scaffold318_size386308:198469-198762;scaffold318_size386308:201134-201242	6	1;1;1;1;1;1	182526:A<>C;186017:T<>A;187766:A<>G;188325:A<>G;198611:A<>G;201143:G<>A
maker-scaffold89size602897-augustus-gene-5.18-mRNA-1	Poly(U)-binding-splicing factor half pint [Cerapachys biroi]	EZA59879	0	scaffold89_size610391:489224-489482;scaffold89_size610391:489693-490127;scaffold89_size610391:492870-493071;scaffold89_size610391:494045-494243	6	1;3;1;1	489250:G<>C;489763:G<>C;489776:C<>T;490029:A<>G;492892:T<>C;494216:G<>A
maker-scaffold2size2657229-augustus-gene-18.6-mRNA-1	hypothetical protein L798_04283, partial [Zootermopsis nevadensis]	KDR06357	3.17e-40	scaffold2_size2681660:1819144-1819662;scaffold2_size2681660:1822918-1823069;scaffold2_size2681660:1823135-1823418	6	1;1;4	1819552:C<>T;1823043:C<>T;1823183:T<>C;1823256:T<>TCTC;1823257:G<>GGAGTTGTCTTTCGT;1823259:A<>AGTTGT
maker-scaffold59size767954-augustus-gene-4.1-mRNA-1	WD40 repeat-containing protein SMU1 [Zootermopsis nevadensis]	KDR07011	0	scaffold59_size776553:439312-439831;scaffold59_size776553:439929-440152;scaffold59_size776553:440283-440580	6	2;2;2	439555:G<>A;439799:T<>A;439952:A<>G;439997:T<>G;440400:A<>G;440544:T<>C
maker-scaffold261size276640-augustus-gene-1.9-mRNA-1	Unhealthy ribosome biogenesis protein 2-like protein [Zootermopsis nevadensis]	KDR08120	1.05e-16	scaffold261_size279430:177756-177867;scaffold261_size279430:178793-180418;scaffold261_size279430:180741-180805;scaffold261_size279430:183084-183318	6	1;3;1;1	177775:A<>G;179191:G<>A;179267:C<>G;179890:C<>G;180761:T<>G;183138:T<>G
maker-scaffold261size276640-augustus-gene-1.8-mRNA-1	hypothetical protein L798_01654, partial [Zootermopsis nevadensis]	KDR08121	1.85e-45	scaffold261_size279430:122461-125265;scaffold261_size279430:145502-146204;scaffold261_size279430:146278-146577	6	2;3;1	122842:G<>A;124186:G<>A;146046:C<>G;146088:C<>A;146171:G<>C;146445:C<>G
maker-scaffold155size419694-augustus-gene-3.0-mRNA-1	Ankyrin repeat and fibronectin type-III domain-containing protein 1, partial [Zootermopsis nevadensis]	KDR09068	3.72e-30	scaffold155_size424634:345690-346049;scaffold155_size424634:368384-368635;scaffold155_size424634:371394-371507;scaffold155_size424634:377910-379127	6	2;1;1;2	345717:A<>G;345882:G<>A;368501:A<>G;371432:G<>A;378586:T<>A;378950:A<>G
maker-scaffold1size2756217-augustus-gene-5.2-mRNA-1	FAS-associated factor 1 [Zootermopsis nevadensis]	KDR09433	2.78e-09	scaffold1_size2776465:556869-557003;scaffold1_size2776465:557635-557792;scaffold1_size2776465:560114-561936	6	1;1;4	556913:C<>T;557714:C<>T;560577:C<>T;560601:G<>C;561819:C<>T;561821:T<>C
maker-scaffold364size352455-augustus-gene-2.5-mRNA-1	Phosphatidylinositol 4-kinase beta [Zootermopsis nevadensis]	KDR09872	0	scaffold364_size359565:265798-267538;scaffold364_size359565:271480-271710	6	5;1	266529:TGAAGAAGAAGAA<>TGAAGAAGAAGAAGAA;266731:TTATCAGGATCAGTATCAGGATCAGTATCAGGATCAG<>TTATCAGGATCAGTATCAGGATCAG;266756:TATCAGGATCAGGATCAGGA<>TATCAGGA;267062:GTACTACTACTACTAC<>GTACTACTACTAC;267313:A<>C;271605:T<>C
maker-scaffold352size202783-augustus-gene-1.6-mRNA-1	GPI inositol-deacylase [Zootermopsis nevadensis]	KDR10287	1.59e-11	scaffold352_size206100:82867-83332;scaffold352_size206100:83872-84040;scaffold352_size206100:84422-84462;scaffold352_size206100:84980-85072;scaffold352_size206100:85145-85398;scaffold352_size206100:87506-87741	6	1;1;1;1;1;1	83069:A<>C;84033:C<>T;84441:C<>T;85032:T<>A;85169:T<>C;87731:G<>C
maker-scaffold37size976698-augustus-gene-0.2-mRNA-1	putative E3 ubiquitin-protein ligase HERC4 [Zootermopsis nevadensis]	KDR10359	6.27e-14	scaffold37_size988462:17094-17291;scaffold37_size988462:18087-18316;scaffold37_size988462:19239-19571;scaffold37_size988462:21250-21424	6	1;2;1;2	17148:C<>T;18154:A<>G;18168:G<>C;19351:C<>G;21365:T<>C;21389:A<>G
maker-scaffold39size909063-augustus-gene-1.3-mRNA-1	Histone H4 transcription factor [Zootermopsis nevadensis]	KDR10491	1.8e-105	scaffold39_size918809:121528-121580;scaffold39_size918809:121675-121935;scaffold39_size918809:123380-123604;scaffold39_size918809:123685-124093	6	1;1;2;2	121562:G<>A;121806:T<>C;123386:G<>A;123535:A<>G;124035:G<>A;124064:A<>C
maker-scaffold200size345481-augustus-gene-2.19-mRNA-1	Dipeptidyl-peptidase 3 [Zootermopsis nevadensis]	KDR10566	0	scaffold200_size350333:244767-244929;scaffold200_size350333:245013-245319;scaffold200_size350333:246042-246295;scaffold200_size350333:256740-256891	6	1;1;1;3	244789:G<>T;245319:C<>T;246184:T<>C;256804:C<>G;256828:T<>C;256851:G<>C
maker-scaffold50size801739-augustus-gene-6.1-mRNA-1	Synaptic vesicle glycoprotein 2B [Zootermopsis nevadensis]	KDR10619	1.56e-08	scaffold50_size809445:601274-601384;scaffold50_size809445:602202-602858;scaffold50_size809445:604747-605043;scaffold50_size809445:609502-609682	6	1;2;1;2	601335:G<>A;602249:G<>T;602452:T<>C;604765:T<>C;609567:A<>T;609597:T<>A
maker-scaffold19size1242042-augustus-gene-1.2-mRNA-1	Transcription initiation factor TFIID subunit 5 [Zootermopsis nevadensis]	KDR10646	0	scaffold19_size1250089:157455-157769;scaffold19_size1250089:158131-158359;scaffold19_size1250089:158711-159165;scaffold19_size1250089:159227-159475;scaffold19_size1250089:159551-159750;scaffold19_size1250089:161459-161841	6	1;1;1;1;1;1	157541:A<>G;158253:T<>C;158749:T<>C;159348:C<>T;159641:G<>A;161466:G<>A
maker-scaffold75size670735-augustus-gene-3.9-mRNA-1	Endonuclease/exonuclease/phosphatase family domain-containing protein 1 [Zootermopsis nevadensis]	KDR10992	1.52e-75	scaffold75_size675008:221146-221610;scaffold75_size675008:221742-221833;scaffold75_size675008:221920-222004	6	3;2;1	221293:CGTTGTTGTTGTT<>CGTTGTT;221521:GAAAAAA<>GAAAAA;221535:C<>T;221749:G<>A;221831:A<>T;221980:G<>A
maker-scaffold37size976698-augustus-gene-1.1-mRNA-1	E3 ubiquitin-protein ligase Nedd-4 [Zootermopsis nevadensis]	KDR11217	0	scaffold37_size988462:100497-100617;scaffold37_size988462:95631-95710;scaffold37_size988462:96675-96805;scaffold37_size988462:99234-99474	6	1;1;3;1	100525:T<>C;95645:T<>G;96771:T<>A;96792:A<>AGACAAGACG,AAGACG;96794:G<>GTAATTCAT;99403:C<>A
maker-scaffold59size767954-augustus-gene-5.2-mRNA-1	Protein retinal degeneration B [Zootermopsis nevadensis]	KDR11738	0	scaffold59_size776553:551639-551913;scaffold59_size776553:552004-552184;scaffold59_size776553:552495-552760;scaffold59_size776553:554258-554425	6	3;1;1;1	551836:A<>T;551841:G<>A;551908:T<>C;552109:A<>G;552653:C<>A;554421:A<>G
maker-scaffold275size262729-augustus-gene-1.5-mRNA-1	Synaptotagmin-16 [Zootermopsis nevadensis]	KDR11761	1.61e-09	scaffold275_size266262:48439-48594;scaffold275_size266262:53507-53648;scaffold275_size266262:53919-54113;scaffold275_size266262:58946-59155;scaffold275_size266262:70441-70827	6	1;1;2;1;1	48466:T<>G;53519:C<>A;54092:A<>ATT;54093:ATTTTTTTTTT<>ATTTTTTTTTTTT;59126:A<>T;70502:T<>TGAGTA
maker-scaffold20size1234842-augustus-gene-4.15-mRNA-1	VAC14-like protein [Zootermopsis nevadensis]	KDR12240	0	scaffold20_size1257862:358477-358630;scaffold20_size1257862:359312-359894	6	1;5	358523:T<>G;359453:G<>A;359764:T<>C;359815:C<>T;359833:G<>A;359869:G<>C
maker-scaffold71size686415-augustus-gene-3.2-mRNA-1	Sushi, von Willebrand factor type A, EGF and pentraxin domain-containing protein 1 [Zootermopsis nevadensis]	KDR12825	0	scaffold71_size692064:345878-346323;scaffold71_size692064:346704-347117;scaffold71_size692064:347467-347640;scaffold71_size692064:348970-349067	6	2;2;1;1	345997:C<>G;346265:T<>C;346783:A<>G;346925:G<>T;347507:C<>T;348991:A<>G
maker-scaffold1size2756217-augustus-gene-9.0-mRNA-1	Fibronectin type-III domain-containing protein 3a [Zootermopsis nevadensis]	KDR14794	9.23e-109	scaffold1_size2776465:891772-892319;scaffold1_size2776465:892883-893205;scaffold1_size2776465:893506-893802;scaffold1_size2776465:893870-894067;scaffold1_size2776465:894145-894716	6	1;1;1;1;2	892143:A<>G;893138:G<>A;893530:A<>C;893880:G<>A;894299:A<>G;894372:A<>AC
maker-scaffold205size344292-augustus-gene-0.0-mRNA-1	RanBP-type and C3HC4-type zinc finger-containing protein 1 [Zootermopsis nevadensis]	KDR15364	1.5e-100	scaffold205_size346418:67698-67841;scaffold205_size346418:68084-68356;scaffold205_size346418:72316-73979;scaffold205_size346418:74567-76118	6	1;1;2;2	67828:C<>T;68257:AN<>ATACAAGCTGGAAAATN,ATACAAGCTGN;72688:A<>G;72998:G<>A;75222:G<>T;75518:A<>C
maker-scaffold14size1670589-augustus-gene-1.1-mRNA-1	1-phosphatidylinositol-4,5-bisphosphate phosphodiesterase epsilon-1, partial [Zootermopsis nevadensis]	KDR16109	0	scaffold14_size1681743:148425-149021;scaffold14_size1681743:151520-152770;scaffold14_size1681743:152831-153315	6	1;3;2	148565:C<>G;152049:C<>T;152274:T<>C;152565:G<>A;152839:T<>C;152883:A<>G
maker-scaffold105size529344-augustus-gene-4.5-mRNA-1	THO complex subunit 3 [Zootermopsis nevadensis]	KDR16973	3.1e-139	scaffold105_size538157:475715-475813;scaffold105_size538157:475981-476065;scaffold105_size538157:476256-476375;scaffold105_size538157:476459-476643	6	3;1;1;1	475758:T<>C;475762:A<>T;475784:A<>G;475983:G<>GTCAGCACAGCGCA;476306:G<>A;476505:G<>A
maker-scaffold86size613819-augustus-gene-3.19-mRNA-1	putative dolichyl-P-Man:Man(7)GlcNAc(2)-PP-dolichyl-alpha-1, 6-mannosyltransferase [Zootermopsis nevadensis]	KDR17512	1.1e-163	scaffold86_size618756:266010-267320;scaffold86_size618756:268299-268771;scaffold86_size618756:269444-269597	6	4;1;1	266518:C<>A;266719:G<>C;266869:T<>A;267264:C<>T;268766:C<>T;269523:G<>C
maker-scaffold42size1661181-augustus-gene-3.1-mRNA-1	hypothetical protein L798_08086, partial [Zootermopsis nevadensis]	KDR17685	2.56e-10	scaffold42_size1682246:310223-310561;scaffold42_size1682246:311770-314750	6	1;5	310430:C<>A;312728:T<>C;313340:T<>A;313371:G<>A;313424:A<>G;313849:A<>G
maker-scaffold16size1255579-augustus-gene-4.19-mRNA-1	General transcription factor IIE subunit 1 [Zootermopsis nevadensis]	KDR17841	1.31e-130	scaffold16_size1271250:334670-334925;scaffold16_size1271250:335495-335906;scaffold16_size1271250:336005-336251	6	1;1;4	334922:C<>A;335640:A<>G;336086:TT<>TTAAATAACT,TCAAAT;336087:T<>TAAATAACTC,TAA;336162:T<>C;336237:A<>G
maker-scaffold8972size7592-augustus-gene-0.1-mRNA-1	Smith-Magenis syndrome chromosomal region candidate gene 8-B protein-like protein [Zootermopsis nevadensis]	KDR18240	1.17e-24	scaffold8972_size7593:4224-4390;scaffold8972_size7593:4484-4682;scaffold8972_size7593:5071-5580;scaffold8972_size7593:5639-6391	6	1;1;2;2	4346:C<>T;4632:A<>C;5167:A<>G;5232:C<>A;6370:TA<>TAA,TGACGATTTGAGTCTGATGAA;6371:A<>AAGTCTGATGAC
maker-scaffold54size1273868-augustus-gene-11.7-mRNA-1	Beta-mannosidase [Zootermopsis nevadensis]	KDR20416	0	scaffold54_size1293429:1175346-1175516;scaffold54_size1293429:1177708-1177755;scaffold54_size1293429:1177849-1177986;scaffold54_size1293429:1178079-1178253;scaffold54_size1293429:1180235-1180370	6	1;1;1;1;2	1175438:G<>A;1177753:A<>G;1177984:G<>A;1178190:T<>G;1180346:T<>C;1180365:G<>T
maker-scaffold70size694644-augustus-gene-4.2-mRNA-1	Vitamin K-dependent gamma-carboxylase [Zootermopsis nevadensis]	KDR20856	0	scaffold70_size699447:403293-403448;scaffold70_size699447:403526-403691;scaffold70_size699447:403778-403990;scaffold70_size699447:404506-404686;scaffold70_size699447:404969-405733	6	1;1;1;2;1	403375:C<>T;403583:T<>C;403790:G<>C;404569:G<>C;404641:C<>T;405568:A<>C
maker-scaffold255size285696-augustus-gene-1.15-mRNA-1	hypothetical protein L798_03879, partial [Zootermopsis nevadensis]	KDR20941	8.4e-170	scaffold255_size288506:127421-129940	6	6	127829:G<>T;128139:G<>T;128141:T<>G;128437:G<>C;128731:G<>A;129593:G<>C
maker-scaffold50size801739-augustus-gene-7.3-mRNA-1	Armadillo repeat-containing protein 8 [Zootermopsis nevadensis]	KDR21196	0	scaffold50_size809445:539749-539963;scaffold50_size809445:541987-542601;scaffold50_size809445:545197-545343	6	1;4;1	539869:G<>A;542528:TA<>TAAGTTAAA;542529:A<>AAGTTAAATTAAT;542530:C<>CGT,CGTTAAAT;542542:G<>T;545214:G<>A
maker-scaffold71size686415-augustus-gene-0.5-mRNA-1	Calcium-transporting ATPase type 2C member 1 [Zootermopsis nevadensis]	KDR21210	0	scaffold71_size692064:22862-23507;scaffold71_size692064:24376-24806;scaffold71_size692064:26862-27608	6	3;1;2	23013:T<>C;23073:G<>A;23353:G<>A;24557:C<>A;27013:A<>G;27474:T<>C
maker-scaffold5size1727520-augustus-gene-4.9-mRNA-1	H(+)/Cl(-) exchange transporter 3 [Zootermopsis nevadensis]	KDR21510	0	scaffold5_size1740208:208026-208275;scaffold5_size1740208:208340-208672;scaffold5_size1740208:209395-209577;scaffold5_size1740208:210026-210187	6	3;1;1;1	208064:G<>A;208218:C<>T;208251:T<>C;208495:T<>A;209452:A<>G;210083:T<>C
maker-scaffold9size1444705-augustus-gene-4.23-mRNA-1	Segment polarity protein dishevelled-like protein DVL-3 [Zootermopsis nevadensis]	KDR21875	0	scaffold9_size1458794:435665-435815;scaffold9_size1458794:437168-437348;scaffold9_size1458794:439107-439505;scaffold9_size1458794:440181-440533	6	2;2;1;1	435691:G<>C;435751:T<>C;437208:G<>A;437218:G<>A;439162:C<>T;440520:C<>T
maker-scaffold9size1444705-augustus-gene-4.11-mRNA-1	putative actin-related protein 2/3 complex subunit 2 [Zootermopsis nevadensis]	KDR22101	1.17e-161	scaffold9_size1458794:211788-212208;scaffold9_size1458794:216169-216331;scaffold9_size1458794:216414-216643;scaffold9_size1458794:217778-218076;scaffold9_size1458794:218176-218785	6	1;1;1;1;2	212133:G<>A;216204:G<>T;216632:T<>C;217796:C<>T;218368:CACCTTGACCTTGACCTTGACCTTGA<>CACCTTGACCTTGACCTTGACCTTGACCTTGACCTTGA;218394:A<>G
maker-scaffold350size203295-augustus-gene-1.3-mRNA-1	Urocanate hydratase [Zootermopsis nevadensis]	KDR23169	0	scaffold350_size207171:136938-137369;scaffold350_size207171:137460-137650;scaffold350_size207171:137734-137800;scaffold350_size207171:138132-138631	6	1;3;1;1	137139:C<>G;137468:T<>C;137478:T<>C;137610:T<>A;137752:A<>T;138622:A<>C
maker-scaffold11size1424826-augustus-gene-9.6-mRNA-1	Phosphatidylinositol 3-kinase catalytic subunit type 3 [Zootermopsis nevadensis]	KDR23478	0	scaffold11_size1436351:935736-936097;scaffold11_size1436351:936502-936687;scaffold11_size1436351:938050-938241;scaffold11_size1436351:938689-938750	6	1;1;3;1	935783:G<>A;936628:T<>A;938091:G<>A;938109:G<>A;938157:T<>G;938709:G<>A
maker-scaffold5size1727520-augustus-gene-8.14-mRNA-1	Spectrin alpha chain [Zootermopsis nevadensis]	KDR23504	0	scaffold5_size1740208:866727-867388;scaffold5_size1740208:868670-869086;scaffold5_size1740208:869554-869880;scaffold5_size1740208:870894-871220;scaffold5_size1740208:871751-872381	6	1;1;1;2;1	866972:T<>G;868958:A<>T;869748:C<>A;870927:C<>T;871029:G<>A;872121:A<>G
maker-scaffold932size37171-augustus-gene-0.1-mRNA-1	FMRFamide receptor [Zootermopsis nevadensis]	KDR23532	4.38e-68	scaffold932_size36435:17793-18329;scaffold932_size36435:7509-7965	6	1;5	18279:T<>G;7638:C<>G;7666:T<>C;7675:G<>A;7715:T<>A;7853:C<>T
maker-scaffold22size1201825-augustus-gene-4.4-mRNA-1	Periodic tryptophan protein 2-like protein [Zootermopsis nevadensis]	KDR23609	0	scaffold22_size1209007:53252-53400;scaffold22_size1209007:54970-55085;scaffold22_size1209007:67884-68115;scaffold22_size1209007:68394-68727;scaffold22_size1209007:68821-68949;scaffold22_size1209007:69190-69305	6	1;1;1;1;1;1	53300:C<>T;55085:CCTGAAAAAAGGTAAAAAAAAAAAAANCTGAAAAAAGGTAAAAA<>CCTGAAAAAAGGTAAAAA;67988:C<>T;68551:CAAAAA<>CAAAAAA;68906:C<>T;69285:A<>G
maker-scaffold21size1197050-augustus-gene-5.7-mRNA-1	Disks large-like protein 5 [Zootermopsis nevadensis]	KDR24048	0	scaffold21_size1207032:553790-553848;scaffold21_size1207032:555097-555329;scaffold21_size1207032:557643-558154;scaffold21_size1207032:560536-560785	6	2;1;1;2	553810:T<>A;553811:C<>T;555283:G<>A;558001:A<>C;560621:T<>C;560771:A<>G
maker-scaffold36size1013817-augustus-gene-6.3-mRNA-1	Multidrug resistance-associated protein 1, partial [Zootermopsis nevadensis]	KDR24195	0	scaffold36_size1024887:641310-641539;scaffold36_size1024887:642464-642625;scaffold36_size1024887:643219-643365;scaffold36_size1024887:643793-643884;scaffold36_size1024887:645047-645287;scaffold36_size1024887:648014-648204	6	1;1;1;1;1;1	641446:A<>G;642521:A<>G;643238:G<>C;643805:C<>G;645075:G<>A;648202:C<>T
maker-scaffold4size1754260-augustus-gene-4.16-mRNA-1	Sly1-like protein [Zootermopsis nevadensis]	KDR24206	0	scaffold4_size1775450:318768-318912;scaffold4_size1775450:321188-321401;scaffold4_size1775450:321870-323044	6	1;2;3	318791:T<>G;321290:A<>G;321302:C<>T;322598:A<>G;322635:G<>A;322890:AA<>AATTTGTCACAGGACGA
augustus-scaffold2662size14668-abinit-gene-0.0-mRNA-1	interferon-stimulated 20 kDa exonuclease-like 2 [Bos taurus]	NP_001039682	6.89e-10	scaffold2662_size14762:5763-6499;scaffold2662_size14762:6601-6868	6	4;2	5783:C<>G;5891:C<>T;6153:C<>T;6359:C<>T;6807:C<>G;6835:ACTCTC<>ACTC
maker-scaffold138size440403-augustus-gene-3.10-mRNA-1	tetrameric potassium-selective cyclic nucleotide gated channel [Strongylocentrotus purpuratus]	NP_001075433	2.97e-10	scaffold138_size443770:183160-183384;scaffold138_size443770:185327-185505;scaffold138_size443770:186577-186773;scaffold138_size443770:186855-187012;scaffold138_size443770:189518-190249	6	2;1;1;1;1	183285:A<>C;183286:C<>T;185386:GA<>GAAAAATAAAAA;186691:T<>A;186904:T<>C;189815:G<>A
maker-scaffold168size400726-augustus-gene-0.2-mRNA-1	beta-esterase 2 precursor [Bombyx mori]	NP_001124351	5.14e-97	scaffold168_size406288:51611-51779;scaffold168_size406288:52370-52526;scaffold168_size406288:52614-52754;scaffold168_size406288:53395-53598	6	2;1;2;1	51675:C<>G;51693:A<>G;52455:A<>G;52631:T<>C;52724:C<>T;53488:G<>T
maker-scaffold47size1319914-augustus-gene-12.8-mRNA-1	PREDICTED: zinc finger protein 347-like [Danio rerio]	XP_001342130	1.02e-17	scaffold47_size1343302:1201535-1202624;scaffold47_size1343302:1203104-1203671;scaffold47_size1343302:1203755-1204208	6	2;3;1	1201870:T<>G;1202170:A<>G;1203142:A<>G;1203259:T<>G;1203356:CTAGTAGTAGT<>CTAGTAGT;1203869:G<>C
maker-scaffold36size1013817-augustus-gene-3.0-mRNA-1	hypothetical protein AaeL_AAEL010969 [Aedes aegypti]	XP_001655060	6.74e-10	scaffold36_size1024887:296013-296292;scaffold36_size1024887:297395-297648	6	5;1	296124:C<>T;296126:T<>C;296132:C<>CAA,CTTGACTTTATTCAATTTCAA;296199:C<>T;296201:T<>C;297496:T<>C
maker-scaffold85size629767-augustus-gene-1.0-mRNA-1	tensin [Aedes aegypti]	XP_001656082	1.69e-64	scaffold85_size631719:147026-147330;scaffold85_size631719:149167-150134	6	3;3	147027:C<>T;147066:A<>G;147208:C<>A;149208:A<>G;149488:TCACCACCACCACCACCACCACCACCACCACCACCA<>TCACCACCACCACCACCACCACCACCACCACCA;150103:C<>T
maker-scaffold293size245513-augustus-gene-1.7-mRNA-1	serine-type enodpeptidase, putative [Aedes aegypti]	XP_001660449	5.51e-30	scaffold293_size249290:120285-120475;scaffold293_size249290:120549-120658;scaffold293_size249290:120745-121250	6	1;1;4	120365:C<>G;120622:A<>C;120813:A<>G;120885:C<>CTTTAAAATGT;120886:CA<>CTTAAAATGTAA;121029:C<>G
maker-scaffold172size421609-augustus-gene-0.0-mRNA-1	hypothetical protein AaeL_AAEL002691 [Aedes aegypti]	XP_001662130	8.66e-19	scaffold172_size424709:63171-63398;scaffold172_size424709:65175-65375;scaffold172_size424709:66777-67189;scaffold172_size424709:70489-70949	6	1;3;1;1	63310:T<>A;65194:C<>A;65216:G<>C;65355:A<>G;66977:T<>C;70577:G<>A
maker-scaffold271size267669-augustus-gene-1.3-mRNA-1	dopey family member 1 [Culex quinquefasciatus]	XP_001842009	2.15e-82	scaffold271_size274784:233076-234282;scaffold271_size274784:234365-235046;scaffold271_size274784:235115-235268;scaffold271_size274784:235463-235744	6	1;2;2;1	234262:C<>A;234696:TTCAAAATCAAAATCAAAATCAAAATC<>TTCAAAATCAAAATCAAAATC;234979:T<>C;235162:A<>G;235254:C<>T;235659:A<>G
maker-scaffold72size687670-augustus-gene-5.8-mRNA-1	conserved hypothetical protein [Culex quinquefasciatus]	XP_001864604	0	scaffold72_size695039:609118-609453;scaffold72_size695039:609507-609677;scaffold72_size695039:610015-610208;scaffold72_size695039:610987-611301;scaffold72_size695039:612404-612582	6	1;1;1;1;2	609267:C<>T;609611:C<>T;610064:A<>G;611025:G<>T;612455:TCGAGAGCGAGAGCGAG<>TCGAGAGCGAG;612527:C<>T
maker-scaffold149size424757-augustus-gene-1.10-mRNA-1	PREDICTED: MFS-type transporter SLC18B1-like [Acyrthosiphon pisum]	XP_001942534	1.12e-09	scaffold149_size429242:167968-168102;scaffold149_size429242:170178-170339;scaffold149_size429242:176531-177059;scaffold149_size429242:179091-179312	6	1;1;2;2	168022:G<>A;170205:A<>G;176772:T<>G;177055:T<>C;179202:C<>A;179297:T<>C
maker-scaffold319size221683-augustus-gene-1.0-mRNA-1	PREDICTED: probable Ras GTPase-activating protein isoform X2 [Acyrthosiphon pisum]	XP_001945701	0	scaffold319_size223741:102075-102495;scaffold319_size223741:104026-104355;scaffold319_size223741:104430-104930	6	3;1;2	102179:TAAA<>TAAAAACAAA,TATATGCCTCTAGTACAAA;102182:A<>ATATGCCTCTAGTACAAT,AAACAAAT;102363:A<>G;104259:A<>G;104717:T<>G;104730:C<>G
maker-scaffold42size1661181-augustus-gene-12.4-mRNA-1	PREDICTED: zinc finger protein 845-like [Acyrthosiphon pisum]	XP_001946669	1.51e-10	scaffold42_size1682246:1198348-1198974;scaffold42_size1682246:1200053-1200847;scaffold42_size1682246:1201302-1201840;scaffold42_size1682246:1202050-1202241;scaffold42_size1682246:1202446-1203336	6	1;2;1;1;1	1198726:T<>G;1200188:G<>C;1200830:A<>G;1201445:G<>A;1202131:T<>C;1202956:T<>C
maker-scaffold157size419459-augustus-gene-3.21-mRNA-1	PREDICTED: uncharacterized protein LOC100160092 [Acyrthosiphon pisum]	XP_001948504	0	scaffold157_size423735:246787-247125;scaffold157_size423735:248461-249329;scaffold157_size423735:249902-250295	6	1;4;1	246820:A<>G;248804:AGTGGTGGTGGTGGTGGTGGTGGTGGTGGTGGTG<>AGTGGTGGTGGTGGTGGTGGTGGTGGTG,AGTGGTGGTGGTGGTGGTGGTGGTGGTGGTG;248832:GTGGTGATGGTGATG<>GTGGTGATG;248835:GTGATG<>GTG;249004:C<>T;250287:G<>A
maker-scaffold38size924328-augustus-gene-3.2-mRNA-1	PREDICTED: collagen alpha-1(IV) chain-like [Acyrthosiphon pisum]	XP_001951336	8.21e-18	scaffold38_size940633:332474-332563;scaffold38_size940633:333474-333599;scaffold38_size940633:341260-341412;scaffold38_size940633:341477-341587;scaffold38_size940633:344928-344982	6	1;1;1;2;1	332538:A<>G;333596:G<>T;341372:C<>T;341531:GCN<>G;341532:C<>CTTA;344938:T<>C
maker-scaffold75size670735-augustus-gene-5.12-mRNA-1	GG23720 [Drosophila erecta]	XP_001969839	6.4e-10	scaffold75_size675008:630499-630746;scaffold75_size675008:630859-630976	6	1;5	630678:T<>C;630870:C<>A;630876:T<>A;630877:G<>T;630878:G<>GTGAACCGAC;630880:G<>GAAC
maker-scaffold181size378167-augustus-gene-1.1-mRNA-1	GI21752 [Drosophila mojavensis]	XP_002010823	0	scaffold181_size384790:169046-169330;scaffold181_size384790:169556-169840;scaffold181_size384790:170226-170521;scaffold181_size384790:171178-171331;scaffold181_size384790:172452-172653	6	1;1;1;2;1	169244:A<>G;169747:T<>C;170252:G<>A;171266:C<>T;171297:A<>C;172618:G<>A
maker-scaffold403size154898-augustus-gene-0.1-mRNA-1	hypothetical protein TRIADDRAFT_50470 [Trichoplax adhaerens]	XP_002114285	1.34e-117	scaffold403_size157004:135390-136204;scaffold403_size157004:139016-139465	6	3;3	135966:G<>C;135980:G<>A;136179:G<>C;139109:A<>G;139147:G<>A;139349:G<>C
maker-scaffold26size1667613-augustus-gene-5.6-mRNA-1	PREDICTED: ubiquitin-like modifier-activating enzyme ATG7-like [Ciona intestinalis]	XP_002119661	2.62e-156	scaffold26_size1692684:539048-539497;scaffold26_size1692684:539884-539977;scaffold26_size1692684:540079-540368;scaffold26_size1692684:541175-541350	6	1;1;2;2	539473:T<>C;539908:A<>G;540262:A<>G;540263:T<>C;541189:A<>G;541249:A<>G
maker-scaffold121size481755-augustus-gene-0.0-mRNA-1	fkbp-rapamycin associated protein, putative [Ixodes scapularis]	XP_002414133	1.46e-65	scaffold121_size484604:23930-24107;scaffold121_size484604:25641-27356;scaffold121_size484604:31014-31228;scaffold121_size484604:31300-31837	6	1;2;1;2	24007:T<>A;26488:C<>G;26941:A<>G;31202:T<>C;31627:C<>A;31792:A<>G
maker-scaffold105size529344-augustus-gene-4.3-mRNA-1	pre-mRNA splicing factor Syf1, putative [Ixodes scapularis]	XP_002415091	0	scaffold105_size538157:441871-442116;scaffold105_size538157:442989-443209;scaffold105_size538157:451658-453221;scaffold105_size538157:454087-454373;scaffold105_size538157:458457-458564	6	2;1;1;1;1	442042:G<>A;442098:G<>T;443130:G<>T;451667:C<>T;454338:C<>T;458546:T<>A
maker-scaffold54size1273868-augustus-gene-8.4-mRNA-1	ubiquitin-associated domain-containing protein, putative [Ixodes scapularis]	XP_002415427	9.14e-50	scaffold54_size1293429:810635-810803;scaffold54_size1293429:811938-812109;scaffold54_size1293429:812406-812713;scaffold54_size1293429:814095-814224;scaffold54_size1293429:814574-814854	6	1;1;1;1;2	810707:A<>T;812083:G<>A;812666:A<>G;814146:T<>C;814687:A<>T;814723:C<>A
maker-scaffold41size887692-augustus-gene-8.2-mRNA-1	sushi domain containing protein, putative [Pediculus humanus corporis]	XP_002424240	0	scaffold41_size902864:888880-889078;scaffold41_size902864:890689-890824;scaffold41_size902864:890985-891130;scaffold41_size902864:891233-891365;scaffold41_size902864:891446-891593;scaffold41_size902864:892172-892308	6	1;1;1;1;1;1	888933:T<>C;890692:C<>T;891077:A<>G;891239:C<>T;891580:G<>A;892305:C<>T
maker-scaffold25size1130848-augustus-gene-6.4-mRNA-1	Copine-8, putative [Pediculus humanus corporis]	XP_002425105	5.87e-130	scaffold25_size1139132:623409-623479;scaffold25_size1139132:624435-624576;scaffold25_size1139132:624832-624981;scaffold25_size1139132:625087-625425	6	2;1;1;2	623425:C<>A;623456:A<>C;624545:C<>A;624871:A<>C;625219:A<>G;625297:C<>A
maker-scaffold38size924328-augustus-gene-6.2-mRNA-1	LIM domains-containing protein, putative [Pediculus humanus corporis]	XP_002428627	1.88e-113	scaffold38_size940633:645619-646060;scaffold38_size940633:646131-647012;scaffold38_size940633:648618-648850;scaffold38_size940633:648917-649099	6	2;2;1;1	645961:A<>G;646035:A<>T;646258:T<>A;646332:A<>ACTC,AGTACTC;648619:T<>C;649057:A<>T
maker-scaffold223size319359-augustus-gene-2.8-mRNA-1	fatty acid synthase, putative [Pediculus humanus corporis]	XP_002432036	0	scaffold223_size324613:279669-280038;scaffold223_size324613:280867-281628;scaffold223_size324613:281999-282766;scaffold223_size324613:282907-283464	6	1;3;1;1	279720:A<>G;280906:A<>G;280942:C<>G;281371:G<>T;282137:G<>T;283445:C<>G
maker-scaffold25size1130848-augustus-gene-6.15-mRNA-1	protein tyrosine phosphatse n18, putative [Pediculus humanus corporis]	XP_002432163	3.22e-106	scaffold25_size1139132:665724-666050;scaffold25_size1139132:666114-666425;scaffold25_size1139132:669508-672744	6	4;1;1	665801:C<>T;665876:T<>A;665949:A<>T;665950:A<>C;666158:T<>C;672103:T<>C
maker-scaffold99size561911-augustus-gene-2.1-mRNA-1	hypothetical protein BRAFLDRAFT_130666 [Branchiostoma floridae]	XP_002605543	1.11e-22	scaffold99_size570270:231649-231769;scaffold99_size570270:231921-232091;scaffold99_size570270:232168-232387	6	1;2;3	231706:G<>A;231948:A<>G;231957:G<>T;232180:T<>A;232275:A<>C;232285:T<>G
maker-scaffold70size694644-augustus-gene-3.10-mRNA-1	hypothetical protein BRAFLDRAFT_221898 [Branchiostoma floridae]	XP_002612308	6.47e-18	scaffold70_size699447:95154-96310;scaffold70_size699447:96386-96952;scaffold70_size699447:97032-97520;scaffold70_size699447:97586-97930;scaffold70_size699447:98262-98586	6	1;2;1;1;1	96054:T<>G;96691:C<>G;96757:C<>A;97359:G<>T;97703:A<>G;98522:C<>G
augustus-scaffold2452size9600-abinit-gene-0.0-mRNA-1	PREDICTED: uncharacterized aarF domain-containing protein kinase 2 [Xenopus (Silurana) tropicalis]	XP_002941660	4.01e-22	scaffold2452_size10271:1-3367	6	6	74:T<>C;137:C<>T;867:AACTACTACTA<>AACTACTA;901:G<>C;2212:A<>G;3041:A<>G
maker-scaffold36size1013817-augustus-gene-9.12-mRNA-1	PREDICTED: retinol dehydrogenase 13-like [Amphimedon queenslandica]	XP_003386819	1.04e-96	scaffold36_size1024887:1017209-1017494;scaffold36_size1024887:1017599-1017909;scaffold36_size1024887:1019607-1019756;scaffold36_size1024887:1019844-1020132;scaffold36_size1024887:1020625-1020876	6	1;2;1;1;1	1017349:G<>C;1017735:T<>C;1017882:A<>G;1019681:T<>C;1020110:C<>T;1020868:G<>T
maker-scaffold5size1727520-augustus-gene-0.0-mRNA-1	PREDICTED: histone deacetylase 6-like [Bombus terrestris]	XP_003397551	0	scaffold5_size1740208:1169-1299;scaffold5_size1740208:1385-1674;scaffold5_size1740208:3073-3340;scaffold5_size1740208:4055-4486;scaffold5_size1740208:4921-5073	6	1;2;1;1;1	1279:G<>T;1385:G<>A;1619:T<>C;3141:A<>G;4108:A<>T;5014:G<>A
maker-scaffold10size1426409-augustus-gene-11.1-mRNA-1	PREDICTED: constitutive coactivator of PPAR-gamma-like protein 1 homolog [Bombus terrestris]	XP_003401692	2.02e-146	scaffold10_size1440834:1151664-1151831;scaffold10_size1440834:1152306-1152626;scaffold10_size1440834:1152686-1152963;scaffold10_size1440834:1153411-1153714	6	1;1;3;1	1151710:C<>T;1152397:A<>G;1152781:T<>C;1152823:T<>C;1152911:C<>A;1153603:A<>G
maker-scaffold145size712617-augustus-gene-6.13-mRNA-1	PREDICTED: aminopeptidase N-like [Bombus terrestris]	XP_003402271	2.54e-127	scaffold145_size720047:658168-658323;scaffold145_size720047:658394-658553;scaffold145_size720047:658771-658968;scaffold145_size720047:659073-659229;scaffold145_size720047:659317-659567	6	2;1;1;1;1	658198:G<>A;658275:G<>A;658472:A<>G;658818:T<>C;659148:C<>G;659466:T<>A
maker-scaffold38size924328-augustus-gene-2.0-mRNA-1	PREDICTED: serine/threonine-protein kinase RIO2-like isoform 1 [Bombus terrestris]	XP_003402906	4.47e-77	scaffold38_size940633:253030-253325;scaffold38_size940633:253402-253616;scaffold38_size940633:253733-254145	6	1;3;2	253286:A<>G;253508:CN<>CGTGAAGATGATGN,CGTGAN;253510:GA<>GGAAGATGATGATA;253583:G<>C;253789:C<>G;253846:G<>A
maker-scaffold36size1013817-augustus-gene-5.4-mRNA-1	PREDICTED: insulin-degrading enzyme isoform X2 [Nasonia vitripennis]	XP_003427813	0	scaffold36_size1024887:572598-573317;scaffold36_size1024887:574150-574452;scaffold36_size1024887:575631-576133	6	4;1;1	572672:G<>A;572787:T<>C;572932:T<>C;572933:A<>G;574251:A<>C;575991:C<>G
maker-scaffold10size1426409-augustus-gene-13.10-mRNA-1	PREDICTED: protein LMBR1L-like [Bombus impatiens]	XP_003488027	1.95e-144	scaffold10_size1440834:1315862-1316924;scaffold10_size1440834:1317211-1317782	6	3;3	1315994:C<>T;1316157:A<>T;1316310:G<>C;1317322:G<>T;1317519:C<>G;1317682:G<>C
maker-scaffold350size203295-augustus-gene-1.6-mRNA-1	PREDICTED: uncharacterized protein LOC100870621 [Apis florea]	XP_003695440	1.65e-71	scaffold350_size207171:188554-188863;scaffold350_size207171:190317-190592;scaffold350_size207171:196729-196823;scaffold350_size207171:201034-201491;scaffold350_size207171:201690-202135	6	1;1;1;2;1	188592:G<>A;190498:G<>A;196799:C<>T;201165:T<>TCATGATA,TCATGATAGTCTCA;201240:T<>C;201723:G<>A
maker-scaffold484size118506-augustus-gene-0.10-mRNA-1	PREDICTED: arf-GAP domain and FG repeat-containing protein 2-like [Megachile rotundata]	XP_003699397	6.57e-48	scaffold484_size120427:94025-94236;scaffold484_size120427:95327-95485;scaffold484_size120427:98848-99468	6	1;1;4	94056:TGTTGTGGTTGTGGTTGTGG<>TGTTGTGG;95361:C<>A;98885:G<>A;98959:T<>TGCAGC,TCCAAATCCTTCAATGCAGC;99263:T<>TTCA,TTCAGATCCATTA;99404:A<>G
maker-scaffold312size267838-augustus-gene-1.2-mRNA-1	PREDICTED: uncharacterized protein LOC100876172 [Megachile rotundata]	XP_003705058	3.54e-08	scaffold312_size274143:259245-260159;scaffold312_size274143:260474-260598	6	5;1	259550:T<>A;259678:TA<>TACCAAAGCGA,TACCAAAGCGAGAAA;259679:A<>AC,ACTCAC;259895:T<>C;259896:G<>A;260596:A<>T
maker-scaffold1size2756217-augustus-gene-8.1-mRNA-1	PREDICTED: ribosome biogenesis protein WDR12 homolog [Megachile rotundata]	XP_003706080	3.6e-73	scaffold1_size2776465:827969-828200;scaffold1_size2776465:830855-831182;scaffold1_size2776465:832294-832593	6	3;1;2	828026:TC<>TCC;828027:C<>CCA,CTTTT;828030:A<>AAATTAAAGCCAATGCT;831047:AA<>AACCCAAAGA,AACCCA;832456:A<>ACCATACAG;832460:T<>TACA
augustus-scaffold7196size2011-abinit-gene-0.0-mRNA-1	PREDICTED: aminopeptidase N-like [Megachile rotundata]	XP_003706475	5.01e-41	scaffold7196_size2014:1563-1726;scaffold7196_size2014:388-714;scaffold7196_size2014:912-1111	6	1;3;2	1573:G<>A;668:T<>C;680:A<>C;701:G<>T;1014:G<>A;1076:A<>T
augustus-scaffold2581size14674-abinit-gene-0.0-mRNA-1	PREDICTED: uncharacterized protein LOC100902368 [Metaseiulus occidentalis]	XP_003746445	1.96e-31	scaffold2581_size15336:12387-12807;scaffold2581_size15336:5757-6443	6	4;2	12656:A<>G;12680:C<>T;12740:C<>T;12783:T<>C;5905:G<>C;6439:A<>C
maker-scaffold8size1945031-augustus-gene-4.0-mRNA-1	PREDICTED: notchless protein homolog 1 [Sarcophilus harrisii]	XP_003770043	0	scaffold8_size1970726:386625-386757;scaffold8_size1970726:401724-402483;scaffold8_size1970726:404782-405279	6	2;2;2	386642:T<>C;386697:A<>C;402175:G<>A;402361:TCAACAACAACAACAACAACAACA<>TCAACAACAACAACAACAACA;405185:CACAACAACAACA<>CACAACAACA;405195:ACAGCAGCAGCA<>ACAGCAGCA
maker-scaffold210size338753-augustus-gene-0.1-mRNA-1	PREDICTED: uncharacterized protein LOC101234266 [Hydra vulgaris]	XP_004207036	4.29e-24	scaffold210_size343790:10601-10974;scaffold210_size343790:6926-7463;scaffold210_size343790:9041-9248	6	2;2;2	10913:G<>A;10928:G<>A;7030:A<>G;7345:C<>G;9179:TA<>TAAAATTTTTTTTTTGTATAATTTTCA;9181:C<>CTTTA,CTTTAAAATTTTTTTTT
maker-scaffold237size302539-augustus-gene-1.0-mRNA-1	PREDICTED: putative transferase CAF17, mitochondrial-like isoform X1 [Ceratitis capitata]	XP_004523215	1.99e-77	scaffold237_size305959:142621-143459;scaffold237_size305959:143520-143760	6	5;1	142647:C<>G;142818:G<>A;143042:C<>T;143298:G<>A;143421:T<>C;143698:C<>A
maker-scaffold71size686415-augustus-gene-3.3-mRNA-1	PREDICTED: feline leukemia virus subgroup C receptor-related protein 2-like isoform X1 [Ceratitis capitata]	XP_004535814	7.88e-147	scaffold71_size692064:360030-360204;scaffold71_size692064:365137-365339;scaffold71_size692064:366759-366983;scaffold71_size692064:367727-368116	6	1;1;2;2	360174:A<>G;365140:G<>A;366891:C<>T;366975:C<>T;367793:T<>G;367952:G<>T
augustus-scaffold340size210344-abinit-gene-1.0-mRNA-1	PREDICTED: uncharacterized protein LOC101483300 [Maylandia zebra]	XP_004555859	1.15e-80	scaffold340_size212667:189731-190058;scaffold340_size212667:190244-190949;scaffold340_size212667:199374-199576;scaffold340_size212667:201926-202112	6	2;1;2;1	189738:TAAGAGA<>TA;189862:G<>T;190901:C<>T;199479:T<>C;199500:A<>G;202012:T<>C
maker-scaffold11size1424826-augustus-gene-9.9-mRNA-1	PREDICTED: RAC-alpha serine/threonine-protein kinase [Condylura cristata]	XP_004682040	8.75e-118	scaffold11_size1436351:975947-976159;scaffold11_size1436351:977611-978099	6	1;5	976094:G<>A;977660:A<>ATCTATCTATAAGT;977661:ATT<>AGTTTT;977663:T<>TTATTCG;977666:T<>TTCGAAA;978016:T<>A
augustus-scaffold11135size20762-abinit-gene-0.1-mRNA-1	PREDICTED: uncharacterized protein LOC101747061 [Bombyx mori]	XP_004921653	1.67e-34	scaffold11135_size22555:1518-2432	6	6	1983:A<>T;2003:AC<>ACTTTGTC;2030:T<>A;2185:T<>C;2224:C<>T;2227:T<>C
maker-scaffold36size1013817-augustus-gene-5.8-mRNA-1	PREDICTED: protein maelstrom homolog [Bombyx mori]	XP_004928380	3.22e-09	scaffold36_size1024887:577468-577725;scaffold36_size1024887:578701-579195;scaffold36_size1024887:579302-580096;scaffold36_size1024887:581242-581375;scaffold36_size1024887:581473-581747	6	1;1;2;1;1	577575:T<>C;578936:G<>C;579371:A<>G;580063:G<>A;581276:T<>A;581591:G<>T
maker-scaffold47size1319914-augustus-gene-12.9-mRNA-1	PREDICTED: prolyl endopeptidase-like [Bombyx mori]	XP_004932449	0	scaffold47_size1343302:1211285-1211549;scaffold47_size1343302:1212331-1212599;scaffold47_size1343302:1214850-1215120;scaffold47_size1343302:1215223-1215446	6	2;2;1;1	1211441:G<>T;1211511:C<>G;1212527:T<>C;1212576:C<>T;1214934:C<>A;1215350:C<>G
maker-scaffold26size1667613-augustus-gene-6.1-mRNA-1	PREDICTED: serine/threonine-protein phosphatase 2A regulatory subunit B&apos;&apos; subunit alpha isoform X4 [Ficedula albicollis]	XP_005050963	4.05e-132	scaffold26_size1692684:638443-640170;scaffold26_size1692684:642414-642572	6	5;1	638877:A<>G;639012:A<>G;639184:C<>T;639293:A<>G;639669:G<>A;642559:T<>G
maker-scaffold8size1945031-augustus-gene-4.8-mRNA-1	PREDICTED: TATA element modulatory factor-like [Aplysia californica]	XP_005093028	3.23e-51	scaffold8_size1970726:108342-109603;scaffold8_size1970726:112848-113967;scaffold8_size1970726:114065-115814	6	3;1;2	108772:G<>A;109158:A<>G;109173:T<>G;113262:C<>T;114730:A<>T;114793:A<>C
augustus-scaffold1246size23303-abinit-gene-0.0-mRNA-1	PREDICTED: LOW QUALITY PROTEIN: zinc finger protein 420-like [Aplysia californica]	XP_005110626	5.96e-10	scaffold1246_size24004:11124-11212;scaffold1246_size24004:11630-12151;scaffold1246_size24004:4253-4719	6	2;3;1	11150:TT<>TGCGGAGGGTGT,TTGT;11151:T<>TGTATAATATATTTTC,TGC;11651:T<>A;11726:T<>A;11930:A<>AGG,AAGG;4253:G<>C
maker-scaffold2size2657229-augustus-gene-2.0-mRNA-1	PREDICTED: CREB-binding protein isoform X3 [Danio rerio]	XP_005161828	0	scaffold2_size2681660:194155-194721;scaffold2_size2681660:197750-198549;scaffold2_size2681660:199747-199932;scaffold2_size2681660:202899-203123;scaffold2_size2681660:208145-208231	6	1;1;2;1;1	194277:C<>T;198350:A<>C;199770:C<>T;199867:C<>T;202958:A<>G;208199:G<>T
maker-scaffold4size1754260-augustus-gene-16.7-mRNA-1	PREDICTED: uncharacterized threonine-rich GPI-anchored glycoprotein PJ4664.02-like [Musca domestica]	XP_005175908	4.11e-12	scaffold4_size1775450:1576446-1578933;scaffold4_size1775450:1579745-1580629;scaffold4_size1775450:1586497-1587065	6	3;1;2	1576561:G<>C;1577568:C<>T;1578595:T<>G;1579997:C<>A;1586580:G<>A;1586791:T<>C
maker-scaffold96size574823-augustus-gene-3.12-mRNA-1	PREDICTED: pyruvate carboxylase, mitochondrial-like isoform X2 [Musca domestica]	XP_005180934	0	scaffold96_size579323:345130-345338;scaffold96_size579323:345401-345561;scaffold96_size579323:346140-346308;scaffold96_size579323:346495-346780;scaffold96_size579323:349529-349713	6	2;1;1;1;1	345250:A<>AAGCCTTT,AGGCCTTTCAAAATCTGTG;345326:G<>A;345407:T<>C;346215:T<>C;346760:T<>A;349682:G<>A
maker-scaffold328size216724-augustus-gene-1.0-mRNA-1	PREDICTED: roundabout homolog 2-like [Musca domestica]	XP_005182819	7.21e-08	scaffold328_size218982:156731-156943;scaffold328_size218982:159628-160240;scaffold328_size218982:169348-170699;scaffold328_size218982:173746-173950	6	1;1;3;1	156896:T<>C;160178:A<>G;169451:A<>T;169464:T<>G;170588:A<>C;173946:G<>A
maker-scaffold5size1727520-augustus-gene-15.2-mRNA-1	PREDICTED: cytochrome P450 2J2-like [Oreochromis niloticus]	XP_005479018	1.58e-84	scaffold5_size1740208:1564715-1564834;scaffold5_size1740208:1566141-1566463;scaffold5_size1740208:1566540-1566757;scaffold5_size1740208:1567523-1567664;scaffold5_size1740208:1568217-1568340	6	1;1;1;1;2	1564831:C<>T;1566213:T<>C;1566655:T<>G;1567585:C<>T;1568269:T<>G;1568306:C<>T
maker-scaffold33size1007119-augustus-gene-6.0-mRNA-1	PREDICTED: zinc finger and SCAN domain-containing protein 2-like, partial [Xiphophorus maculatus]	XP_005817175	2.98e-18	scaffold33_size1023465:629120-629477;scaffold33_size1023465:633570-634991	6	3;3	629153:G<>A;629173:C<>G;629208:G<>A;633849:G<>A;633980:G<>A;634180:G<>C
maker-scaffold98size575737-augustus-gene-0.1-mRNA-1	PREDICTED: zinc finger protein Xfin-like [Pelodiscus sinensis]	XP_006132001	3.21e-16	scaffold98_size581373:24077-24533;scaffold98_size581373:25504-26803;scaffold98_size581373:27622-28071	6	2;3;1	24196:C<>T;24335:G<>C;25603:T<>C;26129:T<>C;26339:T<>C;27786:C<>T
maker-scaffold1size2756217-augustus-gene-4.23-mRNA-1	PREDICTED: condensin complex subunit 3 [Alligator mississippiensis]	XP_006267286	2.25e-16	scaffold1_size2776465:455730-456151;scaffold1_size2776465:456410-456703;scaffold1_size2776465:457736-457892;scaffold1_size2776465:458789-458890;scaffold1_size2776465:458964-459065;scaffold1_size2776465:461983-462274	6	1;1;1;1;1;1	455861:A<>G;456557:C<>A;457837:T<>C;458849:G<>A;459024:A<>G;462092:C<>T
maker-scaffold50size801739-augustus-gene-6.4-mRNA-1	PREDICTED: disintegrin and metalloproteinase domain-containing protein 10 isoform X2 [Apis mellifera]	XP_006563677	0	scaffold50_size809445:673968-674326;scaffold50_size809445:674975-675170;scaffold50_size809445:675529-675878	6	1;1;4	674145:G<>A;675009:T<>C;675550:C<>T;675684:G<>A;675702:A<>G;675844:A<>C
maker-scaffold252size289391-augustus-gene-1.11-mRNA-1	PREDICTED: uncharacterized protein LOC102679934 [Apis dorsata]	XP_006608971	1.84e-43	scaffold252_size290615:229699-230007;scaffold252_size290615:230156-230630;scaffold252_size290615:231825-232081	6	2;3;1	229771:A<>C;229894:C<>T;230479:GACCATAACCATAACCATAACCATA<>GACCATAACCATA;230492:ACCATAACCATATCCATAA<>ACCATAA;230537:C<>T;231899:A<>T
maker-scaffold86size613819-augustus-gene-3.8-mRNA-1	PREDICTED: glutamate receptor ionotropic, kainate 2-like isoform X2 [Apis dorsata]	XP_006612267	2.34e-87	scaffold86_size618756:77114-77594;scaffold86_size618756:78283-78708;scaffold86_size618756:79726-79949;scaffold86_size618756:80026-80295;scaffold86_size618756:80699-80851	6	2;1;1;1;1	77123:T<>A;77238:A<>C;78357:A<>G;79882:T<>A;80096:A<>G;80733:T<>A
maker-scaffold67size700687-augustus-gene-2.0-mRNA-1	PREDICTED: uncharacterized protein CG42248-like isoform X1 [Apis dorsata]	XP_006619114	9.93e-14	scaffold67_size711639:182715-183193;scaffold67_size711639:186066-186352;scaffold67_size711639:192152-192613	6	3;1;2	183083:A<>G;183166:A<>G;183173:G<>C;186072:T<>C;192195:T<>C;192204:A<>G
maker-scaffold65size703589-augustus-gene-5.4-mRNA-1	PREDICTED: protein SDE2 homolog [Apis dorsata]	XP_006623315	3.31e-39	scaffold65_size713333:547765-547969;scaffold65_size713333:548407-548636;scaffold65_size713333:549625-550217;scaffold65_size713333:550297-550512;scaffold65_size713333:557001-557124	6	2;1;1;1;1	547812:T<>G;547813:A<>G;548560:ACCT<>ACCTTTAAGAGATAAAAATAGCCT;549643:C<>T;550442:T<>C;557112:C<>T
maker-scaffold254size288410-augustus-gene-1.20-mRNA-1	PREDICTED: uncharacterized protein LOC102673129 [Apis dorsata]	XP_006624850	6.45e-10	scaffold254_size292535:253158-254438;scaffold254_size292535:255982-257578;scaffold254_size292535:257686-258270	6	2;3;1	253972:G<>C;253994:T<>C;256446:A<>G;257321:G<>A;257435:C<>T;258269:A<>G
maker-scaffold1size2756217-augustus-gene-7.8-mRNA-1	PREDICTED: dedicator of cytokinesis protein 3 isoform X7 [Homo sapiens]	XP_006713072	0	scaffold1_size2776465:755680-756247;scaffold1_size2776465:757633-757771;scaffold1_size2776465:760604-761171;scaffold1_size2776465:761252-761535;scaffold1_size2776465:762062-762245	6	2;1;1;1;1	755720:A<>G;756214:T<>C;757751:A<>T;760729:G<>A;761523:A<>G;762137:T<>G
maker-scaffold421size146413-augustus-gene-0.0-mRNA-1	PREDICTED: zinc finger protein 329 [Myotis davidii]	XP_006759035	3.93e-14	scaffold421_size147210:126488-126807;scaffold421_size147210:127267-127702	6	3;3	126676:G<>A;126752:G<>C;126796:T<>A;127461:C<>G;127588:A<>G;127604:G<>C
maker-scaffold59size767954-augustus-gene-3.3-mRNA-1	PREDICTED: LOW QUALITY PROTEIN: serine/threonine-protein kinase atr-like [Saccoglossus kowalevskii]	XP_006823980	0	scaffold59_size776553:66381-66534;scaffold59_size776553:67914-68301;scaffold59_size776553:71390-71465;scaffold59_size776553:75307-75481;scaffold59_size776553:77113-77442;scaffold59_size776553:78198-78359	6	1;1;1;1;1;1	66411:G<>A;68153:T<>A;71455:T<>A;75436:C<>T;77139:G<>C;78209:G<>A
maker-scaffold248size292329-augustus-gene-1.8-mRNA-1	PREDICTED: gamma-tubulin complex component 6 [Chelonia mydas]	XP_007056922	6.15e-24	scaffold248_size295965:246329-246543;scaffold248_size295965:249113-249793	6	2;4	246419:G<>A;246423:A<>G;249164:A<>G;249331:C<>T;249643:C<>T;249785:A<>G
maker-scaffold137size446348-augustus-gene-1.0-mRNA-1	PREDICTED: delta(3,5)-Delta(2,4)-dienoyl-CoA isomerase, mitochondrial [Chelonia mydas]	XP_007068327	4.31e-82	scaffold137_size452020:92956-93138;scaffold137_size452020:93223-93349;scaffold137_size452020:93868-93963	6	3;2;1	92964:T<>A;92966:T<>A;93121:A<>G;93264:C<>A;93322:C<>T;93916:G<>T
maker-scaffold47size1319914-augustus-gene-12.1-mRNA-1	hypothetical protein CFIO01_13033 [Colletotrichum fioriniae PJ7]	XP_007600012	9.97e-11	scaffold47_size1343302:1188328-1188968;scaffold47_size1343302:1189547-1190019	6	3;3	1188375:CTA<>CTAGATA;1188413:G<>A;1188795:A<>G;1189934:CAG<>CCTCTAG,CCCTGCTGTACATAAG;1189936:G<>C;1189938:A<>AGTATGT,AGTAT
[truncated: 5,048 more rows]

## Sheet: Contamination
Protein ID	Description	Accession No.	Evalue	Exon location	Number of SNPs	Number of SNPs per exon	Heterozygous sites	Contamination
[truncated: 131 more rows]
