# Supplementary material for: Analysis of the genome of the New Zealand giant collembolan (Holacanthella duospinosa) sheds light on hexapod evolution
Source: BMC Genomics. 2017 Oct 17;18:795. doi: 10.1186/s12864-017-4197-1 (PMC5644144; doi:10.1186/s12864-017-4197-1)
Supplement: Supplementary file 3 — Candidates for horizontal gene transfer from bacteria and fungi into Holacanthella duospinosa. (XLSX 24 kb) [file 12864_2017_4197_MOESM3_ESM.xlsx]

## Sheet: HGTs_candidates_bacteriaAndFung
Candidate HGTs (ID)	GeneID	GeneName	StartLocation	EndLocation	strand	Kingdom	BP
maker-scaffold104size538128-augustus-gene-2.1-mRNA-1	gi|1084615034|gb|OGO67761.1|	hypothetical protein A2Z37_02120 [Chloroflexi bacterium RBG_19FT_COMBO_62_14]	227962	228808	+	Bacteria	NaN
maker-scaffold104size538128-augustus-gene-3.4-mRNA-1	gi|522829086|ref|WP_020741743.1|	hypothetical protein [Sorangium cellulosum]	314696	316685	-	Bacteria	NaN
maker-scaffold128size459976-augustus-gene-2.1-mRNA-1	gi|494041536|ref|WP_006983660.1|	hypothetical protein [Chthoniobacter flavus]	248398	252543	+	Bacteria	NaN
maker-scaffold139size440249-augustus-gene-1.0-mRNA-1	gi|1056973261|ref|WP_068385525.1|	short-chain dehydrogenase [Leptolyngbya sp. NIES-3755]	152892	155095	+	Bacteria	NaN
maker-scaffold13size1375079-augustus-gene-1.2-mRNA-1	gi|1096251029|ref|WP_071189201.1|	non-ribosomal peptide synthetase [Trichormus sp. NMC-1]	119925	124464	+	Bacteria	NaN
maker-scaffold141size440309-augustus-gene-3.1-mRNA-1	gi|515889844|ref|WP_017320427.1|	non-ribosomal peptide synthetase [cyanobacterium PCC 7702]	335435	340780	-	Bacteria	NaN
maker-scaffold158size418592-augustus-gene-3.4-mRNA-1	gi|1129387329|ref|WP_075350226.1|	oxidoreductase [Algoriphagus sp. am2]	397854	400205	-	Bacteria	NaN
maker-scaffold15size1261043-augustus-gene-4.0-mRNA-1	gi|498283976|ref|WP_010598132.1|	hypothetical protein [Diplorickettsia massiliensis]	478937	482244	-	Bacteria	NaN
maker-scaffold1676size22910-augustus-gene-0.1-mRNA-1	gi|1129387329|ref|WP_075350226.1|	oxidoreductase [Algoriphagus sp. am2]	2971	5321	+	Bacteria	NaN
maker-scaffold16size1255579-augustus-gene-4.0-mRNA-1	gi|658514168|ref|WP_029709654.1|	acyl-CoA dehydrogenase [Rhodoferax saidenbachensis]	388539	389986	+	Bacteria	NaN
maker-scaffold188size365332-augustus-gene-1.5-mRNA-1	gi|797213911|ref|WP_045874836.1|	amino acid adenylation protein [Tolypothrix sp. PCC 7601]	93167	100263	-	Bacteria	NaN
maker-scaffold18size2240851-augustus-gene-16.4-mRNA-1	gi|504934974|ref|WP_015122076.1|	type I polyketide synthase [Rivularia sp. PCC 7116]	1586152	1591193	-	Bacteria	NaN
maker-scaffold197size348675-augustus-gene-2.1-mRNA-1	gi|555234959|gb|AGZ05274.1|	McyG [Nostoc sp. 152]	294067	303102	+	Bacteria	NaN
maker-scaffold198size347650-augustus-gene-2.6-mRNA-1	gi|764039109|gb|AJQ97343.1|	subtilisin-like serine protease [Gynuella sunshinyii YC6258]	351148	351740	-	Bacteria	NaN
maker-scaffold1size2756217-augustus-gene-26.18-mRNA-1	gi|655004835|ref|WP_028453993.1|	NADH dehydrogenase family protein [Chitinilyticum litopenaei]	2726941	2731929	-	Bacteria	NaN
maker-scaffold207size345476-augustus-gene-2.3-mRNA-1	gi|495590281|ref|WP_008314860.1|	hypothetical protein [Leptolyngbya sp. PCC 6406]	232349	239160	-	Bacteria	NaN
maker-scaffold255size285696-augustus-gene-0.5-mRNA-1	gi|1120407530|ref|WP_073270689.1|	alkene reductase [Microbulbifer donghaiensis]	83315	85138	+	Bacteria	NaN
maker-scaffold257size284128-augustus-gene-1.3-mRNA-1	gi|502775577|ref|WP_013010553.1|	hypothetical protein [Denitrovibrio acetiphilus]	210635	214073	-	Bacteria	NaN
maker-scaffold25size1130848-augustus-gene-0.0-mRNA-1	gi|769980034|ref|WP_045096019.1|	hypothetical protein [Legionella fallonii]	21025	23490	+	Bacteria	NaN
maker-scaffold26size1667613-augustus-gene-6.3-mRNA-1	gi|746363702|ref|WP_039408221.1|	amino acid deaminase [Pandoraea pulmonicola]	606373	608615	-	Bacteria	NaN
maker-scaffold271size267669-augustus-gene-1.5-mRNA-1	gi|503099664|ref|WP_013334461.1|	type I polyketide synthase [Cyanothece sp. PCC 7822]	55358	56568	-	Bacteria	NaN
maker-scaffold271size267669-augustus-gene-1.6-mRNA-1	gi|555234959|gb|AGZ05274.1|	McyG [Nostoc sp. 152]	58506	59122	-	Bacteria	NaN
maker-scaffold291size245474-augustus-gene-0.0-mRNA-1	gi|1054591857|ref|WP_066360349.1|	hypothetical protein [Herbidospora mongoliensis]	78307	79366	+	Bacteria	NaN
maker-scaffold291size245474-augustus-gene-1.2-mRNA-1	gi|1054591857|ref|WP_066360349.1|	hypothetical protein [Herbidospora mongoliensis]	50567	53335	-	Bacteria	NaN
maker-scaffold291size245474-augustus-gene-1.4-mRNA-1	gi|1194344780|gb|OUB38498.1|	internalin [Bacillus thuringiensis serovar argentinensis]	180273	196003	-	Bacteria	NaN
maker-scaffold314size226823-augustus-gene-1.0-mRNA-1	gi|644685828|ref|WP_025357921.1|	peptidyl-arginine deiminase [Kutzneria albida]	222171	225843	+	Bacteria	NaN
maker-scaffold333size213126-augustus-gene-1.6-mRNA-1	gi|724741980|gb|KHD74156.1|	membrane protein [Actinoplanes utahensis]	131104	132734	-	Bacteria	NaN
maker-scaffold347size207111-augustus-gene-1.1-mRNA-1	gi|1113475830|gb|OJX36947.1|	hypothetical protein BGO87_14285 [Flavobacteriia bacterium 40-80]	176625	177694	-	Bacteria	NaN
maker-scaffold35size976498-augustus-gene-1.0-mRNA-1	gi|495553052|ref|WP_008277631.1|	type I polyketide synthase, partial [Cyanothece sp. CCY0110]	172500	179729	+	Bacteria	NaN
maker-scaffold35size976498-augustus-gene-2.0-mRNA-1	gi|495553052|ref|WP_008277631.1|	type I polyketide synthase, partial [Cyanothece sp. CCY0110]	256340	270060	+	Bacteria	NaN
maker-scaffold35size976498-augustus-gene-3.1-mRNA-1	gi|746971796|gb|KIF28474.1|	polyketide synthase [Hassallia byssoidea VB512170]	346510	355872	+	Bacteria	NaN
maker-scaffold37size976698-augustus-gene-6.5-mRNA-1	gi|1154107784|ref|WP_078483748.1|	peptide-methionine (R)-S-oxide reductase [Solemya velesiana gill symbiont]	617018	619706	-	Bacteria	NaN
maker-scaffold38size924328-augustus-gene-0.1-mRNA-1	gi|1175339235|ref|WP_081887027.1|	amidase [Thermorudis peleae]	44453	46728	+	Bacteria	NaN
maker-scaffold439size137304-augustus-gene-0.1-mRNA-1	gi|505041934|ref|WP_015229036.1|	acetamidase/formamidase family protein [Dactylococcopsis salina]	79359	87938	+	Bacteria	NaN
maker-scaffold455size140735-augustus-gene-0.2-mRNA-1	gi|504077807|ref|WP_014311801.1|	galactose oxidase [Clostridium sp. BNL1100]	72267	85987	+	Bacteria	NaN
maker-scaffold460size128090-augustus-gene-0.0-mRNA-1	gi|1092415288|ref|WP_070426210.1|	histidine ammonia-lyase [Stenotrophomonas sp. LM091]	35223	38390	+	Bacteria	NaN
maker-scaffold474size121996-augustus-gene-0.1-mRNA-1	gi|966392685|ref|WP_058439306.1|	hypothetical protein [Dehalogenimonas alkenigignens]	19586	25389	+	Bacteria	NaN
maker-scaffold47size1319914-augustus-gene-12.3-mRNA-1	gi|1053192062|ref|WP_065986521.1|	hypothetical protein [Pseudomonas graminis]	1224992	1226409	+	Bacteria	NaN
maker-scaffold48size811354-augustus-gene-6.6-mRNA-1	gi|897383904|emb|CPP73726.1|	Herpesvirus latent membrane protein 1 (LMP1) [Bordetella pertussis]	656031	667448	-	Bacteria	NaN
maker-scaffold52size909272-augustus-gene-5.0-mRNA-1	gi|1160680939|ref|WP_079541739.1|	NAD(P)/FAD-dependent oxidoreductase [Bradyrhizobium lablabi]	539612	542836	-	Bacteria	NaN
maker-scaffold560size87469-augustus-gene-0.3-mRNA-1	gi|517218239|ref|WP_018407057.1|	23S rRNA methyltransferase [Methylocystis rosea]	80183	80681	+	Bacteria	NaN
maker-scaffold56size1152634-augustus-gene-1.0-mRNA-1	gi|656045831|ref|WP_029084471.1|	hypothetical protein [Bradyrhizobium sp. th.b2]	88968	93727	+	Bacteria	NaN
maker-scaffold6063size9020-augustus-gene-0.1-mRNA-1	gi|750442433|ref|WP_040724312.1|	wax ester/triacylglycerol synthase family O-acyltransferase [Nocardia veterana]	2360	6324	-	Bacteria	NaN
maker-scaffold65size703589-augustus-gene-6.9-mRNA-1	gi|1172808786|gb|OQP45463.1|	hypothetical protein A4H97_32485 [Niastella yeongjuensis]	628658	630633	-	Bacteria	NaN
maker-scaffold66size1200099-augustus-gene-6.1-mRNA-1	gi|740531421|ref|WP_038352043.1|	septum formation inhibitor Maf [Eubacterium limosum]	670809	677124	-	Bacteria	NaN
maker-scaffold6size1916839-augustus-gene-16.0-mRNA-1	gi|1016384935|ref|WP_063053120.1|	hypothetical protein [Nocardia arthritidis]	1604914	1605671	+	Bacteria	NaN
maker-scaffold6size1916839-augustus-gene-16.1-mRNA-1	gi|1016384935|ref|WP_063053120.1|	hypothetical protein [Nocardia arthritidis]	1624320	1625075	+	Bacteria	NaN
maker-scaffold70size694644-augustus-gene-3.0-mRNA-1	gi|516388429|ref|WP_017778105.1|	malate synthase A [Paraburkholderia kururiensis]	303570	304294	+	Bacteria	NaN
maker-scaffold70size694644-augustus-gene-3.19-mRNA-1	gi|517578652|ref|WP_018748860.1|	isocitrate lyase [Chitiniphilus shinanonensis]	295885	298610	-	Bacteria	NaN
maker-scaffold71size686415-augustus-gene-5.8-mRNA-1	gi|960399242|ref|WP_058291314.1|	hypothetical protein [Tropicibacter multivorans]	443496	445941	+	Bacteria	NaN
maker-scaffold71size686415-augustus-gene-5.9-mRNA-1	gi|960399242|ref|WP_058291314.1|	hypothetical protein [Tropicibacter multivorans]	457507	458275	+	Bacteria	NaN
maker-scaffold73size681921-augustus-gene-2.4-mRNA-1	gi|1054579268|ref|WP_066348085.1|	hypothetical protein [Geminocystis sp. NIES-3708]	251465	253553	+	Bacteria	NaN
maker-scaffold73size681921-augustus-gene-4.4-mRNA-1	gi|1178766718|ref|WP_083217730.1|	phosphoenolpyruvate carboxykinase (GTP) [Gammaproteobacteria bacterium 2W06]	438294	440999	-	Bacteria	NaN
maker-scaffold80size1421260-augustus-gene-5.1-mRNA-1	gi|489652538|ref|WP_003556923.1|	ABC transporter ATP-binding protein [Lactobacillus buchneri]	497504	500453	+	Bacteria	NaN
maker-scaffold86size613819-augustus-gene-2.2-mRNA-1	gi|524480479|emb|CDC23464.1|	putative uncharacterized protein [Clostridium nexile CAG:348]	229062	230254	+	Bacteria	NaN
maker-scaffold89size602897-augustus-gene-3.4-mRNA-1	gi|960399242|ref|WP_058291314.1|	hypothetical protein [Tropicibacter multivorans]	371576	374368	-	Bacteria	NaN
maker-scaffold8size1945031-augustus-gene-11.5-mRNA-1	gi|497761406|ref|WP_010075590.1|	galactose oxidase [Clostridium cellulovorans]	1107968	1112978	-	Bacteria	NaN
maker-scaffold8size1945031-augustus-gene-9.3-mRNA-1	gi|1193005302|gb|OTP79773.1|	Lead, cadmium, zinc and mercury transporting ATPase, Copper-translocating P-type ATPase [Caballeronia sordidicola]	928867	937061	-	Bacteria	NaN
maker-scaffold95size722721-augustus-gene-3.0-mRNA-1	gi|451823903|gb|AGF70331.1|	microcystin synthetase, partial [uncultured Microcystis sp.]	288804	290813	-	Bacteria	NaN
maker-scaffold5415size15264-augustus-gene-0.1-mRNA-1	gi|1183483953|gb|ORZ07717.1|	ammonium transporter AmtB-like domain-containing protein [Lobosporangium transversale]	7621	9508	+	Fungi	ammonium transport
maker-scaffold86size613819-augustus-gene-3.18-mRNA-1	gi|1000783030|gb|KXN74169.1|	putative ARO2-chorismate synthase [Conidiobolus coronatus NRRL 28638]	262723	265357	-	Fungi	aromatic amino acid family biosynthetic process
maker-scaffold834size43895-augustus-gene-0.3-mRNA-1	gi|1183378844|gb|ORY04340.1|	ATP synthase subunit alpha, mitochondrial [Basidiobolus meristosporus CBS 931.73]	41582	43063	-	Fungi	ATP synthesis coupled proton transport
maker-scaffold307size231700-augustus-gene-0.1-mRNA-1	gi|1183370195|gb|ORX96108.1|	hypothetical protein K493DRAFT_282277 [Basidiobolus meristosporus CBS 931.73]	84779	88471	+	Fungi	cation transport
maker-scaffold552size88858-augustus-gene-0.1-mRNA-1	gi|1183367794|gb|ORX93909.1|	DNA repair endonuclease XPF [Basidiobolus meristosporus CBS 931.73]	13379	15929	-	Fungi	DNA metabolic process
maker-scaffold66size1200099-augustus-gene-1.3-mRNA-1	gi|1000775121|gb|KXN66580.1|	PLC-like phosphodiesterase [Conidiobolus coronatus NRRL 28638]	154666	158118	+	Fungi	glycerol metabolic process
maker-scaffold420size146668-augustus-gene-0.2-mRNA-1	gi|1000782310|gb|KXN73458.1|	Coatomer, gamma subunit [Conidiobolus coronatus NRRL 28638]	81486	84062	+	Fungi	intracellular protein transport
maker-scaffold430size141210-augustus-gene-0.0-mRNA-1	gi|1183320919|gb|ORX50731.1|	SRP54-domain-containing protein [Piromyces finnis]	13161	14316	+	Fungi	intracellular protein transport - SRP-dependent cotranslational protein targeting to membrane
maker-scaffold34size991984-augustus-gene-3.15-mRNA-1	gi|1032650172|gb|OAQ31455.1|	magnesium-translocatin [Mortierella elongata AG-77]	243700	250228	-	Fungi	metabolic process
maker-scaffold368size189170-augustus-gene-0.0-mRNA-1	gi|1183480086|gb|ORZ03925.1|	copper amine oxidase [Syncephalastrum racemosum]	125618	137743	+	Fungi	oxidation reduction - amine metabolic process
maker-scaffold504size105914-augustus-gene-0.4-mRNA-1	gi|1183368144|gb|ORX94227.1|	cyclin-dependent protein kinase [Basidiobolus meristosporus CBS 931.73]	49716	55033	+	Fungi	protein amino acid phosphorylation
maker-scaffold761size50587-augustus-gene-0.2-mRNA-1	gi|1000779071|gb|KXN70308.1|	Pkinase-domain-containing protein [Conidiobolus coronatus NRRL 28638]	35314	35805	-	Fungi	protein amino acid phosphorylation
maker-scaffold277size261747-augustus-gene-1.8-mRNA-1	gi|1000780980|gb|KXN72170.1|	peptide methionine sulfoxide reductase [Conidiobolus coronatus NRRL 28638]	188634	189377	-	Fungi	protein metabolic process
maker-scaffold948size36209-augustus-gene-0.0-mRNA-1	gi|1000783305|gb|KXN74440.1|	SecY protein [Conidiobolus coronatus NRRL 28638]	12117	15512	+	Fungi	protein secretion
maker-scaffold15236size7245-augustus-gene-0.0-mRNA-1	gi|749896853|gb|KIJ64510.1|	hypothetical protein HYDPIDRAFT_28450 [Hydnomerulius pinastri MD-312]	735	3426	+	Fungi	superoxide metabolic process
maker-scaffold560size87469-augustus-gene-0.4-mRNA-1	gi|1000775247|gb|KXN66694.1|	60S ribosomal protein L6 [Conidiobolus coronatus NRRL 28638]	70780	71323	-	Fungi	translation
maker-scaffold110size515606-augustus-gene-0.0-mRNA-1	gi|1183466598|gb|ORY90535.1|	cation efflux family-domain-containing protein [Syncephalastrum racemosum]	29605	31713	+	Fungi	transmembrane transport - cation transport
maker-scaffold681size58992-augustus-gene-0.0-mRNA-1	gi|1183335884|gb|ORX65020.1|	P-glyco protein [Basidiobolus meristosporus CBS 931.73]	3400	7212	-	Fungi	transport
maker-scaffold1023size31993-augustus-gene-0.0-mRNA-1	gi|1183374613|gb|ORY00270.1|	terpenoid cyclases/Protein prenyltransferase [Basidiobolus meristosporus CBS 931.73]	9727	10051	-	Fungi	NaN
maker-scaffold106size612477-augustus-gene-5.1-mRNA-1	gi|1000779188|gb|KXN70422.1|	FAD-binding domain-containing protein [Conidiobolus coronatus NRRL 28638]	495007	497939	-	Fungi	NaN
maker-scaffold10size1426409-augustus-gene-7.3-mRNA-1	gi|1183382870|gb|ORY08256.1|	putative flavo protein [Basidiobolus meristosporus CBS 931.73]	758147	759547	-	Fungi	NaN
maker-scaffold119size489016-augustus-gene-3.0-mRNA-1	gi|902268404|emb|CRL27958.1|	Homeodomain-like [Penicillium camemberti]	309402	313094	+	Fungi	NaN
maker-scaffold128size459976-augustus-gene-2.2-mRNA-1	gi|914965249|ref|XP_013239321.1|	hypothetical protein DI09_129p80, partial [Mitosporidium daphniae]	190241	194756	-	Fungi	NaN
maker-scaffold132size452562-augustus-gene-3.2-mRNA-1	gi|629729692|ref|XP_007824392.1|	hypothetical protein MAA_08203 [Metarhizium robertsii ARSEF 23]	358405	362563	-	Fungi	NaN
maker-scaffold1489size18786-augustus-gene-0.2-mRNA-1	gi|632914848|gb|KDB14477.1|	mannosyltransferase PMTI [Ustilaginoidea virens]	13463	17716	+	Fungi	NaN
maker-scaffold1711size15735-augustus-gene-0.1-mRNA-1	gi|595505406|gb|EXX79478.1|	hypothetical protein RirG_005190 [Rhizophagus irregularis DAOM 197198w]	6450	7636	+	Fungi	NaN
maker-scaffold171size496979-augustus-gene-3.2-mRNA-1	gi|1000847869|gb|KXN88291.1|	Superoxide dismutase [Cu-Zn]	362521	363581	-	Fungi	NaN
maker-scaffold1787size14819-augustus-gene-0.1-mRNA-1	gi|1183335262|gb|ORX64510.1|	AAA-domain-containing protein [Basidiobolus meristosporus CBS 931.73]	11916	12889	-	Fungi	NaN
maker-scaffold188size365332-augustus-gene-1.0-mRNA-1	gi|672823448|gb|KFH68341.1|	hypothetical protein MVEG_05159 [Mortierella verticillata NRRL 6337]	85864	92063	+	Fungi	NaN
maker-scaffold18size2240851-augustus-gene-5.1-mRNA-1	gi|598042477|ref|XP_007350611.1|	hypothetical protein AURDEDRAFT_186615 [Auricularia subglabra TFB-10046 SS5]	558631	568800	-	Fungi	NaN
maker-scaffold192size359585-augustus-gene-0.3-mRNA-1	gi|749896853|gb|KIJ64510.1|	hypothetical protein HYDPIDRAFT_28450 [Hydnomerulius pinastri MD-312]	64440	65827	+	Fungi	NaN
maker-scaffold193size358747-augustus-gene-2.0-mRNA-1	gi|1168076980|gb|OQD78548.1|	hypothetical protein PENDEC_c001G01675 [Penicillium decumbens]	193310	196284	+	Fungi	NaN
maker-scaffold197size348675-augustus-gene-2.3-mRNA-1	gi|1000779186|gb|KXN70420.1|	FAD-binding domain-containing protein [Conidiobolus coronatus NRRL 28638]	219974	222914	-	Fungi	NaN
maker-scaffold1size2756217-augustus-gene-12.4-mRNA-1	gi|1128471884|dbj|GAV52417.1|	hypothetical protein ZYGR_0AG04080 [Zygosaccharomyces rouxii]	1218936	1221914	-	Fungi	NaN
maker-scaffold1size2756217-augustus-gene-4.10-mRNA-1	gi|1183357991|gb|ORX85500.1|	hypothetical protein K493DRAFT_291545 [Basidiobolus meristosporus CBS 931.73]	119955	122388	-	Fungi	NaN
maker-scaffold200size345481-augustus-gene-0.1-mRNA-1	gi|936409316|gb|KPM38070.1|	hypothetical protein AK830_g8475 [Neonectria ditissima]	83550	83943	+	Fungi	NaN
maker-scaffold202size342994-augustus-gene-1.1-mRNA-1	gi|1000783146|gb|KXN74283.1|	FAD-binding domain-containing protein [Conidiobolus coronatus NRRL 28638]	90278	108541	-	Fungi	NaN
maker-scaffold202size342994-augustus-gene-1.2-mRNA-1	gi|1000783146|gb|KXN74283.1|	FAD-binding domain-containing protein [Conidiobolus coronatus NRRL 28638]	117015	128704	-	Fungi	NaN
maker-scaffold226size315315-augustus-gene-0.1-mRNA-1	gi|1026963719|ref|XP_016610187.1|	hypothetical protein SPPG_02641 [Spizellomyces punctatus DAOM BR117]	348	12366	-	Fungi	NaN
maker-scaffold22size1201825-augustus-gene-4.18-mRNA-1	gi|1183359509|gb|ORX86925.1|	DEAD-domain-containing protein, partial [Anaeromyces robustus]	332160	333806	-	Fungi	NaN
maker-scaffold23size1161859-augustus-gene-10.3-mRNA-1	gi|672827482|gb|KFH72372.1|	hypothetical protein MVEG_02663 [Mortierella verticillata NRRL 6337]	1013408	1015584	+	Fungi	NaN
maker-scaffold279size261100-augustus-gene-1.5-mRNA-1	gi|914965249|ref|XP_013239321.1|	hypothetical protein DI09_129p80, partial [Mitosporidium daphniae]	145721	146729	-	Fungi	NaN
maker-scaffold279size261100-augustus-gene-1.7-mRNA-1	gi|758363023|emb|CEP14555.1|	hypothetical protein [Parasitella parasitica]	258467	260403	-	Fungi	NaN
maker-scaffold299size238480-augustus-gene-0.0-mRNA-1	gi|1069961133|ref|XP_018287313.1|	hypothetical protein PHYBLDRAFT_182908 [Phycomyces blakesleeanus NRRL 1555(-)]	78184	82066	-	Fungi	NaN
maker-scaffold305size233158-augustus-gene-1.6-mRNA-1	gi|909149763|gb|KNE72189.1|	hypothetical protein AMAG_16675 [Allomyces macrogynus ATCC 38327]	198714	200191	-	Fungi	NaN
maker-scaffold317size223545-augustus-gene-1.5-mRNA-1	gi|1000783122|gb|KXN74259.1|	FAD-binding domain-containing protein [Conidiobolus coronatus NRRL 28638]	160289	162082	-	Fungi	NaN
maker-scaffold317size223545-augustus-gene-1.6-mRNA-1	gi|1000783122|gb|KXN74259.1|	FAD-binding domain-containing protein [Conidiobolus coronatus NRRL 28638]	193597	195275	-	Fungi	NaN
maker-scaffold33size1007119-augustus-gene-5.1-mRNA-1	gi|1051423209|gb|AOA61035.1|	GQ67_01391T0 [Komagataella phaffii]	582982	586107	+	Fungi	NaN
maker-scaffold348size205418-augustus-gene-0.0-mRNA-1	gi|1183352869|gb|ORX80805.1|	hypothetical protein K493DRAFT_320815 [Basidiobolus meristosporus CBS 931.73]	77954	87797	+	Fungi	NaN
maker-scaffold34size991984-augustus-gene-4.1-mRNA-1	gi|751835811|emb|CEL54251.1|	Peptide-N(4)-(N-acetyl-beta-glucosaminyl)asparagine amidase OS=Caenorhabditis elegans GN=png-1 PE=1 SV=1 [Rhizoctonia solani AG-1 IB]	399670	400426	+	Fungi	NaN
maker-scaffold34size991984-augustus-gene-7.9-mRNA-1	gi|1183351276|gb|ORX79388.1|	hypothetical protein BCR32DRAFT_281448 [Anaeromyces robustus]	782659	788381	-	Fungi	NaN
maker-scaffold34size991984-augustus-gene-8.4-mRNA-1	gi|936528313|emb|CDO54058.1|	hypothetical protein, no similarity [Geotrichum candidum]	813000	816927	-	Fungi	NaN
maker-scaffold359size198927-augustus-gene-0.0-mRNA-1	gi|1000783873|gb|KXN75003.1|	hypothetical protein CONCODRAFT_82552 [Conidiobolus coronatus NRRL 28638]	28703	30419	+	Fungi	NaN
maker-scaffold359size198927-augustus-gene-0.1-mRNA-1	gi|1000783873|gb|KXN75003.1|	hypothetical protein CONCODRAFT_82552 [Conidiobolus coronatus NRRL 28638]	35791	37576	+	Fungi	NaN
maker-scaffold362size197294-augustus-gene-0.0-mRNA-1	gi|671687809|emb|CDS12358.1|	hypothetical protein LRAMOSA04553 [Lichtheimia ramosa]	39558	43725	+	Fungi	NaN
maker-scaffold37size976698-augustus-gene-8.3-mRNA-1	gi|682327760|gb|KFY28197.1|	hypothetical protein V491_00572 [Pseudogymnoascus sp. VKM F-3775]	966954	971025	+	Fungi	NaN
maker-scaffold390size168771-augustus-gene-0.1-mRNA-1	gi|1026963719|ref|XP_016610187.1|	hypothetical protein SPPG_02641 [Spizellomyces punctatus DAOM BR117]	5661	15441	+	Fungi	NaN
maker-scaffold390size168771-augustus-gene-0.2-mRNA-1	gi|1026963719|ref|XP_016610187.1|	hypothetical protein SPPG_02641 [Spizellomyces punctatus DAOM BR117]	18220	32990	+	Fungi	NaN
maker-scaffold40size889475-augustus-gene-1.2-mRNA-1	gi|1190922825|gb|OTB11575.1|	hypothetical protein K445DRAFT_339743 [Daldinia sp. EC12]	183441	188069	-	Fungi	NaN
maker-scaffold414size149583-augustus-gene-0.6-mRNA-1	gi|595479733|gb|EXX68593.1|	hypothetical protein RirG_103750 [Rhizophagus irregularis DAOM 197198w]	40375	44496	-	Fungi	NaN
maker-scaffold420size146668-augustus-gene-0.3-mRNA-1	gi|595454772|gb|EXX61090.1|	Dbp7p [Rhizophagus irregularis DAOM 197198w]	28315	30407	-	Fungi	NaN
maker-scaffold42size1661181-augustus-gene-1.5-mRNA-1	gi|920637316|gb|KOM18753.1|	hypothetical protein XA68_5082 [Ophiocordyceps unilateralis]	135376	136500	+	Fungi	NaN
maker-scaffold42size1661181-augustus-gene-15.4-mRNA-1	gi|752350856|gb|KIO09909.1|	hypothetical protein M404DRAFT_219492 [Pisolithus tinctorius Marx 270]	1535625	1536467	-	Fungi	NaN
maker-scaffold4768size15329-augustus-gene-0.1-mRNA-1	gi|751835811|emb|CEL54251.1|	Peptide-N(4)-(N-acetyl-beta-glucosaminyl)asparagine amidase OS=Caenorhabditis elegans GN=png-1 PE=1 SV=1 [Rhizoctonia solani AG-1 IB]	6813	9948	+	Fungi	NaN
maker-scaffold480size124094-augustus-gene-0.4-mRNA-1	gi|1134545098|gb|OMH82644.1|	Exosome complex exonuclease rrp6 [Zancudomyces culisetae]	101950	103494	-	Fungi	NaN
maker-scaffold4949size9374-augustus-gene-0.2-mRNA-1	gi|1000783873|gb|KXN75003.1|	hypothetical protein CONCODRAFT_82552 [Conidiobolus coronatus NRRL 28638]	5053	6838	-	Fungi	NaN
maker-scaffold504size105914-augustus-gene-0.2-mRNA-1	gi|1026990582|ref|XP_016607775.1|	hypothetical protein SPPG_05115 [Spizellomyces punctatus DAOM BR117]	4879	5628	+	Fungi	NaN
maker-scaffold534size95417-augustus-gene-0.1-mRNA-1	gi|1026963719|ref|XP_016610187.1|	hypothetical protein SPPG_02641 [Spizellomyces punctatus DAOM BR117]	74646	75732	+	Fungi	NaN
maker-scaffold534size95417-augustus-gene-0.2-mRNA-1	gi|1000779186|gb|KXN70420.1|	FAD-binding domain-containing protein [Conidiobolus coronatus NRRL 28638]	48112	53717	-	Fungi	NaN
maker-scaffold546size91324-augustus-gene-0.5-mRNA-1	gi|1183337985|gb|ORX66992.1|	oxidoreductase [Basidiobolus meristosporus CBS 931.73]	17211	18025	-	Fungi	NaN
maker-scaffold54size1273868-augustus-gene-8.3-mRNA-1	gi|666408079|gb|KEY73119.1|	hypothetical protein S7711_04869, partial [Stachybotrys chartarum IBT 7711]	884338	886371	+	Fungi	NaN
maker-scaffold551size89207-augustus-gene-0.2-mRNA-1	gi|552934662|gb|ESA17979.1|	hypothetical protein GLOINDRAFT_21191 [Rhizophagus irregularis DAOM 181602]	81274	84048	+	Fungi	NaN
maker-scaffold554size88319-augustus-gene-0.1-mRNA-1	gi|1000778275|gb|KXN69537.1|	WD40 repeat-like protein [Conidiobolus coronatus NRRL 28638]	37349	38352	+	Fungi	NaN
maker-scaffold559size87523-augustus-gene-0.1-mRNA-1	gi|557727354|dbj|GAD94048.1|	hypothetical protein PVAR5_2668 [Byssochlamys spectabilis No. 5]	40821	42552	+	Fungi	NaN
maker-scaffold560size87469-augustus-gene-0.1-mRNA-1	gi|671690704|emb|CDS05443.1|	hypothetical protein LRAMOSA07971 [Lichtheimia ramosa]	39349	40988	+	Fungi	NaN
maker-scaffold56size1152634-augustus-gene-4.1-mRNA-1	gi|618809155|ref|XP_007307273.1|	TPR-like protein [Stereum hirsutum FP-91666 SS1]	425221	435672	-	Fungi	NaN
maker-scaffold573size83708-augustus-gene-0.1-mRNA-1	gi|1026989076|ref|XP_016607606.1|	hypothetical protein SPPG_04955 [Spizellomyces punctatus DAOM BR117]	44823	47862	-	Fungi	NaN
maker-scaffold575size82809-augustus-gene-0.1-mRNA-1	gi|1000782269|gb|KXN73418.1|	carbohydrate esterase family 9 protein [Conidiobolus coronatus NRRL 28638]	50003	51115	-	Fungi	NaN
maker-scaffold58size769326-augustus-gene-6.2-mRNA-1	gi|630199113|ref|XP_007851154.1|	cyclopentanone -monooxygenase [Moniliophthora roreri MCA 2997]	750347	756236	+	Fungi	NaN
maker-scaffold595size79064-augustus-gene-0.3-mRNA-1	gi|748526616|ref|XP_011127175.1|	hypothetical protein AOL_s00210g71 [Arthrobotrys oligospora ATCC 24927]	61758	65738	-	Fungi	NaN
maker-scaffold61size761052-augustus-gene-4.0-mRNA-1	gi|1183515038|gb|ORZ38260.1|	hypothetical protein BCR44DRAFT_34067 [Catenaria anguillulae PL171]	469765	476707	+	Fungi	NaN
maker-scaffold660size62680-augustus-gene-0.0-mRNA-1	gi|909139956|gb|KNE65123.1|	RuvB-like 2 [Allomyces macrogynus ATCC 38327]	27326	28788	+	Fungi	NaN
maker-scaffold660size62680-augustus-gene-0.2-mRNA-1	gi|589285116|ref|XP_007008288.1|	hypothetical protein TREMEDRAFT_46114 [Tremella mesenterica DSM 1558]	5482	6779	-	Fungi	NaN
maker-scaffold666size61606-augustus-gene-0.2-mRNA-1	gi|1069953076|ref|XP_018291445.1|	hypothetical protein PHYBLDRAFT_168763 [Phycomyces blakesleeanus NRRL 1555(-)]	12493	14721	+	Fungi	NaN
maker-scaffold70size694644-augustus-gene-3.8-mRNA-1	gi|1000783930|gb|KXN75060.1|	alpha/beta-hydrolase [Conidiobolus coronatus NRRL 28638]	53717	56256	-	Fungi	NaN
maker-scaffold70size694644-augustus-gene-4.1-mRNA-1	gi|1183498084|gb|ORZ21732.1|	Bestrophin, RFP-TM, chloride channel-domain-containing protein [Lobosporangium transversale]	398490	400524	+	Fungi	NaN
maker-scaffold722size53908-augustus-gene-0.1-mRNA-1	gi|891584653|ref|XP_013022509.1|	RNA export factor Rae1 [Schizosaccharomyces cryophilus OY26]	31705	32579	-	Fungi	NaN
maker-scaffold785size48402-augustus-gene-0.2-mRNA-1	gi|302889311|ref|XP_003043541.1|	hypothetical protein NECHADRAFT_8754 [Nectria haematococca mpVI 77-13-4]	837	16196	-	Fungi	NaN
maker-scaffold79size709353-augustus-gene-3.1-mRNA-1	gi|924119770|emb|CUA72614.1|	hypothetical protein RSOLAG22IIIB_10182 [Rhizoctonia solani]	314894	316162	+	Fungi	NaN
maker-scaffold802size46780-augustus-gene-0.1-mRNA-1	gi|1026272212|gb|OAD05252.1|	hypothetical protein MUCCIDRAFT_141454, partial [Mucor circinelloides f. lusitanicus CBS 277.49]	8860	10047	+	Fungi	NaN
maker-scaffold802size46780-augustus-gene-0.2-mRNA-1	gi|1183365451|gb|ORX91878.1|	hypothetical protein K493DRAFT_316901 [Basidiobolus meristosporus CBS 931.73]	34271	35791	-	Fungi	NaN
maker-scaffold80size1421260-augustus-gene-10.5-mRNA-1	gi|1069958734|ref|XP_018288695.1|	hypothetical protein PHYBLDRAFT_115329 [Phycomyces blakesleeanus NRRL 1555(-)]	1055630	1057298	-	Fungi	NaN
maker-scaffold855size42418-augustus-gene-0.1-mRNA-1	gi|615424471|ref|XP_007587747.1|	putative ring and ubp finger domain protein [Neofusicoccum parvum UCRNP2]	14844	16252	-	Fungi	NaN
maker-scaffold97size566834-augustus-gene-3.5-mRNA-1	gi|1183498084|gb|ORZ21732.1|	Bestrophin, RFP-TM, chloride channel-domain-containing protein [Lobosporangium transversale]	377280	381238	-	Fungi	NaN
maker-scaffold980size34325-augustus-gene-0.0-mRNA-1	gi|1000782648|gb|KXN73791.1|	molybdopterin binding oxidoreductase [Conidiobolus coronatus NRRL 28638]	8810	9991	-	Fungi	NaN
maker-scaffold9size1444705-augustus-gene-4.12-mRNA-1	gi|1183434565|gb|ORY58775.1|	mitochondrial distribution/morphology family 35/apoptosis [Pseudomassariella vexata]	234502	238143	-	Fungi	NaN
