# Supplementary material for: Analysis of the genome of the New Zealand giant collembolan (Holacanthella duospinosa) sheds light on hexapod evolution
Source: BMC Genomics. 2017 Oct 17;18:795. doi: 10.1186/s12864-017-4197-1 (PMC5644144; doi:10.1186/s12864-017-4197-1)
Supplement: Supplementary file 4 — Nexus alignment of dsx transcripts from across arthropods. (TXT 12 kb) [file 12864_2017_4197_MOESM4_ESM.txt]

#NEXUS
begin taxa;
	dimensions ntax=38;
	taxlabels
	tr_I7GU50_I7GU50_9CRUS
	tr_E9RFT3_E9RFT3_9CRUS
	tr_I7HEG7_I7HEG7_DAPPU
	tr_C5HGG1_C5HGG1_9HYME
	tr_C5HGG0_C5HGG0_9HYME
	tr_C5HGG2_C5HGG2_NASVI
	tr_C5HGF6_C5HGF6_9HYME
	tr_C5HGG5_C5HGG5_NASVI
	tr_C5HGF7_C5HGF7_9HYME
	tr_A8WEC0_A8WEC0_APIME
	Holacanthella
	tr_B7PT01_B7PT01_IXOSC
	tr_Q58QC2_Q58QC2_ANOGA
	tr_Q1W3Y9_Q1W3Y9_AEDAE
	tr_Q1W3Y8_Q1W3Y8_AEDAE
	tr_Q9GV02_Q9GV02_BOMMO
	tr_Q9GV03_Q9GV03_BOMMO
	tr_I4DQT8_I4DQT8_PAPXU
	tr_I4DQT7_I4DQT7_PAPXU
	tr_Q6S9V4_Q6S9V4_MUSDO
	tr_Q6S9V3_Q6S9V3_MUSDO
	sp_P23023_DSX_DROME
	tr_Q4KXC0_Q4KXC0_BACDO
	tr_Q70TB3_Q70TB3_BACOL
	tr_Q06W14_Q06W14_9MUSC
	tr_Q06W05_Q06W05_9MUSC
	tr_Q06W19_Q06W19_9MUSC
	tr_Q06W04_Q06W04_9MUSC
	tr_Q06W10_Q06W10_9MUSC
	tr_Q06W20_Q06W20_9MUSC
	tr_H9ZXM0_H9ZXM0_9MUSC
	tr_Q8ITN2_Q8ITN2_CERCA
	tr_Q4KXB9_Q4KXB9_BACDO
	tr_Q70TB4_Q70TB4_BACOL
	tr_M1VMI7_M1VMI7_TRYDI
	tr_M1VMI8_M1VMI8_TRYDI
	tr_K9M2S6_K9M2S6_TRICA
	tr_K9M2D0_K9M2D0_TRICA
;
end;

begin characters;
	dimensions nchar=278;
	format datatype=protein missing=? gap=-;
	matrix
	tr_I7GU50_I7GU50_9CRUS	MSDSDAEELSVGAPSPIRHMDGEDEGSSNISAASSAGANQRHP-TCALCKNHQTISTLKGHKRYCPWRTCLCELCYSTNKKRKINAEQVALRRAQAQDEELRKKGILQQLERLSEV--------------QSAETKIRPRLEPIKREDGPNAKLKPDPLSHAR------AIAISCQSGPVVFGQQ--SLGSILMGQNVSMLRESVCDTRLGFDMLTFLFRIIQDVKGEIEKVSFQLNEI-H-----QEIQIKIHSGNLTF-VPTSSMVFGQDVAAKGV
	tr_E9RFT3_E9RFT3_9CRUS	MSDSDAEELSVGAPSPISIMDGDEEGSSSVSSFRDSNGASQRHPTCALCKNHQTISTLKGHKRYCPWRQCMCELCYGTNKKRKINAEQVALRRAQAQDEEL--RKKGIIQQLERISSSSASTITTPS--SPSPDC-GKARPSRSEHQHSMPGREERAPKVKIDAPARPTPAAGCHQSSPVVFGQQ--SLGSILMGQNVSLLRHSVCEKRLGFEMLGFLFRIIQDVKAEIERVSFQLNEI-H-----HEIQIKIHSGNVNF-APNPNLVYGQDPLQNGN
	tr_I7HEG7_I7HEG7_DAPPU	MSDSDAEELSVGAPSPISIMDGDEEGSSSVSTSSSSNGATQRHPTCALCKNHQTISTLKGHKRYCPWRQCMCELCYGTNKKRKINAEQVALRRAQAQDEEL--RKKGIIQQLERISSSSTSTITTTPSSS-SPDCGKVRPPRSEQHQHSLPGREERAPKVKIDNPCRPTPA-VGHQSSPVVFGQQ--SLGSILMGQNVSLLRHSVCEKRLGFEMLGFLFRIIQDVKAEIERVSFQLNEI-H-----HEIQIKIHSGNVNF-APNPNLFYGQDPLQNGN
	tr_C5HGG1_C5HGG1_9HYME	------------MDQSDDMVTSDRESRLGQTSTKKPKPSQRIP-QCTRCQNHGKKVRVKFHKRECEFRYCLCRECILTTKRQQIMKVQTAQRRAREQRELLKEMRKKSATSEDSETPPAPSMNGSND--SNSSDGDMRSLSNNNSNSETCRSIGEPLPSIPIL-QNLPPPLPHTTSPAITLFEPENPRLVEELLGYSVKLLQRF----GYHWQSLTLMYVILKDSRADVEVAMRRITQG-N-----ES------------------------------
	tr_C5HGG0_C5HGG0_9HYME	------------MDQSDDMVTSDRESRLGQTSTKKPKPSQRIP-QCTRCQNHGKKVRVKFHKRECEFRYCLCRECILTTKRQQIMKVQTAQRRAREQRELLKEMRKKSATSEDSETPPAPSMNGSND--SNSSDGDMRSLSNNNSNSETCRSIGEPLPSIPIL-QNLPPPLPHTTSPAITLFEPENPRLVEELLGYSVKLLQRF----GYHWQSLTLMYVILKDSRADVEVAMRRITQA-K-----NVWQP----------EVYSRIISI--------
	tr_C5HGG2_C5HGG2_NASVI	------------MDQSDDMVSSDRESRLGQTSTKKPKPSQRIP-KCTRCQNHGKKVQVKFHKRECEFRYCLCEMCILTTKRQQIMKVQTAQRRARQQHEMLMEMRKKSAKSKDSETPPAPSMNGSND--SNSSDGDMRSLSNNNSNSETCRSIGEPLPSIPIP-QNLPPPLPHTTSPAITLFEPENPRLVEELLGYSVKLLQRF----GYHWQSLTLMYVILKDSRADVEVAMRRITQA-K-----NVWQP----------ELYSRIISV--------
	tr_C5HGF6_C5HGF6_9HYME	------------MDQSDDMVSSDRESRLGQTSTKKPKPSQRIP-KCTRCQNHGKKVQVKFHKRECEFRYCLCEMCILTTKRQQIMKVQTAQRRARQQHEMLMEMRKKSAKSKDSETPPAPSMNGSND--SNSSDGDMRSLSNNNSNSETCRSIGEPLPSIPIP-PNLPPPLPHTTSPAITLFEPENPRLVEELLGYSVKLLQRF----GYHWQSLTLMYVILKDSRADVEVAMRRITQA-K-----KSDNQ----------KFIRELFLSSQFLYLNR
	tr_C5HGG5_C5HGG5_NASVI	------------MDQSDDMVSSDRESRLGQTSTKKPKPSQRIP-KCTRCQNHGKKVQVKFHKRECEFRYCLCEMCILTTKRQQIMKVQTAQRRARQQHEMLMEMRKKSAKSKDSETPPAPSMNGSND--SNSSDGDMRSLSNNNSNSETCRSIGEPLPSIPIP-QNLPPPLPHTTSPAITLFEPENPRLVEELLGYSVKLLQRF----GYHWQSLTLMYVILKDSRADVEVAMRRITQG-N-----QS------------------------------
	tr_C5HGF7_C5HGF7_9HYME	------------MDQSDDMVSSDRESRLGQTSTKKPKPSQRIP-KCTRCQNHGKKVQVKFHKRECEFRYCLCEMCILTTKRQQIMKVQTAQRRARQQHEMLMEMRKKSAKSKDSETPPAPSMNGSND--SNSSDGDMRSLSNNNSNSETCRSIGEPLPSIPIP-PNLPPPLPHTTSPAITLFEPENPRLVEELLGYSVKLLQRF----GYHWQSLTLMYVILKDSRADVEVAMRRITQG-N-----ES------------------------------
	tr_A8WEC0_A8WEC0_APIME	MYREENEQNRAADLAPQQRLEHSQDSKNGDDGPKTNTPKPRAR-NCARCLNHRLEITLKSHKRYCKYRTCTCEKCKITANRQQVMRQNMKLKRHLAQDK----VKVRVAEEVDPLPFGVENTISS-----RSLEG------SYDSSSGDSPVSSHSSNGIHTGFGGSIITIPPTRKLPPLHPHTATSENVEILLEHSSKLVELF----QYPWEALLLMYINLKYAGANPEEVVRRMVDASNEIRNMHFLKA----IRMSQPSRAFRCTAACAAPTGPP
	Holacanthella	MSSTRPSPGPSESSFSSSMSSADSNRLSHHTSSRRLNVNDNDSPKCARCRNHKVNVPVKGHKRYCEYRYCECERCVLTAERQRVMALQVALRRAQAQDE----ARAAQLRHQAATSPGPDDIPPTTNFIHPPVITHTTPSSSSNHTTNNSPPPPPPAPPSSSSSSDQFTSINRNARIFPNFGSNGTEVSIDVMKESLHALLDMF----QFPPESLPLVYRILKDYRADFRLASSKILEA-QTELRSLILLE------AARVYPYYNYYAYPQGTHGAP
	tr_B7PT01_B7PT01_IXOSC	MILME-----SRAPADGPGRLPSKDGRSAGGTAPGTSSAAASPPQCARCRNHNRKVAVRGHKRYCPYRICVCSKCRLIAERQVVMAQQVALRRAQAQDE----ASGRAVFEE----VDPKSLLDQ-----PPPKD----VVKPPPALVTSANSAFAAKGAYRP----------------------------------------------------------------DAAETGRRVAAR-K-------------------------------------
	tr_Q58QC2_Q58QC2_ANOGA	MVSQD----RWTEAMSDSGYDSRTDG-NGAASSCNNSLNPRTPPNCARCRNHGLKIGLKGHKRYCKYRACQCEKCCLTAERQRVMALQTALRRAQTQDE----QRALNEGEVPPEPPRS-----------GVPHH-----VPEPQHMGATHSCVSPEPVNLLP--------------------------DDELVKRAQWLLEKL----GYPWEMMPLMYVILKSADGDVQKAHQRIDED-RLEIHVNHLQARKMLPSRPQ-LLLLELCKRSSFRSLSM
	tr_Q1W3Y9_Q1W3Y9_AEDAE	MVSQD----RWMVKMSEAGYDNRADGSG----ASSSSLNPRTPPNCARCRNHGHKIGLKGHKRYCKYRNCTCEKCCLTAERQRVMALQTALRRAQTQDE----QRLLVDGEVPAEPVHSLQIPKLSD--LAASVH----PSEAQQNVAGNHSSGTPEPGNMVP---------VGPHMRVQHHGPD--GTDDELVKRSQWLLEKL----RYPWEMMPLMYVILKGADGDVNKARQRIDEG-Q-----AVVNE------YSR-LHNLNMFDGVELRSTTR
	tr_Q1W3Y8_Q1W3Y8_AEDAE	MVSQD----RWMVKMSEAGYDNRADGSG----ASSSSLNPRTPPNCARCRNHGHKIGLKGHKRYCKYRNCTCEKCCLTAERQRVMALQTALRRAQTQDE----QRLLVDGEVPAEPVHSLQIPKLSD--LAASVH----PSEAQQNVAGNHSSGTPEPGNMVP---------VGPHMRVQHHGPD--GTDDELVKRSQWLLEKL----RYPWEMMPLMYVILKGADGDVNKARQRIDEV-Q-----MLFND----------NSDMQPFWGYHV-----
	tr_Q9GV02_Q9GV02_BOMMO	MVSMG----SWKRRVPDDCEERSEPGA-------SSSGVPRAPPNCARCRNHRLKIELKGHKRYCKYQHCTCEKCRLTADRQRVMAKQTAIRRAQAQDE----ARARAL---ELGIQPPGMELD------KAPRSPMIP-PSAPRSLGSASCDSVPGSPGVSP-YAPPPSVPPPPTMPPLIPTPQ-PVPSETLVENCHRLLEKF----HYSWEMMPLVLVIMNYARSDLDEASRKIYEG-Y-----WMMHQ------WRL-QQYSLCYGALELSARKD
	tr_Q9GV03_Q9GV03_BOMMO	MVSMG----SWKRRVPDDCEERSEPGA-------SSSGVPRAPPNCARCRNHRLKIELKGHKRYCKYQHCTCEKCRLTADRQRVMAKQTAIRRAQAQDE----ARARAL---ELGIQPPGMELD------KAPRSPMIP-PSAPRSLGSASCDSVPGSPGVSP-YAPPPSVPPPPTMPPLIPTPQ-PVPSETLVENCHRLLEKF----HYSWEMMPLVLVIMNYARSDLDEASRKIYEG-K-----MIVDE------YAR-KHNLNVFDGLELRNSTR
	tr_I4DQT8_I4DQT8_PAPXU	---------------------------------------------CASCSNHRLKVELKGHKRYCKYRYCTCEKCRLTADRQRVMAMQTALRRAQAQDE----ARARAA---ELGHPPPGIELE------KAPRSPVVPAPPPPRSLGSSSCDSVPGSPGVSPFAPPPPSVPPPPTMPPLLPPQQ-AVSLETLVENVT----------DY-WRSSTI--------------------RG-R-------------------------------------
	tr_I4DQT7_I4DQT7_PAPXU	---------------------------------------------CASCSNHRLKVELKGHKRYCKYRYCTCEKCRLTADRQRVMAMQTALRRAQAQDE----ARARAA---ELGHPPPGIELE------KAPRSPVVPAPPPPRSLGSSSCDSVPGSPGVSPFAPPPPSVPPPPTMPPLLPPQQ-AVSLETLVENCHRLLEKF----HYSWEMMPLVLVILNYAGSDLDEASRKIDEG-K-----LIVNE------YAR-KHNLNIFDGLELRNSTR
	tr_Q6S9V4_Q6S9V4_MUSDO	MVSEDSNWHSSDTMSDTDMHDSKNDICGGASSSSGSSGTPRTKPNCARCHNHGLKIKLKGHKRYCKYRFCNCEKCRLTADRQRVMALQTALRRAQQQDE----ARILQMHEVPPVVHPPTALLNAHH--HTPPDHHLVSVPPTAQSVDSSCDSSSPSPSSTSG-VAVPVLV-PNRKPNPEQQQNG-DMSIDLILDYCQKLIEKF----GYPWEMMPLMYVILKDAGVDIDEASKRIEEG-Q-----HVVNE------YSR-QHNLNIYDGCELRCATR
	tr_Q6S9V3_Q6S9V3_MUSDO	MVSEDSNWHSSDTMSDTDMHDSKNDICGGASSSSGSSGTPRTKPNCARCHNHGLKIKLKGHKRYCKYRFCNCEKCRLTADRQRVMALQTALRRAQQQDE----ARILQMHEVPPVVHPPTALLNAHH--HTPPDHHLVSVPPTAQSVDSSCDSSSPSPSSTSG-VAVPVLV-PNRKPNPEQQQNG-DMSIDLILDYCQKLIEKF----GYPWEMMPLMYVILKDAGVDIDEASKRIEEA-I-----QLFKQ------YDS-L--ISIYDGHEWRSKAS
	sp_P23023_DSX_DROME	MVSEE-NW-NSDTMSDSDMIDSKNDVCGGASSSSGSSISPRTPPNCARCRNHGLKITLKGHKRYCKFRYCTCEKCRLTADRQRVMALQTALRRAQAQDE----QRALHMHEVPPANPAATTLLSHHH--HTSADHHMTTVPTPAQSLEGSCDSSSPSPSSTSGAAILPISVSVNRK-----NGAN-PLGQDVFLDYCQKLLEKF----RYPWELMPLMYVILKDADANIEEASRRIEEA-R-----VEINR------TVA-QIYYNYYTPMALVNGAP
	tr_Q4KXC0_Q4KXC0_BACDO	MVSED-NW-NSDTMSDSDMHDSKADVCGGASSSSGSSISPRTPPNCARCRNHGLKITLKGHKRYCKFRFCTCEKCRLTADRQRVMALQTALRRAQAQDE----QRVLQIHEVPPVVHGPTALLNHHH--LPPPEHHMTTVPTPAQSLEGSSDTSSPSPSSTSG-AVLPISV-VGRKPSLHPNGVN-PLAQDVFLEHCQKLLEKF----RYPWEMMPLMYVILKDAGADIEEASRRIEEA-K-----RIVNQTISLHWMDR-QLYYNYYSSAALVNTPP
	tr_Q70TB3_Q70TB3_BACOL	MVSED-NW-NSDTMSDSDMHDSKADVCGGASSSSGSSISPRTPPNCARCRNHGLKITLKGHKRYCKFRYCTCEKCRLTADRQRVMALQTALRRAQAQDE----QRVLQIHEVPPVVHGPTALLNHHH--LPPPEHHMTTVPTPAQSLEGSSDTSSPSPSSTSG-AVLPISV-VGRKPSLHPNGVN-PLAQDVFLEHCQKLLEKF----RYPWEMMPLMYVILKDAGADIEEASRRIEEA-K-----RIVNQTISLHWMDR-QLYYNYYSSAALVNTPP
	tr_Q06W14_Q06W14_9MUSC	MVSED-NW-NSDTMSDSDMLDSKADVCGGASSSSGSSISPRTPPNCARCRNHGLKITLKGHKRYCKFRYCTCEKCRLTADRQRVMALQTALRRAQAQDE----QRVLQMHEVPPVVHAPTALLNHHH--LPPPEHHMTTVPTPAQSLEGSSDTSSPSPSSTSG-AVLPISV-VGRKPPLHPNGVN-PLAHDVFLEHCQRLLEKF----RYPWEMMPLMYVILKDAGADIEEASRRIEEG-Q-----HVVNE------YSR-QHNLNIYDGGELRSTTR
	tr_Q06W05_Q06W05_9MUSC	MVSED-NW-NSDTMSDSDMLDSKADVCGGASSSSGSSISPRTPPNCARCRNHGLKITLKGHKRYCKFRYCTCEKCRLTADRQRVMALQTALRRAQAQDE----QRVLQMHEVPPVVHAPTALLNHHH--LPPPEHHMTTVPTPAQSLEGSSDTSSPSPSSTSG-AVLPISV-VGRKPPLHPNGVN-PLAHDVFLEHCQRLLEKF----RYPWEMMPLMYVILKDAGADIEEASRRIEEA-K-----RIVNQTISLQLMDR-QLYYNYYSSAALVNGPP
	tr_Q06W19_Q06W19_9MUSC	MVSED-NW-NSDTMSDSDMLDSKADVCGGASSSSGSSISPRTPPNCARCRNHGLKVTLKGHKRYCKFRYCTCEKCRLTADRQRVMALQTALRRAQAQDE----QRVLQTHEVPPVVHAPTALLNHHH--LPPPEHHMTTVPTPAQSLEGSSDTSSPSPSSTSG-AVLPISV-VGRKPPLHPNGVN-PLAQDVFLEHCQKLLEKF----RYPWEMMPLMYVILKDAGADIEEASRRIEEG-Q-----HVVNE------YSR-QHNLNIYDGGELRSTTR
	tr_Q06W04_Q06W04_9MUSC	MVSED-NW-NSDTMSDSDMLDSKADVCGGASSSSGSSISPRTPPNCARCRNHGLKITLKGHKRYCKFRYCTCEKCRLTADRQRVMALQTALRRAQAQDE----QRVLQMHEVPPVVHAPTALLNHHH--LPPPEHHMTTVPTPAQSLEGSSDTSSPSPSSTSG-AVLPISV-VGRKPPLHPNGVN-PLAQDVFLEHCQKLLEKF----RYPWEMMPLMYVILKDAGADIEEASRRIEEA-K-----RIVNQTISLQLMDR-QLYYNYYSSAALVNGPP
	tr_Q06W10_Q06W10_9MUSC	MVSED-NW-NSDTMSDSDMLDSKADVCGGASSSSGSSISPRTPPNCARCRNHGLKITLKGHKRYCKFRYCTCEKCRLTADRQRVMALQTALRRAQAQDE----QRVLQMHEVPPVVHAPTALLNHHH--LPPPEHHMTTVPTPAQSLEGSSDTSSPSPSSTSG-AVLPISV-VGRKPPLHPNGVN-PLAQDVFLEHCQKLLEKF----RYPWEMMPLMYVILKDAGADIEEASRRIEEA-K-----RIVNQTISLQLMDR-QLYYNYYSSAALVNGPP
	tr_Q06W20_Q06W20_9MUSC	MVSED-NW-NSDTMSDSDMLDSKADVCGGASSSSGSSISPRTPPNCARCRNHGLKITLKGHKRYCKFRYCTCEKCRLTADRQRVMALQTALRRAQAQDE----QRVLQMHEVPPVVHAPTALLNHHH--LPPPEHHMTTVPTPAQSLEGSSDTSSPSPSSTSG-AVLPISV-VGRKPPLHPNGVN-PLAQDVFLEHCQKLLEKF----RYPWEMMPLMYVILKDAGADIEEASRRIEEG-Q-----HVVNE------YSR-QHNLNIYDGGELRSTTR
	tr_H9ZXM0_H9ZXM0_9MUSC	-------------MSDSDMLDSKADVCGGASSSSGSSISPRTPPNCARCRNHGLKITLKGHKRYCKFRYCTCEKCRLTADRQRVMALQTALRRAQAQDE----QRVLQMHEVPPVVHAPTALLNHHH--LPPPEHH----------------------------------------------------------------------------------------------------------------------------------------------
	tr_Q8ITN2_Q8ITN2_CERCA	MVSED-NW-NSDTMSDSDIHDSKADACGGASSSSGSSISPRTPPNCARCRNHGLKITLKGHKRYCKFRYCTCEKCRLTADRQRVMALQTALRRAQAQDE----QRVLQIHEVPPGVHAPAALLNHHH--LPPPEHHMTTVPTPAQSLEGSSDTSSPSPSSTSG-AALPISV-VGRKPSLHPNGVH-PLAQDVFLEHCQKLLEKF----RYPWEMMPLMYVILKDAGADIEEASRRIEEG-Q-----HVVNE------YSR-QHNLNIFDGGELRSTTR
	tr_Q4KXB9_Q4KXB9_BACDO	MVSED-NW-NSDTMSDSDMHDSKADVCGGASSSSGSSISPRTPPNCARCRNHGLKITLKGHKRYCKFRFCTCEKCRLTADRQRVMALQTALRRAQAQDE----QRVLQIHEVPPVVHGPTALLNHHH--LPPPEHHMTTVPTPAQSLEGSSDTSSPSPSSTSG-AVLPISV-VGRKPSLHPNGVN-PLAQDVFLEHCQKLLEKF----RYPWEMMPLMYVILKDAGADIEEASRRIEEG-Q-----HVVNE------YSR-QHNLNIYDGGELRSTTR
	tr_Q70TB4_Q70TB4_BACOL	MVSED-NW-NSDTMSDSDMHDSKADVCGGASSSSGSSISPRTPPNCARCRNHGLKITLKGHKRYCKFRYCTCEKCRLTADRQRVMALQTALRRAQAQDE----QRVLQIHEVPPVVHGPTALLNHHH--LPPPEHHMTTVPTPAQSLEGSSDTSSPSPSSTSG-AVLPISV-VGRKPSLHPNGVN-PLAQDVFLEHCQKLLEKF----RYPWEMMPLMYVILKDAGADIEEASRRIEEG-Q-----HVVNE------YSR-QHNLNIYDGGELRSTTR
	tr_M1VMI7_M1VMI7_TRYDI	-------------MSDSQEYEAKMDL-----NASSTSTNPRTPPNCARCRNHRLKIALKGHKRYCKYRHCKCEKCRLTSERQRVMAMQTALRRAQAQDE----AMLRQGLIPPQKSPAPIHVPDRNF---TRKEH---VEPVNNRETVGNNDSNVKWGGYCTS------------------LDNK-SSVQKDLLQDCHKLLDKF----QYPWEMMPLLYAIMKLA-PNLEEASKRIDEG-K-----QMVYE------YSQ-RYNLNMYDGGELRKSTH
	tr_M1VMI8_M1VMI8_TRYDI	-------------MSDSQEYEAKMDL-----NASSTSTNPRTPPNCARCRNHRLKIALKGHKRYCKYRHCKCEKCRLTSERQRVMAMQTALRRAQAQDE----AMLRQ------GLIPPQKS--------PAPIH----VPDRNFDCESPGSSSTPSFPDVT------------RKEHVE------PVNNRETVGNNGKL---------YP-------------------------------------------------------------------
	tr_K9M2S6_K9M2S6_TRICA	------------MSSDSQDFDSKMDV-----NASSTSASPRTPPNCARCRNHRLKIALKGHKRYCKYRTCKCEKCRLTTERQRVMAMQTALRRAQAQDE----AMLRSGSAVDPAI--------------PSPIHAIERSLDCDSSASSQCSNPPPAIRKMTP---------VPAVPSSTSVNIG-IAQSTDLLEDCQKLLERF----KYPWEMMPLMYAILKDARADLEEASRRIDEGRD-----TEILLDFCQRLKDKFQLSWKMISLVDVILKYA
	tr_K9M2D0_K9M2D0_TRICA	------------MSSDSQDFDSKMDV-----NASSTSASPRTPPNCARCRNHRLKIALKGHKRYCKYRTCKCEKCRLTTERQRVMAMQTALRRAQAQDE----AMLRSGSAVDPAI--------------PSPIHAIERSLDCDSSASSQCSNPPPAIRKMTP---------VPAVPSSTSVNIG-IAQSTDLLEDCQKLLERF----KYPWEMMPLMYAILKDARADLEEASRRIDEG-K-----RVVNE------YSR-LHNLNMYDGVELRNSTR

;
end;

begin mrbayes;
	outgroup tr_B7PT01_B7PT01_IXOSC;
	prset Aamodelpr=fixed(wag) statefreqpr=fixed(empirical);
	lset rates=gamma ngammacat=4;
	mcmc nrun=2 savetrees=yes starttree=random ngen=5000000 samplefreq=1000;
end;
