# Supplementary material for: Analysis of the genome of the New Zealand giant collembolan (Holacanthella duospinosa) sheds light on hexapod evolution
Source: BMC Genomics. 2017 Oct 17;18:795. doi: 10.1186/s12864-017-4197-1 (PMC5644144; doi:10.1186/s12864-017-4197-1)
Supplement: Supplementary file 5 — Nexus alignment of sxl transcripts from across arthropods. (TXT 4 kb) [file 12864_2017_4197_MOESM5_ESM.txt]

#NEXUS
begin taxa;
	dimensions ntax=15;
	taxlabels
	tr_Q25C95_Q25C95_BOMMO
	DmCG3056_BT001477
	sp_O01671_SXL_MEGSC
	sp_P19339_SXL_DROME
	sp_Q24668_SXL_DROSU
	tr_A0A076VC15_A0A076VC15_BACJA
	tr_A0A076VA77_A0A076VA77_BACRY
	sp_O61374_SXL_CERCA
	tr_Q65AB9_Q65AB9_BACOL
	sp_O17310_SXL_MUSDO
	tr_Q9BKK3_Q9BKK3_LUCCU
	sp_O97018_SXL_CHRRU
	tr_Q9BKK4_Q9BKK4_LUCCU
	HolacanthellaSxl
	DpSxl_GL732575
;
end;

begin characters;
	dimensions nchar=222;
	format datatype=protein missing=? gap=-;
	matrix
	tr_Q25C95_Q25C95_BOMMO	TNLIVNYLPQNITEKDLYAMFVTIGPIE--SCRVMKDFKTGYSYGFGFVNFTREEDAARAIDTFNGYQLRNKRLKVSYARPSGDDIKETNLYVTNLPRAITDDQLETIFGKYGRIVQKHILRDKNSGTPRGVAFVRYDKREEAQEAIAALNNVIPEGGTEPLSVKVAEEHGKQKAAYYAGWSAG-GFPPPPLGVCNNRGGRGRNTDERFKGQRFRNGPQPYW
	DmCG3056_BT001477	TNLIINYLPQDMTDRELYNLFSGCGPIN--TCKIMRDFKTGYSFGYGFVDYKTESDSEDAIQKLNGFYVRNKRLKVSYARPGGQSIKDTNLYVINLSRNINDDMLDRIFSPYGLIVQRNILRDKLTGRPRGVAFVRYNKREEAQEAIKALNNTVPEGGSQPIWVRLAEEHGKAKAAQFMA-QIG-GPHPHHMGMNMHMAHRGRNRTTRSQKPHPYNHAQKFI
	sp_O01671_SXL_MEGSC	TNLIVNYLPQDMQDRELYSLFRTIGPIN--TCRIMRDYKTGYSYGYGFVDFGSEADALRAINNLNGITVRNKRIKVSFARPGGEQLRDTNLYVTNLSRSITDEQLETIFGKYGQIVQKNILRDKHTGTPRGVAFIRFNKREEAQEAISALNNVIPEGGTQPLTVRVAEEHGKSKGHVYMA-PNQ-GGSGMNLGMN-QMVHRGRQKHSYQRKIHPYN--PNFL
	sp_P19339_SXL_DROME	TNLIVNYLPQDMTDRELYALFRAIGPIN--TCRIMRDYKTGYSFGYAFVDFTSEMDSQRAIKVLNGITVRNKRLKVSYARPGGESIKDTNLYVTNLPRTITDDQLDTIFGKYGSIVQKNILRDKLTGRPRGVAFVRYNKREEAQEAISALNNVIPEGGSQPLSVRLAEEHGKAKAAHFMS-QMG-VPPPPPQAFN--MMHRGRKSQQRFQNSHPYFDAKKFI
	sp_Q24668_SXL_DROSU	TNLIVNYLPQDMTDRELYALFRAIGPIN--TCRIMRDYKTGYSFGYAFVDFTSEMDSQRAIKVLNGITVRNKRLKVSYARPGGESIKDTNLYVTNLPRTITDDQLDTIFGKYGSIVQKNILRDKLTGRPRGVAFVRYNKREEAQEAISALNNVIPEGGSQPLSVRLAQEHGKAKAAHFMS-QIG-APPPPP-AFN-NMVHRGRKSQQRFQKTHPYFDAQKFI
	tr_A0A076VC15_A0A076VC15_BACJA	TNLIVNYLPQDMTDRELYALFRTIGPIN--TCRIMRDYKTGYSFGYAFVDYASETDSQRAIRSLNGITVRNKRLKVSYARPGGESIKDTNLYVTNLPRTITDDQLDTIFGKYGMIVQKNILRDKLTGKPRGVAFVRFNKREEAQEAISALNNVIPEGGSQPLTVRLAEEHGKAKAQQYMS-QLK-GPPPPPMGYN-NMVHRGRQNKSRFQKMHPYHNAQKFI
	tr_A0A076VA77_A0A076VA77_BACRY	TNLIVNYLPQDMTDRELYALFRTIGPIN--TCRIMRDYKTGYSFGYAFVDFASETGSQRAIKSLNGITVRNKRLKVSYARPGGESIKDTNLYVTNLPRTITDDQLDTIFGKYGMIVQKNILRDKLTGKPRGVAFVRFNKREEAQEAISALNNVIPEGGSQPLTVRLAEEHGKAKAQQYMS-QVK-GPPPPLMGYN-NMVHRGRQNKSRFQKMHPYHNAQKF-
	sp_O61374_SXL_CERCA	TNLIVNYLPQDMTDRELYALFRTIGPIN--TCRIMRDYKTGYSFGYAFVDFAAETDSQRAIKSLNGITVRNKRLKVSYARPGGESIKDTNLYVTNLPRTITDDQLDTIFGKYGMIVQKNILRDKLTGKPRGVAFVRFNKREEAQEAISALNNVIPEGASQPLTVRLAEEHGKAKAQHYMS-QLG-GPPPPPMGYN-NMVHRGRQNKSRFQKMHPYHNAQKFI
	tr_Q65AB9_Q65AB9_BACOL	TNLIVNYLPQDMTDRELYALFRTIGPIN--TCRIMRDYKTGYSFGYAFVDFASETDSQRAIKSLNGITVRNKRLKVSYARPGGESIKDTNLYVTNLPRTITDDQLDTIFGKYGMIVQKNILRDKLTGKPRGVAFVRFNKREEAQEAISALNNVIPEGGSQPLTVRLAEEHGKAKAQQYMS-QLG-GPPPPPMGYN-NMVHRGRQNKSRFQKMHPYHNAQKFI
	sp_O17310_SXL_MUSDO	TNLIVNYLPQDMTDRELYALFRTCGPIN--TCRIMKDYKTGYSFGYAFVDFASEIDAQNAIKTVNGITVRNKRLKVSYARPGGESIKDTNLYVTNLPRTITDDELEKIFGKYGNIVQKNILRDKLTGRPRGVAFVRFNKREEAQEAISALNNVIPEGASQPLTVRLAEEHGKMKAHHFMN-QLG-GPPAAPIGYN-NMVHRGRQNKMRNHKVHPYHNPQKFI
	tr_Q9BKK3_Q9BKK3_LUCCU	TNLIVNYLPQDMTDRELYALFRTCGPIN--TCRIMKDYKTGYSFGYAFVDFASEIDAQNAIKSLNGVTVRNKRLKVSYARPGGESIKDTNLYVTNLPRTITDDELEKIFGKYGNIVQKNILRDKLTGKPRGVAFVRFNKREEAQEAISALNNVIPEGASQPLTVRLAEEHGKMKANHFMN-QLG-GPPAAPIGYN-NMVHRAYGLLDGFYRNKSYHYP--YL
	sp_O97018_SXL_CHRRU	TNLIVNYLPQDMTDRELYALFRTCGPIN--TCRIMKDYKTGYSFGYAFVDFASEIDAQNAIKSLNGVTVRNKRLKVSYARPGGESIKDTNLYVTNLPRTITDDELEKIFGKYGNIVQKNILRDKLTGKPRGVAFVRFNKREEAQEAISALNNVIPEGASQPLTVRLAEEHGKMKAHHFMN-QLG-GPPAAPIGYN-SMVHRGRHNKNRNQKPHPYHNPQKFI
	tr_Q9BKK4_Q9BKK4_LUCCU	TNLIVNYLPQDMTDRELYALFRTCGPIN--TCRIMKDYKTGYSFGYAFVDFASEIDAQNAIKSLNGVTVRNKRLKVSYARPGGESIKDTNLYVTNLPRTITDDELEKIFGKYGNIVQKNILRDKLTGKPRGVAFVRFNKREEAQEAISALNNVIPEGASQPLTVRLAEEHGKMKANHFMN-QLG-GPPAAPIGYN-NMVHRGRHNKNRNQKSHPYHNPQKFI
	HolacanthellaSxl	TNLIVNYLPQALSDEELIQMFSPYGTIDIQTSRIMRDKKTGYSFGYGFINFHNPSSANLAISVLNGLQVMNKVIKVSYARPASSDIKDTNVYITNLPRSTTDVDLTHMFGQFGNIVQKNILYDKITQLPRGVAFVRYDRREEANAAIQAMNGFVPSGSDEPIKVRLAEDHGKQKANYLAGFQAG--------------------YRKRF-------------
	DpSxl_GL732575	TNLIINYLPQNLTESELFKMFVTIGTVT--NCKIMRDFRTGYSYGFGFVNYQKADDAIRAIQTLNGLQIQNKRIKVSYARPPGEDRKETNLYVTNLPRDVTEDELTNIFSAHGNIVQMNLLKDKITGMPRGVAFVRFDKREEALAAIEHLNGTIPHGRTNPISVKIAEEHGKQKAAYFAGWEAGRGLPLASRGFV-HSSGMGQVRPDKGSNSSRYYNVYNWN

;
end;

begin mrbayes;
	outgroup DpSxl_GL732575;
	prset Aamodelpr=fixed(wag) statefreqpr=fixed(empirical);
	lset rates=gamma ngammacat=4;
	mcmc nrun=2 savetrees=yes starttree=random ngen=5000000 samplefreq=1000;
end;
