# Supplementary material for: Analysis of the genome of the New Zealand giant collembolan (Holacanthella duospinosa) sheds light on hexapod evolution
Source: BMC Genomics. 2017 Oct 17;18:795. doi: 10.1186/s12864-017-4197-1 (PMC5644144; doi:10.1186/s12864-017-4197-1)
Supplement: Supplementary file 7 — Bioproject IDs, TSA accession numbers and number of orthologous hits of the nine specimens used in the phylogenetic analysis. (XLSX 12 kb) [file 12864_2017_4197_MOESM7_ESM.xlsx]

## Sheet: Feuille1
Order	Family	Genus, Species	Descriptor Species (Authority)	Lib_ID	FASTA file	Bioproject-ID	TSA Project Accession	Assembly version	Source	# total orthologous hits
Diplura	Campodeidae	Campodea augens	Silvestri 1936	INStmbTABRAAPEI-87	120403_I266_FCC0H3RACXX_L2_INStmbTABRAAPEI-87.tsa.fas	438502	GAYN00000000	GAYN02000000	NCBI [1kite]	1196
Diplura	Japygidae	Occasjapyx japonicus	(Enderlein 1907)	INSjdsTANRAAPEI-43	120215_I277_FCD0KP1ACXX_L7_INSjdsTANRAAPEI-43.tsa.fas	219584	GAXJ00000000	GAXJ02000000	NCBI [1kite]	1381
Protura	Acerentomidae	Acerentomon sp.		INSjdsTAHRAAPEI-34	120215_I277_FCD0KP1ACXX_L6_INSjdsTAHRAAPEI-34.tsa.fas	219521	GAXE00000000	GAXE02000000	NCBI [1kite]	1243
Collembola	Neanuridae	Anurida maritima	(Guerin-Meneville 1836)	INSnfrTAIRAAPEI-21	120107_I247_FCD0KMHACXX_L8_INSnfrTAIRAAPEI-21.tsa.fas	219523	GAUE00000000	GAUE02000000	NCBI [1kite]	1359
Collembola	Isotomidae	Folsomia candida	Willem 1902	INSbttTIRAAPEI-18	111015_I297_FCD05HRACXX_L1_INSbttTIRAAPEI-18.tsa.fas	158441	GASX00000000	GASX02000000	NCBI [1kite]	1273
Collembola	Neanuridae	Holacanthella duospinosa	Salmon 1942	TODO T BUCKLEY	Holacanthella_Trinity_Collembolan_0.95_mod.fas	TODO T BUCKLEY	TODO T BUCKLEY	TODO T BUCKLEY	this study	1373
Collembola	Tomoceridae	Pogonognathellus sp.		INShauTAJRAAPEI-89	111126_I883_FCD0GUKACXX_L6_INShauTAJRAAPEI-89.tsa.fas	219595	GATD00000000	GATD02000000	NCBI [1kite]	1340
Collembola	Sminthuridae	Sminthurus viridis	(Linnaeus 1758)	INShauTAFRAAPEI-9	111126_I883_FCD0GUKACXX_L7_INShauTAFRAAPEI-9.tsa.fas	219601	GATZ00000000	GATZ02000000	NCBI [1kite]	1300
Collembola	Onychiuridae	Tetrodontophora bielanensis	(Waga 1842)	INSjdsTAKRAAPEI-37	120215_I277_FCD0KP1ACXX_L6_INSjdsTAKRAAPEI-37.tsa.fas	219607	GAXI00000000	GAXI02000000	NCBI [1kite]	1331
