# Supplementary material for: Analysis of the genome of the New Zealand giant collembolan (Holacanthella duospinosa) sheds light on hexapod evolution
Source: BMC Genomics. 2017 Oct 17;18:795. doi: 10.1186/s12864-017-4197-1 (PMC5644144; doi:10.1186/s12864-017-4197-1)
Supplement: Supplementary file 8 — Number of amino acid sites and data blocks of supermatrices A and B at different steps in the analysis. For the domain-based supermatrix A, data blocks are composed of Pfam-A domains, clans and voids. (XLSX 5 kb) [file 12864_2017_4197_MOESM8_ESM.xlsx]

## Sheet: Sheet1
		Supermatrix A (domain-based)	Supermatrix B (gene-based)
After masking and concatenation	# of sites	543.179	548.131
	# of data blocks:	2.331	1.47
	- Pfam-A domains	660	n.a.
	- Clans	218	n.a.
	- Voids	1.453	n.a.
After removal of data blocks with IC = 0	# of sites	509.73	518.927
	# of data blocks:	1.703	1.379
	- Pfam-A domains	540	n.a.
	- Clans	200	n.a.
	- Voids	963	n.a.
After removal of data blocks not contributing sequences to all nine species	# of sites	370.877	323.917
	# of data blocks:	1.049	894
	- Pfam-A domains	328	n.a.
	- Clans	161	n.a.
	- Voids	560	n.a.
